# Supplementary material for: The Genetic Basis of Variation in Clean Lineages of Saccharomyces cerevisiae in Response to Stresses Encountered during Bioethanol Fermentations
Source: PLoS One. 2014 Aug 12;9(8):e103233. doi: 10.1371/journal.pone.0103233 (PMC4130530; doi:10.1371/journal.pone.0103233)
Supplement: Data S1 — Phenotypic microarray data for F1 haploid segregants from S. cerevisiae YPS128 and Y12. (XLSX) [file pone.0103233.s002.xlsx]

## Sheet: S1 - YPS128 x Y12
Cross	Haploid segregant	Acetic acid	Formic acid	Furfural	HMF	Vanillin	Sorbitol	Ethanol	T 35'C	T 40'C
YPS128 x Y12	A1	93.7063	81.8182	77.6623	82.5974	69.3506	118.148	10.3774	42.3453	53.0945
YPS128 x Y12	A2	78.185	91.0995	80.0416	86.6944	75.4678	100.901	26.087	34.7044	63.2391
YPS128 x Y12	A3	96.8992	88.9535	63.9764	90.9449	37.7953	120.69	0	84.136	102.833
YPS128 x Y12	A4	79.8039	95.2941	73.1183	94.8387	60.6452	117.476	36.2069	40.1028	26.9923
YPS128 x Y12	A5	89.9777	93.5412	72.6619	83.0935	64.2086	124.783	20.2381	54.5181	41.2651
YPS128 x Y12	A6	91.5966	75	63.1879	83.112	49.5256	116.049	44.2308	0	40.3101
YPS128 x Y12	A7	86.6799	70.9742	64.2994	85.7965	37.428	111.881	27.5362	60.1523	26.6497
YPS128 x Y12	A8	91.6501	106.759	62.0352	78.0822	36.3992	107.865	0	58.1538	62.7692
YPS128 x Y12	A9	85.7407	93.3333	66.6667	92.1569	52.9412	143.902	0	66.3636	40.9091
YPS128 x Y12	A10	99.1018	105.988	70.0717	80.6452	68.2796	136.585	19.5652	60.8696	53.2609
YPS128 x Y12	A11	94.4563	94.6695	57.2761	83.3955	22.3881	113.492	26.7606	40.4011	61.8911
YPS128 x Y12	A12	112.621	105.583	70.1754	83.4586	21.0526	105.769	20.8333	62.9428	34.3324
YPS128 x Y12	B1	109.6	116	70.8955	89.5522	44.0299	145.205	37.1429	70.8861	60.7595
YPS128 x Y12	B2	87.6543	76.5432	85.2564	85.2564	67.9487	129.348	0	95.9184	114.286
YPS128 x Y12	B3	97.2973	105.946	81.7647	80.5882	38.2353	119.101	37.5	51.4851	35.6436
YPS128 x Y12	B4	112.5	129.167	91.8519	110.37	55.5556	103.252	20.6897	57.2816	49.5146
YPS128 x Y12	B5	95	92.8571	91.0714	97.619	79.1667	113.333	0	52.8736	90.8046
YPS128 x Y12	B6	90.0621	92.5466	82.0988	82.716	51.2346	120	52.1739	47.3214	38.3929
YPS128 x Y12	B7	88.4146	90.8537	75	55.2083	12.5	134.118	34.8485	42.9825	69.2982
YPS128 x Y12	B8	102.439	99.3902	76.6667	88.6667	68	125.275	1.88679	63.6364	82.8283
YPS128 x Y12	B9	87.9433	92.9078	73.7179	73.0769	62.8205	136.145	41.8605	49.4737	70.5263
YPS128 x Y12	B10	84.4444	97.037	94.8718	94.2308	62.1795	130.682	0	69.1358	118.519
YPS128 x Y12	B11	100	112.397	73.7143	81.7143	22.8571	120	20.3125	71.4286	85.7143
YPS128 x Y12	B12	116.279	106.977	85.9756	84.1463	64.6341	136.25	1.63934	48.9583	103.125
YPS128 x Y12	C1	84.1379	96.5517	82.7815	77.4834	29.8013	103.361	37.7049	67.3913	50
YPS128 x Y12	C2	107.194	114.388	87.5817	76.4706	75.817	129.825	46.888	58.4967	37.9085
YPS128 x Y12	C3	90.9639	96.988	96.5753	94.5205	48.6301	150.82	32.7869	45.283	16.0377
YPS128 x Y12	C4	90.6977	105.814	94.697	115.909	53.0303	122.917	20.6186	63.6364	46.281
YPS128 x Y12	C5	97.0588	91.1765	96.5278	95.1389	59.0278	119.192	8.82353	55.7895	66.3158
YPS128 x Y12	C6	75.4386	80.7018	86	96	57.3333	103.478	0	59.8291	35.8974
YPS128 x Y12	C7	85.4305	91.3907	94.3038	91.7722	57.5949	99.2308	0	42.7419	28.2258
YPS128 x Y12	C8	96.0265	100	90.7143	91.4286	61.4286	131.633	7.5	71.2766	72.3404
YPS128 x Y12	C9	72.8477	99.3377	91.0828	70.7006	40.7643	140.278	35.443	82.8571	42.8571
YPS128 x Y12	C10	85.8209	99.2537	88.2716	93.8272	61.7284	114.754	16.6667	73	35
YPS128 x Y12	C11	82.4242	93.9394	96.0784	94.7712	94.1176	118.627	86.8421	63.7168	28.3186
YPS128 x Y12	C12	102.312	105.78	88.8112	88.1119	82.5175	125	33.125	48.6957	14.4928
YPS128 x Y12	D1	102.985	100.746	74.1497	82.3129	54.4218	124.138	32.6531	53.5354	22.2222
YPS128 x Y12	D2	84.375	88.75	80.5556	92.3611	79.8611	105.714	117.391	60.396	22.7723
YPS128 x Y12	D3	94.012	89.8204	91.411	93.2515	75.4601	123.944	19.0476	41.6667	32.2917
YPS128 x Y12	D4	82.7586	86.2069	79.2857	104.286	46.4286	127.273	91.6667	51.8519	26.8519
YPS128 x Y12	D5	99.2593	93.3333	90.1316	91.4474	88.1579	125.333	24.6377	82.1053	40
YPS128 x Y12	D6	84.6154	94.2308	90.3448	95.8621	50.3448	120.588	34.2857	50	34
YPS128 x Y12	D7	79.5181	88.5542	87.4251	59.2814	11.976	118.182	55.2239	66.6667	23.5772
YPS128 x Y12	D8	98.7952	101.807	82.7586	77.5862	39.0805	112.162	15.5556	80.2326	75.5814
YPS128 x Y12	D9	86.8613	105.839	91.3043	89.1304	42.7536	126.471	50	48.9583	32.2917
YPS128 x Y12	D10	84.3478	103.478	81.7143	86.8571	50.8571	113.83	46.1538	55.5556	62.2222
YPS128 x Y12	D11	86.9281	77.7778	85.3801	81.8713	57.3099	114.474	29.8507	65.6863	55.8824
YPS128 x Y12	D12	93.1973	85.034	85.6209	93.4641	32.6797	113.514	38	57.732	47.4227
YPS128 x Y12	E1	96	95.2	83.3333	90.7407	80.5556	147.273	142.424	70.6667	41.3333
YPS128 x Y12	E2	87.4172	106.623	100	94.0397	49.6689	113.699	31.5789	43.6893	30.0971
YPS128 x Y12	E3	77.3196	90.2062	85.5346	86.1635	49.0566	134.722	57.3529	64.5455	40.9091
YPS128 x Y12	E4	86.1272	99.422	98.5714	97.8571	61.4286	87.6033	180.769	30.6306	47.7477
YPS128 x Y12	E5	103.571	105.357	93.662	95.7746	70.4225	136.066	194.118	60.4396	67.033
YPS128 x Y12	E6	104.375	109.375	97.3856	93.4641	38.5621	119.403	25.8621	43.2432	45.9459
YPS128 x Y12	E7	115.172	120.69	87.1795	88.4615	42.9487	132	27.2727	55.3571	25.8929
YPS128 x Y12	E8	93.1034	95.8621	100	100	100	142.857	31.8182	71.134	31.9588
YPS128 x Y12	E9	94.9045	113.376	92.7632	94.0789	68.4211	128.814	30.6122	58.4906	50
YPS128 x Y12	E10	89.1892	110.811	79.6296	86.4198	66.0494	125.352	261.111	56.8182	39.7727
YPS128 x Y12	E11	83.4532	87.0504	94.4444	89.5833	51.3889	130.986	38.6364	62	31
YPS128 x Y12	E12	86.2069	94.4828	80	84	65.3333	129.032	2.85714	54.717	34.9057
YPS128 x Y12	F1	87.7698	100.719	77.8626	104.58	33.5878	104.688	22.5	51.6129	22.5806
YPS128 x Y12	F2	71.2575	98.8024	93.1034	82.7586	46.5517	113.095	80	46.4286	46.4286
YPS128 x Y12	F3	87.6344	91.3978	90.9677	90.3226	54.1935	95.4545	54	73.3945	77.0642
YPS128 x Y12	F4	94.2197	104.046	69.5122	92.0732	40.8537	93.9759	67.5	55.6604	44.3396
YPS128 x Y12	F5	120	140	81.3253	78.3133	50	125	122.727	63.9175	71.134
YPS128 x Y12	F6	88.024	100.599	82.8402	82.2485	58.5799	107.692	63.8889	54.0323	20.9677
YPS128 x Y12	F7	94.8387	108.387	84.7458	86.4407	46.8927	102.41	23.6111	52.0661	28.0992
YPS128 x Y12	F8	96.7742	78.7097	89.3491	76.9231	24.8521	96.4664	43.4932	43.6667	57.3333
YPS128 x Y12	F9	81.0127	91.7722	85.6287	78.4431	28.1437	65.5556	24.5614	43.8944	64.6865
YPS128 x Y12	F10	97.037	100	82.199	91.623	55.4974	91.3043	92.1053	2.0202	52.5253
YPS128 x Y12	F11	89.4737	93.985	86.5031	82.8221	38.0368	0	25	64.2105	64.2105
YPS128 x Y12	F12	91.1565	101.361	90.7895	92.7632	59.8684	110.345	54.5455	53.913	42.6087
YPS128 x Y12	G1	94.3548	99.1935	89.7436	108.547	79.4872	107.229	124	63.2911	60.7595
YPS128 x Y12	G2	100.617	106.173	93.4911	92.3077	47.929	0	46.7391	50.9259	53.7037
YPS128 x Y12	G3	97.8142	103.825	85.2273	87.5	38.6364	0	26.087	62.6168	70.0935
YPS128 x Y12	G4	90.8571	105.714	99.3902	95.122	62.1951	0	25	40.4255	111.702
YPS128 x Y12	G5	102	111.333	96.4912	90.0585	50.8772	93.0693	119.048	45	80.8333
YPS128 x Y12	G6	95.2703	114.189	92.2619	93.4524	67.8571	100.855	47.4576	35.3448	37.931
YPS128 x Y12	G7	103.676	124.265	84.8315	88.2022	37.6404	95.0413	40.7895	68	38.4
YPS128 x Y12	G8	105.882	82.3529	94.0789	94.0789	64.4737	121.429	25.5102	55	58
YPS128 x Y12	G9	99.2126	100.787	96.4286	95.7143	34.2857	0	20.9302	65.9091	80.6818
YPS128 x Y12	G10	102.941	113.971	91.8478	97.2826	75	0	1.06383	66.6667	40
YPS128 x Y12	G11	89.1156	106.803	85.7143	96.2733	38.5093	0	26.4957	58	62
YPS128 x Y12	G12	72.6667	113.333	90.9639	92.7711	20.4819	0	38.5542	43.1373	64.7059
YPS128 x Y12	H1	90.7216	77.3196	39.3548	89.0323	40.6452	1.72414	33.3333	67.8571	58.3333
YPS128 x Y12	H2	73.5135	92.973	89.5238	80.4762	71.4286	3.13433	56.7164	143.75	93.75
YPS128 x Y12	H3	89.0756	89.0756	87.3913	77.8261	38.6957	1.35484	63.4409	54.717	73.5849
YPS128 x Y12	H4	86.2245	90.8163	80.8824	67.6471	50.4902	0	31.9588	25.2174	44.3478
YPS128 x Y12	H5	110.465	97.093	90.5	88	65.5	0	29.2929	69.5652	50.4348
YPS128 x Y12	H6	96.5714	96.5714	83	79.5	46.5	3.75	27.5	51.3761	102.752
YPS128 x Y12	H7	90.3743	90.3743	77.027	82.8829	36.4865	0	22.2222	38.8889	52.381
YPS128 x Y12	H8	112.299	94.6524	88.1773	82.266	42.3645	0	0	44.2478	56.6372
YPS128 x Y12	H9	102.439	90.2439	79.9043	79.9043	39.2344	0	3.19149	19.8113	74.5283
YPS128 x Y12	H10	84.7682	93.3775	92.4623	88.4422	66.3317	11.8868	35.8491	77.1429	92.381
YPS128 x Y12	H11	78.6517	63.4831	72.8111	70.0461	23.5023	0	16.2602	53.7736	25.4717
YPS128 x Y12	H12	56.6138	95.7672	79.8995	58.794	41.206	0.722892	26.506	74.0385	47.1154
