# Supplementary material for: The Genetic Basis of Variation in Clean Lineages of Saccharomyces cerevisiae in Response to Stresses Encountered during Bioethanol Fermentations
Source: PLoS One. 2014 Aug 12;9(8):e103233. doi: 10.1371/journal.pone.0103233 (PMC4130530; doi:10.1371/journal.pone.0103233)
Supplement: Data S2 — Phenotypic microarray data for F1 haploid segregants from S. cerevisiae YPS128 and DBVPG6044. (XLSX) [file pone.0103233.s003.xlsx]

## Sheet: Raw data
	Haploid segregant	Acetic acid	Formic acid	Furfural	HMF	Vanillin	Sorbitol	Ethanol	T (35'C)	T (40'C)	rankAA	rankF	rankFurf	Rank HMF	Rank vanillin	Rank Sorbitol	Rank Ethanol	Rank T 35	Rank T 40	Total (min 9, max 864)
YPS128 x DBVPG6044	A1	88.06	87.7612	62.7608	90.5297	36.5971	144.074	48.1132	41.194	44.7761	17	31	7	74	88	69	80	3	6	1929
YPS128 x DBVPG6044	A2	99.69	86.9159	55.2632	84.0557	23.6842	110.811	18.5185	53.271	67.2897	62	25	3	36	46	24	47	17	27	1633
YPS128 x DBVPG6044	A3	84.38	89.1892	65.2921	91.2371	24.2268	148.276	57.5	62.1622	42.3423	9	33	10	76	50	76	84	27	5	1963
YPS128 x DBVPG6044	A4	105.92	86.8421	69.6281	102.893	37.8099	132.039	65.5172	53.2895	72.0395	82	24	11	95	92	53	89	18	30	2602
YPS128 x DBVPG6044	A5	115.09	89.434	48.8246	81.9168	9.76492	166.522	58.9286	65.283	34.717	94	34	1	29	9	91	85	31	1	2187
YPS128 x DBVPG6044	A6	98.9	92.3077	52.1667	84	11	161.728	80.7692	56.044	49.4505	61	43	2	35	13	90	91	19	10	2168
YPS128 x DBVPG6044	A7	94.08	89.8026	73.5741	89.5437	39.3536	132.673	56.5217	78.9474	64.1447	40	36	15	68	94	54	83	52	21	2416
YPS128 x DBVPG6044	A8	89.84	81.6393	63.8783	87.8327	37.6426	148.315	1.78571	43.2787	40.3279	30	14	8	59	91	77	12	4	3	1400
YPS128 x DBVPG6044	A9	100.59	94.9704	64.0194	89.9514	19.9352	141.463	51.0638	57.6923	59.4675	66	53	9	69	29	64	81	20	18	2375
YPS128 x DBVPG6044	A10	71.23	88.4211	62.3839	71.517	28.3282	157.317	21.7391	80	54.7368	2	32	6	5	71	88	53	54	15	1470
YPS128 x DBVPG6044	A11	93.51	87.6106	59.322	85.0539	28.1972	91.2698	32.3944	49.5575	65.4867	37	29	4	42	70	5	72	13	23	1547
YPS128 x DBVPG6044	A12	94.1	81.25	61.9549	78.0451	24.812	125	125	45.8333	44.7917	41	13	5	17	55	45	96	6	7	1666
YPS128 x DBVPG6044	B1	113.83	109.574	88.8889	82.5397	22.2222	150.685	26.087	60.6383	65.9574	93	91	83	31	37	82	65	23	25	2898
YPS128 x DBVPG6044	B2	96.91	98.9691	78.9474	86.8421	23.1579	130.435	44.5783	60.8247	49.4845	54	63	27	54	41	51	78	24	11	2420
YPS128 x DBVPG6044	B3	107.45	98.9362	73.4884	78.6047	13.4884	133.708	8.62069	89.3617	60.6383	87	62	14	21	18	56	29	72	20	2108
YPS128 x DBVPG6044	B4	104.44	110	96.8085	93.617	28.7234	87.8049	28.5714	81.1111	86.6667	77	93	95	84	73	4	67	56	41	3039
YPS128 x DBVPG6044	B5	105.75	98.8506	78.6982	81.6568	31.9527	120	64.8649	45.977	65.5172	81	61	25	28	82	40	87	8	24	2462
YPS128 x DBVPG6044	B6	100	108.974	91.5344	83.0688	6.34921	136.667	36.2319	83.3333	65.3846	65	89	90	33	4	60	76	63	22	2976
YPS128 x DBVPG6044	B7	108.33	109.722	79.7753	84.2697	18.5393	155.294	40.9091	48.6111	95.8333	90	92	32	37	27	87	77	10	49	2888
YPS128 x DBVPG6044	B8	89.47	86.3158	87.0588	86.4706	21.7647	127.473	62.2642	63.1579	42.1053	27	22	72	50	36	49	86	28	4	2199
YPS128 x DBVPG6044	B9	108.08	108.081	93.6047	88.9535	20.3488	136.145	113.953	59.596	47.4747	89	87	93	65	30	57	95	22	9	3143
YPS128 x DBVPG6044	B10	102.25	105.618	78.4314	75	28.9216	132.955	14.2857	70.7865	66.2921	73	82	23	10	75	55	41	36	26	2249
YPS128 x DBVPG6044	B11	105.49	94.5055	70.8543	70.3518	25.1256	127	35.9375	61.5385	51.6484	80	51	12	4	56	48	75	26	12	2034
YPS128 x DBVPG6044	B12	95.79	91.5789	79.8969	85.0515	29.8969	153.75	45.9016	46.3158	54.7368	48	41	35	41	80	86	79	9	14	2321
YPS128 x DBVPG6044	C1	105.05	109.091	88.1988	96.8944	29.8137	93.2773	6.55738	29.2929	35.3535	79	90	77	88	78	6	23	2	2	2310
YPS128 x DBVPG6044	C2	110.71	102.381	87.3494	98.1928	33.1325	98.5965	-4.97925	76.9841	102.778	92	74	74	91	83	9	6	48	56	2738
YPS128 x DBVPG6044	C3	94.57	102.174	80.5556	87.7778	24.4444	119.672	-4.91803	5.43478	92.3913	44	70	39	57	52	39	7	1	47	2054
YPS128 x DBVPG6044	C4	102.17	102.174	73.6264	85.7143	25.2747	80.2083	15.4639	80.4348	92.3913	70	71	16	46	57	3	43	55	48	2074
YPS128 x DBVPG6044	C5	106.59	110.989	86.3158	75.7895	9.47368	106.061	23.5294	51.6484	57.1429	85	94	68	11	8	18	57	15	17	2293
YPS128 x DBVPG6044	C6	119.35	124.194	79.4118	90	13.5294	80	12.3077	106.452	153.226	96	96	30	70	19	2	38	86	85	2794
YPS128 x DBVPG6044	C7	115.66	116.867	86.9281	91.5033	23.5294	93.8462	20	69.8795	84.3373	95	95	71	77	44	7	50	34	37	2786
YPS128 x DBVPG6044	C8	84.69	90.8163	85.5346	72.327	18.239	148.98	6.25	45.9184	45.9184	10	38	61	6	26	78	22	7	8	1450
YPS128 x DBVPG6044	C9	103.61	107.229	85.119	92.2619	24.4048	183.333	29.1139	49.3976	55.4217	74	84	60	80	51	95	68	12	16	2921
YPS128 x DBVPG6044	C10	94.51	105.495	88.7255	85.7843	28.9216	104.098	33.3333	45.0549	68.1319	43	81	81	47	76	15	73	5	28	2490
YPS128 x DBVPG6044	C11	96.88	94.7917	90.1554	93.2642	35.2332	148.039	92.1053	66.6667	81.25	53	52	89	83	86	75	93	32	36	3149
YPS128 x DBVPG6044	C12	89.32	73.7864	82.9268	78.5366	4.39024	108.654	1.875	49.1909	86.7314	25	2	45	20	2	19	13	11	42	1294
YPS128 x DBVPG6044	D1	98.81	104.762	78.9474	81.5789	16.3158	137.931	24.4898	86.9048	107.143	58	80	27	27	22	62	61	68	61	2690
YPS128 x DBVPG6044	D2	94.23	85.5769	79.6954	87.8173	25.8883	101.429	30.4348	72.1154	98.0769	42	20	31	58	61	11	71	38	51	2134
YPS128 x DBVPG6044	D3	87.63	90.7216	83.1522	81.5217	39.6739	122.535	0	82.4742	138.144	16	37	46	26	95	43	11	59	77	2088
YPS128 x DBVPG6044	D4	106.17	102.469	92.7273	88.4848	36.9697	137.662	29.1667	128.395	202.469	84	75	92	63	89	61	69	91	94	3792
YPS128 x DBVPG6044	D5	81.9	80.9524	78.3784	68.1081	25.4054	109.333	-4.34783	76.1905	102.857	7	12	22	3	58	21	8	45	57	1222
YPS128 x DBVPG6044	D6	94.74	98.6842	80.7107	76.1421	6.59898	152.941	-51.4286	107.895	106.579	46	60	40	12	5	85	1	87	60	2322
YPS128 x DBVPG6044	D7	104.76	108.333	76.1905	78.836	23.8095	109.091	16.4179	79.7619	84.5238	78	88	19	22	47	20	44	53	39	2294
YPS128 x DBVPG6044	D8	95.83	95.8333	80.402	80.402	14.0704	125.676	13.3333	103.125	109.375	49	56	38	24	21	47	40	84	62	2413
YPS128 x DBVPG6044	D9	88.1	94.0476	76.2887	74.7423	24.7423	111.765	11.1111	167.857	205.952	18	49	20	9	54	25	34	96	96	2281
YPS128 x DBVPG6044	D10	95.45	104.545	75.8974	77.4359	26.6667	76.5957	-23.0769	70.4545	122.727	47	79	18	15	65	1	3	35	70	1733
YPS128 x DBVPG6044	D11	94.62	92.4731	83.4254	86.1878	37.5691	118.421	19.403	82.7957	111.828	45	44	49	49	90	36	48	60	63	2509
YPS128 x DBVPG6044	D12	106.9	102.299	84.264	85.2792	23.8579	117.568	6	85.0575	177.011	86	73	55	44	48	34	20	65	91	2812
YPS128 x DBVPG6044	E1	98.81	78.5714	83.3333	93.0556	31.25	160	15.1515	66.6667	142.857	58	10	48	81	81	89	42	33	81	2665
YPS128 x DBVPG6044	E2	108.7	101.087	85.6322	97.1264	23.5632	131.507	17.5439	97.8261	125	91	68	64	90	45	52	46	79	71	3317
YPS128 x DBVPG6044	E3	89.13	102.174	87.7193	94.7368	29.8246	150	27.9412	78.2609	154.348	24	70	75	85	79	81	66	51	86	3199
YPS128 x DBVPG6044	E4	89.47	83.1579	86.3905	85.2071	26.6272	117.355	23.0769	75.7895	87.3684	27	16	69	43	64	33	56	43	43	2139
YPS128 x DBVPG6044	E5	96.51	89.5349	82.4742	78.3505	5.6701	152.459	105.882	102.326	180.233	51	35	43	19	3	84	94	83	92	2964
YPS128 x DBVPG6044	E6	88.76	87.6404	83.3333	85	21.6667	129.851	20.6897	77.5281	139.326	23	30	48	40	35	50	51	50	78	2308
YPS128 x DBVPG6044	E7	103.9	100	84.7953	90.0585	23.3918	148	6.06061	111.688	202.597	75	66	56	71	43	74	21	89	95	3217
YPS128 x DBVPG6044	E8	97.56	93.9024	84.0659	87.9121	16.4835	167.857	16.6667	101.22	115.854	56	48	53	60	23	92	45	81	65	2876
YPS128 x DBVPG6044	E9	93.75	91.25	81.0127	88.6076	34.8101	145.763	-36.7347	76.25	102.5	38	40	41	64	85	71	2	46	55	2235
YPS128 x DBVPG6044	E10	102.2	102.198	83.6735	84.6939	20.9184	142.254	22.2222	137.363	170.33	72	72	50	39	32	65	54	94	89	3303
YPS128 x DBVPG6044	E11	104.44	95.5556	79.8969	86.5979	28.3505	145.07	90.9091	86.6667	125.556	77	54	36	51	72	70	92	66	72	3127
YPS128 x DBVPG6044	E12	90	103.333	79.3651	91.5344	25.9259	146.774	34.2857	104.444	161.111	31	78	29	78	62	73	74	85	88	3172
YPS128 x DBVPG6044	F1	101.05	101.053	85.567	73.7113	13.4021	115.625	25	122.105	133.684	67	67	62	7	17	31	63	90	76	2898
YPS128 x DBVPG6044	F2	81.05	93.6842	100.629	100.629	33.3333	114.286	24	65.2632	91.5789	4	46	96	93	84	27	60	30	46	2573
YPS128 x DBVPG6044	F3	101.98	102.97	78.6458	82.8125	29.1667	118.182	26	91.0891	127.723	69	76	24	32	77	35	64	74	74	2799
YPS128 x DBVPG6044	F4	89.62	78.3019	79.8851	86.7816	27.0115	145.783	65	90.566	73.5849	28	9	34	53	68	72	88	73	31	2369
YPS128 x DBVPG6044	F5	93.41	95.6044	84.9246	64.3216	4.0201	151.786	4.54545	94.5055	149.451	36	55	57	2	1	83	18	76	83	2379
YPS128 x DBVPG6044	F6	85.19	93.8272	77.6699	80.5825	10.1942	115.385	69.4444	132.099	197.531	11	47	21	25	12	30	90	92	93	2616
YPS128 x DBVPG6044	F7	88.51	87.3563	79.3478	88.0435	21.1957	115.663	6.94444	87.3563	120.69	20	27	28	62	33	32	25	70	68	1963
YPS128 x DBVPG6044	F8	93.88	74.4898	85.6287	88.024	17.3653	120.848	10.6164	82.3129	78.2313	39	3	63	61	24	41	33	58	33	2040
YPS128 x DBVPG6044	F9	101.14	107.955	84.9765	90.6103	36.1502	149.259	-2.33918	82.9545	85.6061	68	86	58	75	87	79	9	61	40	2847
YPS128 x DBVPG6044	F10	106.02	100	82.7273	85.9091	22.2727	101.739	5.26316	81.9277	71.0843	83	64	44	48	38	12	19	57	29	2197
YPS128 x DBVPG6044	F11	92.22	94.4444	72.5	84	26.5	100	9.52381	93.3333	84.4444	34	50	13	34	63	10	31	75	38	1821
YPS128 x DBVPG6044	F12	81.73	97.1154	83.8235	87.7451	24.0196	142.529	-9.09091	74.0385	122.115	6	59	52	56	49	67	5	40	69	2201
YPS128 x DBVPG6044	G1	107.87	91.0112	86.413	89.1304	13.0435	125.301	52	65.1685	105.618	88	39	70	66	16	46	82	29	58	2895
YPS128 x DBVPG6044	G2	98.9	106.593	89.3939	87.3737	23.2323	118.478	22.8261	95.6044	139.56	61	83	88	55	42	37	55	77	79	3178
YPS128 x DBVPG6044	G3	83.17	107.921	85.0575	93.1034	28.7356	150	7.6087	89.1089	125.743	8	85	59	82	74	81	26	71	73	2766
YPS128 x DBVPG6044	G4	78.79	83.8384	83.815	97.1098	21.3873	109.821	25	86.8687	143.434	3	19	51	89	34	22	62	67	82	2343
YPS128 x DBVPG6044	G5	88.42	92.6316	88.5417	61.9792	11.9792	114.851	23.8095	96.8421	113.684	19	45	79	1	14	29	59	78	64	2253
YPS128 x DBVPG6044	G6	100	102.985	88.8889	86.6667	10	105.983	3.38983	134.328	174.627	65	77	84	52	11	16	16	93	90	2960
YPS128 x DBVPG6044	G7	98.86	92.0455	84.0796	99.005	18.9055	95.8678	23.6842	163.636	156.818	59	42	54	92	28	8	58	95	87	3055
YPS128 x DBVPG6044	G8	88.66	83.5052	88.5246	96.1749	13.6612	110.204	11.2245	73.1959	116.495	22	17	78	87	20	23	35	39	66	2234
YPS128 x DBVPG6044	G9	93.06	100	92.1687	95.7831	27.7108	124.419	9.30233	101.389	150	35	65	91	86	69	44	30	82	84	3129
YPS128 x DBVPG6044	G10	96.61	78.8136	88.7805	89.2683	22.439	136.17	8.51064	87.2881	78.8136	52	11	82	67	39	58	27	69	34	2326
YPS128 x DBVPG6044	G11	81.52	96.7391	94.6237	101.075	38.7097	102.564	6.83761	83.6957	142.391	5	58	94	94	93	13	24	64	80	2601
YPS128 x DBVPG6044	G12	97.32	85.7143	85.7868	91.8782	26.9036	139.759	12.0482	71.4286	90.1786	55	21	66	79	66	63	37	37	44	2466
YPS128 x DBVPG6044	H1	102.2	83.5165	85.6557	78.2787	9.83607	121.839	-13.7931	74.7253	96.7033	72	18	65	18	10	42	4	41	50	1946
YPS128 x DBVPG6044	H2	89.8	82.6531	89.0411	90.411	26.9406	213.433	20.8955	59.1837	120.408	29	15	87	73	67	96	52	21	67	2567
YPS128 x DBVPG6044	H3	85.83	86.6142	87.1287	79.2079	25.7426	136.559	8.60215	51.9685	76.378	13	23	73	23	60	59	28	16	32	1726
YPS128 x DBVPG6044	H4	85.42	78.125	87.7934	82.1596	50.2347	142.268	19.5876	75	106.25	12	7	76	30	96	66	49	42	59	2235
YPS128 x DBVPG6044	H5	86.96	78.2609	75.8755	77.821	12.0623	106.061	-2.0202	76.087	90.2174	14	8	17	16	15	18	10	44	45	1190
YPS128 x DBVPG6044	H6	91.51	96.2264	89.0351	74.5614	7.01754	170	30	83.0189	98.1132	32	57	86	8	6	93	70	62	52	2600
YPS128 x DBVPG6044	H7	88.64	76.1364	85.9903	85.5072	17.3913	114.53	11.9658	107.955	60.2273	21	6	67	45	25	28	36	88	19	1884
YPS128 x DBVPG6044	H8	63.64	69.4215	79.8319	76.4706	7.14286	119.588	2.06186	61.157	80.1653	1	1	33	13	7	38	14	25	35	1072
YPS128 x DBVPG6044	H9	87.1	75.2688	88.6792	90.0943	24.5283	142.553	12.766	77.4194	98.9247	15	4	80	72	53	68	39	49	53	2226
YPS128 x DBVPG6044	H10	100	87.2549	80	76.5957	20.8511	114.151	2.83019	76.4706	100.98	65	26	37	14	31	26	15	47	54	1819
YPS128 x DBVPG6044	H11	91.95	87.3563	82.0175	84.6491	25.4386	104.065	4.06504	101.149	132.184	33	28	42	38	59	14	17	80	75	2082
YPS128 x DBVPG6044	H12	96.45	75.8865	88.9908	111.468	22.9358	173.494	9.63855	50.3546	54.6099	50	5	85	96	40	94	32	14	13	2300

## Sheet: AcetiC acid
	Haploid segregant	Acetic acid	Formic acid	Furfural	HMF	Vanillin	Sorbitol	Ethanol	T (35'C)	T (40'C)	rankAA	rankF	rankFurf	Rank HMF	Rank vanillin	Rank Sorbitol	Rank Ethanol	Rank T 35	Rank T 40	Total (min 9, max 864)
YPS128 x DBVPG6044	H8	63.64	69.4215	79.8319	76.4706	7.14286	119.588	2.06186	61.157	80.1653	1	1	33	13	7	38	14	25	35	1
YPS128 x DBVPG6044	A10	71.23	88.4211	62.3839	71.517	28.3282	157.317	21.7391	80	54.7368	2	32	6	5	71	88	53	54	15	2
YPS128 x DBVPG6044	G4	78.79	83.8384	83.815	97.1098	21.3873	109.821	25	86.8687	143.434	3	19	51	89	34	22	62	67	82	3
YPS128 x DBVPG6044	F2	81.05	93.6842	100.629	100.629	33.3333	114.286	24	65.2632	91.5789	4	46	96	93	84	27	60	30	46	4
YPS128 x DBVPG6044	G11	81.52	96.7391	94.6237	101.075	38.7097	102.564	6.83761	83.6957	142.391	5	58	94	94	93	13	24	64	80	5
YPS128 x DBVPG6044	F12	81.73	97.1154	83.8235	87.7451	24.0196	142.529	-9.09091	74.0385	122.115	6	59	52	56	49	67	5	40	69	6
YPS128 x DBVPG6044	D5	81.9	80.9524	78.3784	68.1081	25.4054	109.333	-4.34783	76.1905	102.857	7	12	22	3	58	21	8	45	57	7
YPS128 x DBVPG6044	G3	83.17	107.921	85.0575	93.1034	28.7356	150	7.6087	89.1089	125.743	8	85	59	82	74	81	26	71	73	8
YPS128 x DBVPG6044	A3	84.38	89.1892	65.2921	91.2371	24.2268	148.276	57.5	62.1622	42.3423	9	33	10	76	50	76	84	27	5	9
YPS128 x DBVPG6044	C8	84.69	90.8163	85.5346	72.327	18.239	148.98	6.25	45.9184	45.9184	10	38	61	6	26	78	22	7	8	10
YPS128 x DBVPG6044	F6	85.19	93.8272	77.6699	80.5825	10.1942	115.385	69.4444	132.099	197.531	11	47	21	25	12	30	90	92	93	11
YPS128 x DBVPG6044	H4	85.42	78.125	87.7934	82.1596	50.2347	142.268	19.5876	75	106.25	12	7	76	30	96	66	49	42	59	12
YPS128 x DBVPG6044	H3	85.83	86.6142	87.1287	79.2079	25.7426	136.559	8.60215	51.9685	76.378	13	23	73	23	60	59	28	16	32	13
YPS128 x DBVPG6044	H5	86.96	78.2609	75.8755	77.821	12.0623	106.061	-2.0202	76.087	90.2174	14	8	17	16	15	18	10	44	45	14
YPS128 x DBVPG6044	H9	87.1	75.2688	88.6792	90.0943	24.5283	142.553	12.766	77.4194	98.9247	15	4	80	72	53	68	39	49	53	15
YPS128 x DBVPG6044	D3	87.63	90.7216	83.1522	81.5217	39.6739	122.535	0	82.4742	138.144	16	37	46	26	95	43	11	59	77	16
YPS128 x DBVPG6044	A1	88.06	87.7612	62.7608	90.5297	36.5971	144.074	48.1132	41.194	44.7761	17	31	7	74	88	69	80	3	6	17
YPS128 x DBVPG6044	D9	88.1	94.0476	76.2887	74.7423	24.7423	111.765	11.1111	167.857	205.952	18	49	20	9	54	25	34	96	96	18
YPS128 x DBVPG6044	G5	88.42	92.6316	88.5417	61.9792	11.9792	114.851	23.8095	96.8421	113.684	19	45	79	1	14	29	59	78	64	19
YPS128 x DBVPG6044	F7	88.51	87.3563	79.3478	88.0435	21.1957	115.663	6.94444	87.3563	120.69	20	27	28	62	33	32	25	70	68	20
YPS128 x DBVPG6044	H7	88.64	76.1364	85.9903	85.5072	17.3913	114.53	11.9658	107.955	60.2273	21	6	67	45	25	28	36	88	19	21
YPS128 x DBVPG6044	G8	88.66	83.5052	88.5246	96.1749	13.6612	110.204	11.2245	73.1959	116.495	22	17	78	87	20	23	35	39	66	22
YPS128 x DBVPG6044	E6	88.76	87.6404	83.3333	85	21.6667	129.851	20.6897	77.5281	139.326	23	30	48	40	35	50	51	50	78	23
YPS128 x DBVPG6044	E3	89.13	102.174	87.7193	94.7368	29.8246	150	27.9412	78.2609	154.348	24	70	75	85	79	81	66	51	86	24
YPS128 x DBVPG6044	C12	89.32	73.7864	82.9268	78.5366	4.39024	108.654	1.875	49.1909	86.7314	25	2	45	20	2	19	13	11	42	25
YPS128 x DBVPG6044	B8	89.47	86.3158	87.0588	86.4706	21.7647	127.473	62.2642	63.1579	42.1053	27	22	72	50	36	49	86	28	4	27
YPS128 x DBVPG6044	E4	89.47	83.1579	86.3905	85.2071	26.6272	117.355	23.0769	75.7895	87.3684	27	16	69	43	64	33	56	43	43	27
YPS128 x DBVPG6044	F4	89.62	78.3019	79.8851	86.7816	27.0115	145.783	65	90.566	73.5849	28	9	34	53	68	72	88	73	31	28
YPS128 x DBVPG6044	H2	89.8	82.6531	89.0411	90.411	26.9406	213.433	20.8955	59.1837	120.408	29	15	87	73	67	96	52	21	67	29
YPS128 x DBVPG6044	A8	89.84	81.6393	63.8783	87.8327	37.6426	148.315	1.78571	43.2787	40.3279	30	14	8	59	91	77	12	4	3	30
YPS128 x DBVPG6044	E12	90	103.333	79.3651	91.5344	25.9259	146.774	34.2857	104.444	161.111	31	78	29	78	62	73	74	85	88	31
YPS128 x DBVPG6044	H6	91.51	96.2264	89.0351	74.5614	7.01754	170	30	83.0189	98.1132	32	57	86	8	6	93	70	62	52	32
YPS128 x DBVPG6044	H11	91.95	87.3563	82.0175	84.6491	25.4386	104.065	4.06504	101.149	132.184	33	28	42	38	59	14	17	80	75	33
YPS128 x DBVPG6044	F11	92.22	94.4444	72.5	84	26.5	100	9.52381	93.3333	84.4444	34	50	13	34	63	10	31	75	38	34
YPS128 x DBVPG6044	G9	93.06	100	92.1687	95.7831	27.7108	124.419	9.30233	101.389	150	35	65	91	86	69	44	30	82	84	35
YPS128 x DBVPG6044	F5	93.41	95.6044	84.9246	64.3216	4.0201	151.786	4.54545	94.5055	149.451	36	55	57	2	1	83	18	76	83	36
YPS128 x DBVPG6044	A11	93.51	87.6106	59.322	85.0539	28.1972	91.2698	32.3944	49.5575	65.4867	37	29	4	42	70	5	72	13	23	37
YPS128 x DBVPG6044	E9	93.75	91.25	81.0127	88.6076	34.8101	145.763	-36.7347	76.25	102.5	38	40	41	64	85	71	2	46	55	38
YPS128 x DBVPG6044	F8	93.88	74.4898	85.6287	88.024	17.3653	120.848	10.6164	82.3129	78.2313	39	3	63	61	24	41	33	58	33	39
YPS128 x DBVPG6044	A7	94.08	89.8026	73.5741	89.5437	39.3536	132.673	56.5217	78.9474	64.1447	40	36	15	68	94	54	83	52	21	40
YPS128 x DBVPG6044	A12	94.1	81.25	61.9549	78.0451	24.812	125	125	45.8333	44.7917	41	13	5	17	55	45	96	6	7	41
YPS128 x DBVPG6044	D2	94.23	85.5769	79.6954	87.8173	25.8883	101.429	30.4348	72.1154	98.0769	42	20	31	58	61	11	71	38	51	42
YPS128 x DBVPG6044	C10	94.51	105.495	88.7255	85.7843	28.9216	104.098	33.3333	45.0549	68.1319	43	81	81	47	76	15	73	5	28	43
YPS128 x DBVPG6044	C3	94.57	102.174	80.5556	87.7778	24.4444	119.672	-4.91803	5.43478	92.3913	44	70	39	57	52	39	7	1	47	44
YPS128 x DBVPG6044	D11	94.62	92.4731	83.4254	86.1878	37.5691	118.421	19.403	82.7957	111.828	45	44	49	49	90	36	48	60	63	45
YPS128 x DBVPG6044	D6	94.74	98.6842	80.7107	76.1421	6.59898	152.941	-51.4286	107.895	106.579	46	60	40	12	5	85	1	87	60	46
YPS128 x DBVPG6044	D10	95.45	104.545	75.8974	77.4359	26.6667	76.5957	-23.0769	70.4545	122.727	47	79	18	15	65	1	3	35	70	47
YPS128 x DBVPG6044	B12	95.79	91.5789	79.8969	85.0515	29.8969	153.75	45.9016	46.3158	54.7368	48	41	35	41	80	86	79	9	14	48
YPS128 x DBVPG6044	D8	95.83	95.8333	80.402	80.402	14.0704	125.676	13.3333	103.125	109.375	49	56	38	24	21	47	40	84	62	49
YPS128 x DBVPG6044	H12	96.45	75.8865	88.9908	111.468	22.9358	173.494	9.63855	50.3546	54.6099	50	5	85	96	40	94	32	14	13	50
YPS128 x DBVPG6044	E5	96.51	89.5349	82.4742	78.3505	5.6701	152.459	105.882	102.326	180.233	51	35	43	19	3	84	94	83	92	51
YPS128 x DBVPG6044	G10	96.61	78.8136	88.7805	89.2683	22.439	136.17	8.51064	87.2881	78.8136	52	11	82	67	39	58	27	69	34	52
YPS128 x DBVPG6044	C11	96.88	94.7917	90.1554	93.2642	35.2332	148.039	92.1053	66.6667	81.25	53	52	89	83	86	75	93	32	36	53
YPS128 x DBVPG6044	B2	96.91	98.9691	78.9474	86.8421	23.1579	130.435	44.5783	60.8247	49.4845	54	63	27	54	41	51	78	24	11	54
YPS128 x DBVPG6044	G12	97.32	85.7143	85.7868	91.8782	26.9036	139.759	12.0482	71.4286	90.1786	55	21	66	79	66	63	37	37	44	55
YPS128 x DBVPG6044	E8	97.56	93.9024	84.0659	87.9121	16.4835	167.857	16.6667	101.22	115.854	56	48	53	60	23	92	45	81	65	56
YPS128 x DBVPG6044	D1	98.81	104.762	78.9474	81.5789	16.3158	137.931	24.4898	86.9048	107.143	58	80	27	27	22	62	61	68	61	58
YPS128 x DBVPG6044	E1	98.81	78.5714	83.3333	93.0556	31.25	160	15.1515	66.6667	142.857	58	10	48	81	81	89	42	33	81	58
YPS128 x DBVPG6044	G7	98.86	92.0455	84.0796	99.005	18.9055	95.8678	23.6842	163.636	156.818	59	42	54	92	28	8	58	95	87	59
YPS128 x DBVPG6044	A6	98.9	92.3077	52.1667	84	11	161.728	80.7692	56.044	49.4505	61	43	2	35	13	90	91	19	10	61
YPS128 x DBVPG6044	G2	98.9	106.593	89.3939	87.3737	23.2323	118.478	22.8261	95.6044	139.56	61	83	88	55	42	37	55	77	79	61
YPS128 x DBVPG6044	A2	99.69	86.9159	55.2632	84.0557	23.6842	110.811	18.5185	53.271	67.2897	62	25	3	36	46	24	47	17	27	62
YPS128 x DBVPG6044	B6	100	108.974	91.5344	83.0688	6.34921	136.667	36.2319	83.3333	65.3846	65	89	90	33	4	60	76	63	22	65
YPS128 x DBVPG6044	G6	100	102.985	88.8889	86.6667	10	105.983	3.38983	134.328	174.627	65	77	84	52	11	16	16	93	90	65
YPS128 x DBVPG6044	H10	100	87.2549	80	76.5957	20.8511	114.151	2.83019	76.4706	100.98	65	26	37	14	31	26	15	47	54	65
YPS128 x DBVPG6044	A9	100.59	94.9704	64.0194	89.9514	19.9352	141.463	51.0638	57.6923	59.4675	66	53	9	69	29	64	81	20	18	66
YPS128 x DBVPG6044	F1	101.05	101.053	85.567	73.7113	13.4021	115.625	25	122.105	133.684	67	67	62	7	17	31	63	90	76	67
YPS128 x DBVPG6044	F9	101.14	107.955	84.9765	90.6103	36.1502	149.259	-2.33918	82.9545	85.6061	68	86	58	75	87	79	9	61	40	68
YPS128 x DBVPG6044	F3	101.98	102.97	78.6458	82.8125	29.1667	118.182	26	91.0891	127.723	69	76	24	32	77	35	64	74	74	69
YPS128 x DBVPG6044	C4	102.17	102.174	73.6264	85.7143	25.2747	80.2083	15.4639	80.4348	92.3913	70	71	16	46	57	3	43	55	48	70
YPS128 x DBVPG6044	E10	102.2	102.198	83.6735	84.6939	20.9184	142.254	22.2222	137.363	170.33	72	72	50	39	32	65	54	94	89	72
YPS128 x DBVPG6044	H1	102.2	83.5165	85.6557	78.2787	9.83607	121.839	-13.7931	74.7253	96.7033	72	18	65	18	10	42	4	41	50	72
YPS128 x DBVPG6044	B10	102.25	105.618	78.4314	75	28.9216	132.955	14.2857	70.7865	66.2921	73	82	23	10	75	55	41	36	26	73
YPS128 x DBVPG6044	C9	103.61	107.229	85.119	92.2619	24.4048	183.333	29.1139	49.3976	55.4217	74	84	60	80	51	95	68	12	16	74
YPS128 x DBVPG6044	E7	103.9	100	84.7953	90.0585	23.3918	148	6.06061	111.688	202.597	75	66	56	71	43	74	21	89	95	75
YPS128 x DBVPG6044	B4	104.44	110	96.8085	93.617	28.7234	87.8049	28.5714	81.1111	86.6667	77	93	95	84	73	4	67	56	41	77
YPS128 x DBVPG6044	E11	104.44	95.5556	79.8969	86.5979	28.3505	145.07	90.9091	86.6667	125.556	77	54	36	51	72	70	92	66	72	77
YPS128 x DBVPG6044	D7	104.76	108.333	76.1905	78.836	23.8095	109.091	16.4179	79.7619	84.5238	78	88	19	22	47	20	44	53	39	78
YPS128 x DBVPG6044	C1	105.05	109.091	88.1988	96.8944	29.8137	93.2773	6.55738	29.2929	35.3535	79	90	77	88	78	6	23	2	2	79
YPS128 x DBVPG6044	B11	105.49	94.5055	70.8543	70.3518	25.1256	127	35.9375	61.5385	51.6484	80	51	12	4	56	48	75	26	12	80
YPS128 x DBVPG6044	B5	105.75	98.8506	78.6982	81.6568	31.9527	120	64.8649	45.977	65.5172	81	61	25	28	82	40	87	8	24	81
YPS128 x DBVPG6044	A4	105.92	86.8421	69.6281	102.893	37.8099	132.039	65.5172	53.2895	72.0395	82	24	11	95	92	53	89	18	30	82
YPS128 x DBVPG6044	F10	106.02	100	82.7273	85.9091	22.2727	101.739	5.26316	81.9277	71.0843	83	64	44	48	38	12	19	57	29	83
YPS128 x DBVPG6044	D4	106.17	102.469	92.7273	88.4848	36.9697	137.662	29.1667	128.395	202.469	84	75	92	63	89	61	69	91	94	84
YPS128 x DBVPG6044	C5	106.59	110.989	86.3158	75.7895	9.47368	106.061	23.5294	51.6484	57.1429	85	94	68	11	8	18	57	15	17	85
YPS128 x DBVPG6044	D12	106.9	102.299	84.264	85.2792	23.8579	117.568	6	85.0575	177.011	86	73	55	44	48	34	20	65	91	86
YPS128 x DBVPG6044	B3	107.45	98.9362	73.4884	78.6047	13.4884	133.708	8.62069	89.3617	60.6383	87	62	14	21	18	56	29	72	20	87
YPS128 x DBVPG6044	G1	107.87	91.0112	86.413	89.1304	13.0435	125.301	52	65.1685	105.618	88	39	70	66	16	46	82	29	58	88
YPS128 x DBVPG6044	B9	108.08	108.081	93.6047	88.9535	20.3488	136.145	113.953	59.596	47.4747	89	87	93	65	30	57	95	22	9	89
YPS128 x DBVPG6044	B7	108.33	109.722	79.7753	84.2697	18.5393	155.294	40.9091	48.6111	95.8333	90	92	32	37	27	87	77	10	49	90
YPS128 x DBVPG6044	E2	108.7	101.087	85.6322	97.1264	23.5632	131.507	17.5439	97.8261	125	91	68	64	90	45	52	46	79	71	91
YPS128 x DBVPG6044	C2	110.71	102.381	87.3494	98.1928	33.1325	98.5965	-4.97925	76.9841	102.778	92	74	74	91	83	9	6	48	56	92
YPS128 x DBVPG6044	B1	113.83	109.574	88.8889	82.5397	22.2222	150.685	26.087	60.6383	65.9574	93	91	83	31	37	82	65	23	25	93
YPS128 x DBVPG6044	A5	115.09	89.434	48.8246	81.9168	9.76492	166.522	58.9286	65.283	34.717	94	34	1	29	9	91	85	31	1	94
YPS128 x DBVPG6044	C7	115.66	116.867	86.9281	91.5033	23.5294	93.8462	20	69.8795	84.3373	95	95	71	77	44	7	50	34	37	95
YPS128 x DBVPG6044	C6	119.35	124.194	79.4118	90	13.5294	80	12.3077	106.452	153.226	96	96	30	70	19	2	38	86	85	96

## Sheet: Formic acid
	Haploid segregant	Acetic acid	Formic acid	Furfural	HMF	Vanillin	Sorbitol	Ethanol	T (35'C)	T (40'C)	rankAA	rankF	rankFurf	Rank HMF	Rank vanillin	Rank Sorbitol	Rank Ethanol	Rank T 35	Rank T 40	Total (min 9, max 864)
YPS128 x DBVPG6044	H8	63.64	69.4215	79.8319	76.4706	7.14286	119.588	2.06186	61.157	80.1653	1	1	33	13	7	38	14	25	35	1
YPS128 x DBVPG6044	C12	89.32	73.7864	82.9268	78.5366	4.39024	108.654	1.875	49.1909	86.7314	25	2	45	20	2	19	13	11	42	25
YPS128 x DBVPG6044	F8	93.88	74.4898	85.6287	88.024	17.3653	120.848	10.6164	82.3129	78.2313	39	3	63	61	24	41	33	58	33	39
YPS128 x DBVPG6044	H9	87.1	75.2688	88.6792	90.0943	24.5283	142.553	12.766	77.4194	98.9247	15	4	80	72	53	68	39	49	53	15
YPS128 x DBVPG6044	H12	96.45	75.8865	88.9908	111.468	22.9358	173.494	9.63855	50.3546	54.6099	50	5	85	96	40	94	32	14	13	50
YPS128 x DBVPG6044	H7	88.64	76.1364	85.9903	85.5072	17.3913	114.53	11.9658	107.955	60.2273	21	6	67	45	25	28	36	88	19	21
YPS128 x DBVPG6044	H4	85.42	78.125	87.7934	82.1596	50.2347	142.268	19.5876	75	106.25	12	7	76	30	96	66	49	42	59	12
YPS128 x DBVPG6044	H5	86.96	78.2609	75.8755	77.821	12.0623	106.061	-2.0202	76.087	90.2174	14	8	17	16	15	18	10	44	45	14
YPS128 x DBVPG6044	F4	89.62	78.3019	79.8851	86.7816	27.0115	145.783	65	90.566	73.5849	28	9	34	53	68	72	88	73	31	28
YPS128 x DBVPG6044	E1	98.81	78.5714	83.3333	93.0556	31.25	160	15.1515	66.6667	142.857	58	10	48	81	81	89	42	33	81	58
YPS128 x DBVPG6044	G10	96.61	78.8136	88.7805	89.2683	22.439	136.17	8.51064	87.2881	78.8136	52	11	82	67	39	58	27	69	34	52
YPS128 x DBVPG6044	D5	81.9	80.9524	78.3784	68.1081	25.4054	109.333	-4.34783	76.1905	102.857	7	12	22	3	58	21	8	45	57	7
YPS128 x DBVPG6044	A12	94.1	81.25	61.9549	78.0451	24.812	125	125	45.8333	44.7917	41	13	5	17	55	45	96	6	7	41
YPS128 x DBVPG6044	A8	89.84	81.6393	63.8783	87.8327	37.6426	148.315	1.78571	43.2787	40.3279	30	14	8	59	91	77	12	4	3	30
YPS128 x DBVPG6044	H2	89.8	82.6531	89.0411	90.411	26.9406	213.433	20.8955	59.1837	120.408	29	15	87	73	67	96	52	21	67	29
YPS128 x DBVPG6044	E4	89.47	83.1579	86.3905	85.2071	26.6272	117.355	23.0769	75.7895	87.3684	27	16	69	43	64	33	56	43	43	27
YPS128 x DBVPG6044	G8	88.66	83.5052	88.5246	96.1749	13.6612	110.204	11.2245	73.1959	116.495	22	17	78	87	20	23	35	39	66	22
YPS128 x DBVPG6044	H1	102.2	83.5165	85.6557	78.2787	9.83607	121.839	-13.7931	74.7253	96.7033	72	18	65	18	10	42	4	41	50	72
YPS128 x DBVPG6044	G4	78.79	83.8384	83.815	97.1098	21.3873	109.821	25	86.8687	143.434	3	19	51	89	34	22	62	67	82	3
YPS128 x DBVPG6044	D2	94.23	85.5769	79.6954	87.8173	25.8883	101.429	30.4348	72.1154	98.0769	42	20	31	58	61	11	71	38	51	42
YPS128 x DBVPG6044	G12	97.32	85.7143	85.7868	91.8782	26.9036	139.759	12.0482	71.4286	90.1786	55	21	66	79	66	63	37	37	44	55
YPS128 x DBVPG6044	B8	89.47	86.3158	87.0588	86.4706	21.7647	127.473	62.2642	63.1579	42.1053	27	22	72	50	36	49	86	28	4	27
YPS128 x DBVPG6044	H3	85.83	86.6142	87.1287	79.2079	25.7426	136.559	8.60215	51.9685	76.378	13	23	73	23	60	59	28	16	32	13
YPS128 x DBVPG6044	A4	105.92	86.8421	69.6281	102.893	37.8099	132.039	65.5172	53.2895	72.0395	82	24	11	95	92	53	89	18	30	82
YPS128 x DBVPG6044	A2	99.69	86.9159	55.2632	84.0557	23.6842	110.811	18.5185	53.271	67.2897	62	25	3	36	46	24	47	17	27	62
YPS128 x DBVPG6044	H10	100	87.2549	80	76.5957	20.8511	114.151	2.83019	76.4706	100.98	65	26	37	14	31	26	15	47	54	65
YPS128 x DBVPG6044	F7	88.51	87.3563	79.3478	88.0435	21.1957	115.663	6.94444	87.3563	120.69	20	27	28	62	33	32	25	70	68	20
YPS128 x DBVPG6044	H11	91.95	87.3563	82.0175	84.6491	25.4386	104.065	4.06504	101.149	132.184	33	28	42	38	59	14	17	80	75	33
YPS128 x DBVPG6044	A11	93.51	87.6106	59.322	85.0539	28.1972	91.2698	32.3944	49.5575	65.4867	37	29	4	42	70	5	72	13	23	37
YPS128 x DBVPG6044	E6	88.76	87.6404	83.3333	85	21.6667	129.851	20.6897	77.5281	139.326	23	30	48	40	35	50	51	50	78	23
YPS128 x DBVPG6044	A1	88.06	87.7612	62.7608	90.5297	36.5971	144.074	48.1132	41.194	44.7761	17	31	7	74	88	69	80	3	6	17
YPS128 x DBVPG6044	A10	71.23	88.4211	62.3839	71.517	28.3282	157.317	21.7391	80	54.7368	2	32	6	5	71	88	53	54	15	2
YPS128 x DBVPG6044	A3	84.38	89.1892	65.2921	91.2371	24.2268	148.276	57.5	62.1622	42.3423	9	33	10	76	50	76	84	27	5	9
YPS128 x DBVPG6044	A5	115.09	89.434	48.8246	81.9168	9.76492	166.522	58.9286	65.283	34.717	94	34	1	29	9	91	85	31	1	94
YPS128 x DBVPG6044	E5	96.51	89.5349	82.4742	78.3505	5.6701	152.459	105.882	102.326	180.233	51	35	43	19	3	84	94	83	92	51
YPS128 x DBVPG6044	A7	94.08	89.8026	73.5741	89.5437	39.3536	132.673	56.5217	78.9474	64.1447	40	36	15	68	94	54	83	52	21	40
YPS128 x DBVPG6044	D3	87.63	90.7216	83.1522	81.5217	39.6739	122.535	0	82.4742	138.144	16	37	46	26	95	43	11	59	77	16
YPS128 x DBVPG6044	C8	84.69	90.8163	85.5346	72.327	18.239	148.98	6.25	45.9184	45.9184	10	38	61	6	26	78	22	7	8	10
YPS128 x DBVPG6044	G1	107.87	91.0112	86.413	89.1304	13.0435	125.301	52	65.1685	105.618	88	39	70	66	16	46	82	29	58	88
YPS128 x DBVPG6044	E9	93.75	91.25	81.0127	88.6076	34.8101	145.763	-36.7347	76.25	102.5	38	40	41	64	85	71	2	46	55	38
YPS128 x DBVPG6044	B12	95.79	91.5789	79.8969	85.0515	29.8969	153.75	45.9016	46.3158	54.7368	48	41	35	41	80	86	79	9	14	48
YPS128 x DBVPG6044	G7	98.86	92.0455	84.0796	99.005	18.9055	95.8678	23.6842	163.636	156.818	59	42	54	92	28	8	58	95	87	59
YPS128 x DBVPG6044	A6	98.9	92.3077	52.1667	84	11	161.728	80.7692	56.044	49.4505	61	43	2	35	13	90	91	19	10	61
YPS128 x DBVPG6044	D11	94.62	92.4731	83.4254	86.1878	37.5691	118.421	19.403	82.7957	111.828	45	44	49	49	90	36	48	60	63	45
YPS128 x DBVPG6044	G5	88.42	92.6316	88.5417	61.9792	11.9792	114.851	23.8095	96.8421	113.684	19	45	79	1	14	29	59	78	64	19
YPS128 x DBVPG6044	F2	81.05	93.6842	100.629	100.629	33.3333	114.286	24	65.2632	91.5789	4	46	96	93	84	27	60	30	46	4
YPS128 x DBVPG6044	F6	85.19	93.8272	77.6699	80.5825	10.1942	115.385	69.4444	132.099	197.531	11	47	21	25	12	30	90	92	93	11
YPS128 x DBVPG6044	E8	97.56	93.9024	84.0659	87.9121	16.4835	167.857	16.6667	101.22	115.854	56	48	53	60	23	92	45	81	65	56
YPS128 x DBVPG6044	D9	88.1	94.0476	76.2887	74.7423	24.7423	111.765	11.1111	167.857	205.952	18	49	20	9	54	25	34	96	96	18
YPS128 x DBVPG6044	F11	92.22	94.4444	72.5	84	26.5	100	9.52381	93.3333	84.4444	34	50	13	34	63	10	31	75	38	34
YPS128 x DBVPG6044	B11	105.49	94.5055	70.8543	70.3518	25.1256	127	35.9375	61.5385	51.6484	80	51	12	4	56	48	75	26	12	80
YPS128 x DBVPG6044	C11	96.88	94.7917	90.1554	93.2642	35.2332	148.039	92.1053	66.6667	81.25	53	52	89	83	86	75	93	32	36	53
YPS128 x DBVPG6044	A9	100.59	94.9704	64.0194	89.9514	19.9352	141.463	51.0638	57.6923	59.4675	66	53	9	69	29	64	81	20	18	66
YPS128 x DBVPG6044	E11	104.44	95.5556	79.8969	86.5979	28.3505	145.07	90.9091	86.6667	125.556	77	54	36	51	72	70	92	66	72	77
YPS128 x DBVPG6044	F5	93.41	95.6044	84.9246	64.3216	4.0201	151.786	4.54545	94.5055	149.451	36	55	57	2	1	83	18	76	83	36
YPS128 x DBVPG6044	D8	95.83	95.8333	80.402	80.402	14.0704	125.676	13.3333	103.125	109.375	49	56	38	24	21	47	40	84	62	49
YPS128 x DBVPG6044	H6	91.51	96.2264	89.0351	74.5614	7.01754	170	30	83.0189	98.1132	32	57	86	8	6	93	70	62	52	32
YPS128 x DBVPG6044	G11	81.52	96.7391	94.6237	101.075	38.7097	102.564	6.83761	83.6957	142.391	5	58	94	94	93	13	24	64	80	5
YPS128 x DBVPG6044	F12	81.73	97.1154	83.8235	87.7451	24.0196	142.529	-9.09091	74.0385	122.115	6	59	52	56	49	67	5	40	69	6
YPS128 x DBVPG6044	D6	94.74	98.6842	80.7107	76.1421	6.59898	152.941	-51.4286	107.895	106.579	46	60	40	12	5	85	1	87	60	46
YPS128 x DBVPG6044	B5	105.75	98.8506	78.6982	81.6568	31.9527	120	64.8649	45.977	65.5172	81	61	25	28	82	40	87	8	24	81
YPS128 x DBVPG6044	B3	107.45	98.9362	73.4884	78.6047	13.4884	133.708	8.62069	89.3617	60.6383	87	62	14	21	18	56	29	72	20	87
YPS128 x DBVPG6044	B2	96.91	98.9691	78.9474	86.8421	23.1579	130.435	44.5783	60.8247	49.4845	54	63	27	54	41	51	78	24	11	54
YPS128 x DBVPG6044	F10	106.02	100	82.7273	85.9091	22.2727	101.739	5.26316	81.9277	71.0843	83	64	44	48	38	12	19	57	29	83
YPS128 x DBVPG6044	G9	93.06	100	92.1687	95.7831	27.7108	124.419	9.30233	101.389	150	35	65	91	86	69	44	30	82	84	35
YPS128 x DBVPG6044	E7	103.9	100	84.7953	90.0585	23.3918	148	6.06061	111.688	202.597	75	66	56	71	43	74	21	89	95	75
YPS128 x DBVPG6044	F1	101.05	101.053	85.567	73.7113	13.4021	115.625	25	122.105	133.684	67	67	62	7	17	31	63	90	76	67
YPS128 x DBVPG6044	E2	108.7	101.087	85.6322	97.1264	23.5632	131.507	17.5439	97.8261	125	91	68	64	90	45	52	46	79	71	91
YPS128 x DBVPG6044	E3	89.13	102.174	87.7193	94.7368	29.8246	150	27.9412	78.2609	154.348	24	70	75	85	79	81	66	51	86	24
YPS128 x DBVPG6044	C3	94.57	102.174	80.5556	87.7778	24.4444	119.672	-4.91803	5.43478	92.3913	44	70	39	57	52	39	7	1	47	44
YPS128 x DBVPG6044	C4	102.17	102.174	73.6264	85.7143	25.2747	80.2083	15.4639	80.4348	92.3913	70	71	16	46	57	3	43	55	48	70
YPS128 x DBVPG6044	E10	102.2	102.198	83.6735	84.6939	20.9184	142.254	22.2222	137.363	170.33	72	72	50	39	32	65	54	94	89	72
YPS128 x DBVPG6044	D12	106.9	102.299	84.264	85.2792	23.8579	117.568	6	85.0575	177.011	86	73	55	44	48	34	20	65	91	86
YPS128 x DBVPG6044	C2	110.71	102.381	87.3494	98.1928	33.1325	98.5965	-4.97925	76.9841	102.778	92	74	74	91	83	9	6	48	56	92
YPS128 x DBVPG6044	D4	106.17	102.469	92.7273	88.4848	36.9697	137.662	29.1667	128.395	202.469	84	75	92	63	89	61	69	91	94	84
YPS128 x DBVPG6044	F3	101.98	102.97	78.6458	82.8125	29.1667	118.182	26	91.0891	127.723	69	76	24	32	77	35	64	74	74	69
YPS128 x DBVPG6044	G6	100	102.985	88.8889	86.6667	10	105.983	3.38983	134.328	174.627	65	77	84	52	11	16	16	93	90	65
YPS128 x DBVPG6044	E12	90	103.333	79.3651	91.5344	25.9259	146.774	34.2857	104.444	161.111	31	78	29	78	62	73	74	85	88	31
YPS128 x DBVPG6044	D10	95.45	104.545	75.8974	77.4359	26.6667	76.5957	-23.0769	70.4545	122.727	47	79	18	15	65	1	3	35	70	47
YPS128 x DBVPG6044	D1	98.81	104.762	78.9474	81.5789	16.3158	137.931	24.4898	86.9048	107.143	58	80	27	27	22	62	61	68	61	58
YPS128 x DBVPG6044	C10	94.51	105.495	88.7255	85.7843	28.9216	104.098	33.3333	45.0549	68.1319	43	81	81	47	76	15	73	5	28	43
YPS128 x DBVPG6044	B10	102.25	105.618	78.4314	75	28.9216	132.955	14.2857	70.7865	66.2921	73	82	23	10	75	55	41	36	26	73
YPS128 x DBVPG6044	G2	98.9	106.593	89.3939	87.3737	23.2323	118.478	22.8261	95.6044	139.56	61	83	88	55	42	37	55	77	79	61
YPS128 x DBVPG6044	C9	103.61	107.229	85.119	92.2619	24.4048	183.333	29.1139	49.3976	55.4217	74	84	60	80	51	95	68	12	16	74
YPS128 x DBVPG6044	G3	83.17	107.921	85.0575	93.1034	28.7356	150	7.6087	89.1089	125.743	8	85	59	82	74	81	26	71	73	8
YPS128 x DBVPG6044	F9	101.14	107.955	84.9765	90.6103	36.1502	149.259	-2.33918	82.9545	85.6061	68	86	58	75	87	79	9	61	40	68
YPS128 x DBVPG6044	B9	108.08	108.081	93.6047	88.9535	20.3488	136.145	113.953	59.596	47.4747	89	87	93	65	30	57	95	22	9	89
YPS128 x DBVPG6044	D7	104.76	108.333	76.1905	78.836	23.8095	109.091	16.4179	79.7619	84.5238	78	88	19	22	47	20	44	53	39	78
YPS128 x DBVPG6044	B6	100	108.974	91.5344	83.0688	6.34921	136.667	36.2319	83.3333	65.3846	65	89	90	33	4	60	76	63	22	65
YPS128 x DBVPG6044	C1	105.05	109.091	88.1988	96.8944	29.8137	93.2773	6.55738	29.2929	35.3535	79	90	77	88	78	6	23	2	2	79
YPS128 x DBVPG6044	B1	113.83	109.574	88.8889	82.5397	22.2222	150.685	26.087	60.6383	65.9574	93	91	83	31	37	82	65	23	25	93
YPS128 x DBVPG6044	B7	108.33	109.722	79.7753	84.2697	18.5393	155.294	40.9091	48.6111	95.8333	90	92	32	37	27	87	77	10	49	90
YPS128 x DBVPG6044	B4	104.44	110	96.8085	93.617	28.7234	87.8049	28.5714	81.1111	86.6667	77	93	95	84	73	4	67	56	41	77
YPS128 x DBVPG6044	C5	106.59	110.989	86.3158	75.7895	9.47368	106.061	23.5294	51.6484	57.1429	85	94	68	11	8	18	57	15	17	85
YPS128 x DBVPG6044	C7	115.66	116.867	86.9281	91.5033	23.5294	93.8462	20	69.8795	84.3373	95	95	71	77	44	7	50	34	37	95
YPS128 x DBVPG6044	C6	119.35	124.194	79.4118	90	13.5294	80	12.3077	106.452	153.226	96	96	30	70	19	2	38	86	85	96

## Sheet: Furfural
	Haploid segregant	Acetic acid	Formic acid	Furfural	HMF	Vanillin	Sorbitol	Ethanol	T (35'C)	T (40'C)	rankAA	rankF	rankFurf	Rank HMF	Rank vanillin	Rank Sorbitol	Rank Ethanol	Rank T 35	Rank T 40	Total (min 9, max 864)
YPS128 x DBVPG6044	A5	115.09	89.434	48.8246	81.9168	9.76492	166.522	58.9286	65.283	34.717	94	34	1	29	9	91	85	31	1	94
YPS128 x DBVPG6044	A6	98.9	92.3077	52.1667	84	11	161.728	80.7692	56.044	49.4505	61	43	2	35	13	90	91	19	10	61
YPS128 x DBVPG6044	A2	99.69	86.9159	55.2632	84.0557	23.6842	110.811	18.5185	53.271	67.2897	62	25	3	36	46	24	47	17	27	62
YPS128 x DBVPG6044	A11	93.51	87.6106	59.322	85.0539	28.1972	91.2698	32.3944	49.5575	65.4867	37	29	4	42	70	5	72	13	23	37
YPS128 x DBVPG6044	A12	94.1	81.25	61.9549	78.0451	24.812	125	125	45.8333	44.7917	41	13	5	17	55	45	96	6	7	41
YPS128 x DBVPG6044	A10	71.23	88.4211	62.3839	71.517	28.3282	157.317	21.7391	80	54.7368	2	32	6	5	71	88	53	54	15	2
YPS128 x DBVPG6044	A1	88.06	87.7612	62.7608	90.5297	36.5971	144.074	48.1132	41.194	44.7761	17	31	7	74	88	69	80	3	6	17
YPS128 x DBVPG6044	A8	89.84	81.6393	63.8783	87.8327	37.6426	148.315	1.78571	43.2787	40.3279	30	14	8	59	91	77	12	4	3	30
YPS128 x DBVPG6044	A9	100.59	94.9704	64.0194	89.9514	19.9352	141.463	51.0638	57.6923	59.4675	66	53	9	69	29	64	81	20	18	66
YPS128 x DBVPG6044	A3	84.38	89.1892	65.2921	91.2371	24.2268	148.276	57.5	62.1622	42.3423	9	33	10	76	50	76	84	27	5	9
YPS128 x DBVPG6044	A4	105.92	86.8421	69.6281	102.893	37.8099	132.039	65.5172	53.2895	72.0395	82	24	11	95	92	53	89	18	30	82
YPS128 x DBVPG6044	B11	105.49	94.5055	70.8543	70.3518	25.1256	127	35.9375	61.5385	51.6484	80	51	12	4	56	48	75	26	12	80
YPS128 x DBVPG6044	F11	92.22	94.4444	72.5	84	26.5	100	9.52381	93.3333	84.4444	34	50	13	34	63	10	31	75	38	34
YPS128 x DBVPG6044	B3	107.45	98.9362	73.4884	78.6047	13.4884	133.708	8.62069	89.3617	60.6383	87	62	14	21	18	56	29	72	20	87
YPS128 x DBVPG6044	A7	94.08	89.8026	73.5741	89.5437	39.3536	132.673	56.5217	78.9474	64.1447	40	36	15	68	94	54	83	52	21	40
YPS128 x DBVPG6044	C4	102.17	102.174	73.6264	85.7143	25.2747	80.2083	15.4639	80.4348	92.3913	70	71	16	46	57	3	43	55	48	70
YPS128 x DBVPG6044	H5	86.96	78.2609	75.8755	77.821	12.0623	106.061	-2.0202	76.087	90.2174	14	8	17	16	15	18	10	44	45	14
YPS128 x DBVPG6044	D10	95.45	104.545	75.8974	77.4359	26.6667	76.5957	-23.0769	70.4545	122.727	47	79	18	15	65	1	3	35	70	47
YPS128 x DBVPG6044	D7	104.76	108.333	76.1905	78.836	23.8095	109.091	16.4179	79.7619	84.5238	78	88	19	22	47	20	44	53	39	78
YPS128 x DBVPG6044	D9	88.1	94.0476	76.2887	74.7423	24.7423	111.765	11.1111	167.857	205.952	18	49	20	9	54	25	34	96	96	18
YPS128 x DBVPG6044	F6	85.19	93.8272	77.6699	80.5825	10.1942	115.385	69.4444	132.099	197.531	11	47	21	25	12	30	90	92	93	11
YPS128 x DBVPG6044	D5	81.9	80.9524	78.3784	68.1081	25.4054	109.333	-4.34783	76.1905	102.857	7	12	22	3	58	21	8	45	57	7
YPS128 x DBVPG6044	B10	102.25	105.618	78.4314	75	28.9216	132.955	14.2857	70.7865	66.2921	73	82	23	10	75	55	41	36	26	73
YPS128 x DBVPG6044	F3	101.98	102.97	78.6458	82.8125	29.1667	118.182	26	91.0891	127.723	69	76	24	32	77	35	64	74	74	69
YPS128 x DBVPG6044	B5	105.75	98.8506	78.6982	81.6568	31.9527	120	64.8649	45.977	65.5172	81	61	25	28	82	40	87	8	24	81
YPS128 x DBVPG6044	B2	96.91	98.9691	78.9474	86.8421	23.1579	130.435	44.5783	60.8247	49.4845	54	63	27	54	41	51	78	24	11	54
YPS128 x DBVPG6044	D1	98.81	104.762	78.9474	81.5789	16.3158	137.931	24.4898	86.9048	107.143	58	80	27	27	22	62	61	68	61	58
YPS128 x DBVPG6044	F7	88.51	87.3563	79.3478	88.0435	21.1957	115.663	6.94444	87.3563	120.69	20	27	28	62	33	32	25	70	68	20
YPS128 x DBVPG6044	E12	90	103.333	79.3651	91.5344	25.9259	146.774	34.2857	104.444	161.111	31	78	29	78	62	73	74	85	88	31
YPS128 x DBVPG6044	C6	119.35	124.194	79.4118	90	13.5294	80	12.3077	106.452	153.226	96	96	30	70	19	2	38	86	85	96
YPS128 x DBVPG6044	D2	94.23	85.5769	79.6954	87.8173	25.8883	101.429	30.4348	72.1154	98.0769	42	20	31	58	61	11	71	38	51	42
YPS128 x DBVPG6044	B7	108.33	109.722	79.7753	84.2697	18.5393	155.294	40.9091	48.6111	95.8333	90	92	32	37	27	87	77	10	49	90
YPS128 x DBVPG6044	H8	63.64	69.4215	79.8319	76.4706	7.14286	119.588	2.06186	61.157	80.1653	1	1	33	13	7	38	14	25	35	1
YPS128 x DBVPG6044	F4	89.62	78.3019	79.8851	86.7816	27.0115	145.783	65	90.566	73.5849	28	9	34	53	68	72	88	73	31	28
YPS128 x DBVPG6044	B12	95.79	91.5789	79.8969	85.0515	29.8969	153.75	45.9016	46.3158	54.7368	48	41	35	41	80	86	79	9	14	48
YPS128 x DBVPG6044	E11	104.44	95.5556	79.8969	86.5979	28.3505	145.07	90.9091	86.6667	125.556	77	54	36	51	72	70	92	66	72	77
YPS128 x DBVPG6044	H10	100	87.2549	80	76.5957	20.8511	114.151	2.83019	76.4706	100.98	65	26	37	14	31	26	15	47	54	65
YPS128 x DBVPG6044	D8	95.83	95.8333	80.402	80.402	14.0704	125.676	13.3333	103.125	109.375	49	56	38	24	21	47	40	84	62	49
YPS128 x DBVPG6044	C3	94.57	102.174	80.5556	87.7778	24.4444	119.672	-4.91803	5.43478	92.3913	44	70	39	57	52	39	7	1	47	44
YPS128 x DBVPG6044	D6	94.74	98.6842	80.7107	76.1421	6.59898	152.941	-51.4286	107.895	106.579	46	60	40	12	5	85	1	87	60	46
YPS128 x DBVPG6044	E9	93.75	91.25	81.0127	88.6076	34.8101	145.763	-36.7347	76.25	102.5	38	40	41	64	85	71	2	46	55	38
YPS128 x DBVPG6044	H11	91.95	87.3563	82.0175	84.6491	25.4386	104.065	4.06504	101.149	132.184	33	28	42	38	59	14	17	80	75	33
YPS128 x DBVPG6044	E5	96.51	89.5349	82.4742	78.3505	5.6701	152.459	105.882	102.326	180.233	51	35	43	19	3	84	94	83	92	51
YPS128 x DBVPG6044	F10	106.02	100	82.7273	85.9091	22.2727	101.739	5.26316	81.9277	71.0843	83	64	44	48	38	12	19	57	29	83
YPS128 x DBVPG6044	C12	89.32	73.7864	82.9268	78.5366	4.39024	108.654	1.875	49.1909	86.7314	25	2	45	20	2	19	13	11	42	25
YPS128 x DBVPG6044	D3	87.63	90.7216	83.1522	81.5217	39.6739	122.535	0	82.4742	138.144	16	37	46	26	95	43	11	59	77	16
YPS128 x DBVPG6044	E1	98.81	78.5714	83.3333	93.0556	31.25	160	15.1515	66.6667	142.857	58	10	48	81	81	89	42	33	81	58
YPS128 x DBVPG6044	E6	88.76	87.6404	83.3333	85	21.6667	129.851	20.6897	77.5281	139.326	23	30	48	40	35	50	51	50	78	23
YPS128 x DBVPG6044	D11	94.62	92.4731	83.4254	86.1878	37.5691	118.421	19.403	82.7957	111.828	45	44	49	49	90	36	48	60	63	45
YPS128 x DBVPG6044	E10	102.2	102.198	83.6735	84.6939	20.9184	142.254	22.2222	137.363	170.33	72	72	50	39	32	65	54	94	89	72
YPS128 x DBVPG6044	G4	78.79	83.8384	83.815	97.1098	21.3873	109.821	25	86.8687	143.434	3	19	51	89	34	22	62	67	82	3
YPS128 x DBVPG6044	F12	81.73	97.1154	83.8235	87.7451	24.0196	142.529	-9.09091	74.0385	122.115	6	59	52	56	49	67	5	40	69	6
YPS128 x DBVPG6044	E8	97.56	93.9024	84.0659	87.9121	16.4835	167.857	16.6667	101.22	115.854	56	48	53	60	23	92	45	81	65	56
YPS128 x DBVPG6044	G7	98.86	92.0455	84.0796	99.005	18.9055	95.8678	23.6842	163.636	156.818	59	42	54	92	28	8	58	95	87	59
YPS128 x DBVPG6044	D12	106.9	102.299	84.264	85.2792	23.8579	117.568	6	85.0575	177.011	86	73	55	44	48	34	20	65	91	86
YPS128 x DBVPG6044	E7	103.9	100	84.7953	90.0585	23.3918	148	6.06061	111.688	202.597	75	66	56	71	43	74	21	89	95	75
YPS128 x DBVPG6044	F5	93.41	95.6044	84.9246	64.3216	4.0201	151.786	4.54545	94.5055	149.451	36	55	57	2	1	83	18	76	83	36
YPS128 x DBVPG6044	F9	101.14	107.955	84.9765	90.6103	36.1502	149.259	-2.33918	82.9545	85.6061	68	86	58	75	87	79	9	61	40	68
YPS128 x DBVPG6044	G3	83.17	107.921	85.0575	93.1034	28.7356	150	7.6087	89.1089	125.743	8	85	59	82	74	81	26	71	73	8
YPS128 x DBVPG6044	C9	103.61	107.229	85.119	92.2619	24.4048	183.333	29.1139	49.3976	55.4217	74	84	60	80	51	95	68	12	16	74
YPS128 x DBVPG6044	C8	84.69	90.8163	85.5346	72.327	18.239	148.98	6.25	45.9184	45.9184	10	38	61	6	26	78	22	7	8	10
YPS128 x DBVPG6044	F1	101.05	101.053	85.567	73.7113	13.4021	115.625	25	122.105	133.684	67	67	62	7	17	31	63	90	76	67
YPS128 x DBVPG6044	F8	93.88	74.4898	85.6287	88.024	17.3653	120.848	10.6164	82.3129	78.2313	39	3	63	61	24	41	33	58	33	39
YPS128 x DBVPG6044	E2	108.7	101.087	85.6322	97.1264	23.5632	131.507	17.5439	97.8261	125	91	68	64	90	45	52	46	79	71	91
YPS128 x DBVPG6044	H1	102.2	83.5165	85.6557	78.2787	9.83607	121.839	-13.7931	74.7253	96.7033	72	18	65	18	10	42	4	41	50	72
YPS128 x DBVPG6044	G12	97.32	85.7143	85.7868	91.8782	26.9036	139.759	12.0482	71.4286	90.1786	55	21	66	79	66	63	37	37	44	55
YPS128 x DBVPG6044	H7	88.64	76.1364	85.9903	85.5072	17.3913	114.53	11.9658	107.955	60.2273	21	6	67	45	25	28	36	88	19	21
YPS128 x DBVPG6044	C5	106.59	110.989	86.3158	75.7895	9.47368	106.061	23.5294	51.6484	57.1429	85	94	68	11	8	18	57	15	17	85
YPS128 x DBVPG6044	E4	89.47	83.1579	86.3905	85.2071	26.6272	117.355	23.0769	75.7895	87.3684	27	16	69	43	64	33	56	43	43	27
YPS128 x DBVPG6044	G1	107.87	91.0112	86.413	89.1304	13.0435	125.301	52	65.1685	105.618	88	39	70	66	16	46	82	29	58	88
YPS128 x DBVPG6044	C7	115.66	116.867	86.9281	91.5033	23.5294	93.8462	20	69.8795	84.3373	95	95	71	77	44	7	50	34	37	95
YPS128 x DBVPG6044	B8	89.47	86.3158	87.0588	86.4706	21.7647	127.473	62.2642	63.1579	42.1053	27	22	72	50	36	49	86	28	4	27
YPS128 x DBVPG6044	H3	85.83	86.6142	87.1287	79.2079	25.7426	136.559	8.60215	51.9685	76.378	13	23	73	23	60	59	28	16	32	13
YPS128 x DBVPG6044	C2	110.71	102.381	87.3494	98.1928	33.1325	98.5965	-4.97925	76.9841	102.778	92	74	74	91	83	9	6	48	56	92
YPS128 x DBVPG6044	E3	89.13	102.174	87.7193	94.7368	29.8246	150	27.9412	78.2609	154.348	24	70	75	85	79	81	66	51	86	24
YPS128 x DBVPG6044	H4	85.42	78.125	87.7934	82.1596	50.2347	142.268	19.5876	75	106.25	12	7	76	30	96	66	49	42	59	12
YPS128 x DBVPG6044	C1	105.05	109.091	88.1988	96.8944	29.8137	93.2773	6.55738	29.2929	35.3535	79	90	77	88	78	6	23	2	2	79
YPS128 x DBVPG6044	G8	88.66	83.5052	88.5246	96.1749	13.6612	110.204	11.2245	73.1959	116.495	22	17	78	87	20	23	35	39	66	22
YPS128 x DBVPG6044	G5	88.42	92.6316	88.5417	61.9792	11.9792	114.851	23.8095	96.8421	113.684	19	45	79	1	14	29	59	78	64	19
YPS128 x DBVPG6044	H9	87.1	75.2688	88.6792	90.0943	24.5283	142.553	12.766	77.4194	98.9247	15	4	80	72	53	68	39	49	53	15
YPS128 x DBVPG6044	C10	94.51	105.495	88.7255	85.7843	28.9216	104.098	33.3333	45.0549	68.1319	43	81	81	47	76	15	73	5	28	43
YPS128 x DBVPG6044	G10	96.61	78.8136	88.7805	89.2683	22.439	136.17	8.51064	87.2881	78.8136	52	11	82	67	39	58	27	69	34	52
YPS128 x DBVPG6044	B1	113.83	109.574	88.8889	82.5397	22.2222	150.685	26.087	60.6383	65.9574	93	91	83	31	37	82	65	23	25	93
YPS128 x DBVPG6044	G6	100	102.985	88.8889	86.6667	10	105.983	3.38983	134.328	174.627	65	77	84	52	11	16	16	93	90	65
YPS128 x DBVPG6044	H12	96.45	75.8865	88.9908	111.468	22.9358	173.494	9.63855	50.3546	54.6099	50	5	85	96	40	94	32	14	13	50
YPS128 x DBVPG6044	H6	91.51	96.2264	89.0351	74.5614	7.01754	170	30	83.0189	98.1132	32	57	86	8	6	93	70	62	52	32
YPS128 x DBVPG6044	H2	89.8	82.6531	89.0411	90.411	26.9406	213.433	20.8955	59.1837	120.408	29	15	87	73	67	96	52	21	67	29
YPS128 x DBVPG6044	G2	98.9	106.593	89.3939	87.3737	23.2323	118.478	22.8261	95.6044	139.56	61	83	88	55	42	37	55	77	79	61
YPS128 x DBVPG6044	C11	96.88	94.7917	90.1554	93.2642	35.2332	148.039	92.1053	66.6667	81.25	53	52	89	83	86	75	93	32	36	53
YPS128 x DBVPG6044	B6	100	108.974	91.5344	83.0688	6.34921	136.667	36.2319	83.3333	65.3846	65	89	90	33	4	60	76	63	22	65
YPS128 x DBVPG6044	G9	93.06	100	92.1687	95.7831	27.7108	124.419	9.30233	101.389	150	35	65	91	86	69	44	30	82	84	35
YPS128 x DBVPG6044	D4	106.17	102.469	92.7273	88.4848	36.9697	137.662	29.1667	128.395	202.469	84	75	92	63	89	61	69	91	94	84
YPS128 x DBVPG6044	B9	108.08	108.081	93.6047	88.9535	20.3488	136.145	113.953	59.596	47.4747	89	87	93	65	30	57	95	22	9	89
YPS128 x DBVPG6044	G11	81.52	96.7391	94.6237	101.075	38.7097	102.564	6.83761	83.6957	142.391	5	58	94	94	93	13	24	64	80	5
YPS128 x DBVPG6044	B4	104.44	110	96.8085	93.617	28.7234	87.8049	28.5714	81.1111	86.6667	77	93	95	84	73	4	67	56	41	77
YPS128 x DBVPG6044	F2	81.05	93.6842	100.629	100.629	33.3333	114.286	24	65.2632	91.5789	4	46	96	93	84	27	60	30	46	4

## Sheet: HMF
	Haploid segregant	Acetic acid	Formic acid	Furfural	HMF	Vanillin	Sorbitol	Ethanol	T (35'C)	T (40'C)	rankAA	rankF	rankFurf	Rank HMF	Rank vanillin	Rank Sorbitol	Rank Ethanol	Rank T 35	Rank T 40	Total (min 9, max 864)
YPS128 x DBVPG6044	G5	88.42	92.6316	88.5417	61.9792	11.9792	114.851	23.8095	96.8421	113.684	19	45	79	1	14	29	59	78	64	19
YPS128 x DBVPG6044	F5	93.41	95.6044	84.9246	64.3216	4.0201	151.786	4.54545	94.5055	149.451	36	55	57	2	1	83	18	76	83	36
YPS128 x DBVPG6044	D5	81.9	80.9524	78.3784	68.1081	25.4054	109.333	-4.34783	76.1905	102.857	7	12	22	3	58	21	8	45	57	7
YPS128 x DBVPG6044	B11	105.49	94.5055	70.8543	70.3518	25.1256	127	35.9375	61.5385	51.6484	80	51	12	4	56	48	75	26	12	80
YPS128 x DBVPG6044	A10	71.23	88.4211	62.3839	71.517	28.3282	157.317	21.7391	80	54.7368	2	32	6	5	71	88	53	54	15	2
YPS128 x DBVPG6044	C8	84.69	90.8163	85.5346	72.327	18.239	148.98	6.25	45.9184	45.9184	10	38	61	6	26	78	22	7	8	10
YPS128 x DBVPG6044	F1	101.05	101.053	85.567	73.7113	13.4021	115.625	25	122.105	133.684	67	67	62	7	17	31	63	90	76	67
YPS128 x DBVPG6044	H6	91.51	96.2264	89.0351	74.5614	7.01754	170	30	83.0189	98.1132	32	57	86	8	6	93	70	62	52	32
YPS128 x DBVPG6044	D9	88.1	94.0476	76.2887	74.7423	24.7423	111.765	11.1111	167.857	205.952	18	49	20	9	54	25	34	96	96	18
YPS128 x DBVPG6044	B10	102.25	105.618	78.4314	75	28.9216	132.955	14.2857	70.7865	66.2921	73	82	23	10	75	55	41	36	26	73
YPS128 x DBVPG6044	C5	106.59	110.989	86.3158	75.7895	9.47368	106.061	23.5294	51.6484	57.1429	85	94	68	11	8	18	57	15	17	85
YPS128 x DBVPG6044	D6	94.74	98.6842	80.7107	76.1421	6.59898	152.941	-51.4286	107.895	106.579	46	60	40	12	5	85	1	87	60	46
YPS128 x DBVPG6044	H8	63.64	69.4215	79.8319	76.4706	7.14286	119.588	2.06186	61.157	80.1653	1	1	33	13	7	38	14	25	35	1
YPS128 x DBVPG6044	H10	100	87.2549	80	76.5957	20.8511	114.151	2.83019	76.4706	100.98	65	26	37	14	31	26	15	47	54	65
YPS128 x DBVPG6044	D10	95.45	104.545	75.8974	77.4359	26.6667	76.5957	-23.0769	70.4545	122.727	47	79	18	15	65	1	3	35	70	47
YPS128 x DBVPG6044	H5	86.96	78.2609	75.8755	77.821	12.0623	106.061	-2.0202	76.087	90.2174	14	8	17	16	15	18	10	44	45	14
YPS128 x DBVPG6044	A12	94.1	81.25	61.9549	78.0451	24.812	125	125	45.8333	44.7917	41	13	5	17	55	45	96	6	7	41
YPS128 x DBVPG6044	H1	102.2	83.5165	85.6557	78.2787	9.83607	121.839	-13.7931	74.7253	96.7033	72	18	65	18	10	42	4	41	50	72
YPS128 x DBVPG6044	E5	96.51	89.5349	82.4742	78.3505	5.6701	152.459	105.882	102.326	180.233	51	35	43	19	3	84	94	83	92	51
YPS128 x DBVPG6044	C12	89.32	73.7864	82.9268	78.5366	4.39024	108.654	1.875	49.1909	86.7314	25	2	45	20	2	19	13	11	42	25
YPS128 x DBVPG6044	B3	107.45	98.9362	73.4884	78.6047	13.4884	133.708	8.62069	89.3617	60.6383	87	62	14	21	18	56	29	72	20	87
YPS128 x DBVPG6044	D7	104.76	108.333	76.1905	78.836	23.8095	109.091	16.4179	79.7619	84.5238	78	88	19	22	47	20	44	53	39	78
YPS128 x DBVPG6044	H3	85.83	86.6142	87.1287	79.2079	25.7426	136.559	8.60215	51.9685	76.378	13	23	73	23	60	59	28	16	32	13
YPS128 x DBVPG6044	D8	95.83	95.8333	80.402	80.402	14.0704	125.676	13.3333	103.125	109.375	49	56	38	24	21	47	40	84	62	49
YPS128 x DBVPG6044	F6	85.19	93.8272	77.6699	80.5825	10.1942	115.385	69.4444	132.099	197.531	11	47	21	25	12	30	90	92	93	11
YPS128 x DBVPG6044	D3	87.63	90.7216	83.1522	81.5217	39.6739	122.535	0	82.4742	138.144	16	37	46	26	95	43	11	59	77	16
YPS128 x DBVPG6044	D1	98.81	104.762	78.9474	81.5789	16.3158	137.931	24.4898	86.9048	107.143	58	80	27	27	22	62	61	68	61	58
YPS128 x DBVPG6044	B5	105.75	98.8506	78.6982	81.6568	31.9527	120	64.8649	45.977	65.5172	81	61	25	28	82	40	87	8	24	81
YPS128 x DBVPG6044	A5	115.09	89.434	48.8246	81.9168	9.76492	166.522	58.9286	65.283	34.717	94	34	1	29	9	91	85	31	1	94
YPS128 x DBVPG6044	H4	85.42	78.125	87.7934	82.1596	50.2347	142.268	19.5876	75	106.25	12	7	76	30	96	66	49	42	59	12
YPS128 x DBVPG6044	B1	113.83	109.574	88.8889	82.5397	22.2222	150.685	26.087	60.6383	65.9574	93	91	83	31	37	82	65	23	25	93
YPS128 x DBVPG6044	F3	101.98	102.97	78.6458	82.8125	29.1667	118.182	26	91.0891	127.723	69	76	24	32	77	35	64	74	74	69
YPS128 x DBVPG6044	B6	100	108.974	91.5344	83.0688	6.34921	136.667	36.2319	83.3333	65.3846	65	89	90	33	4	60	76	63	22	65
YPS128 x DBVPG6044	F11	92.22	94.4444	72.5	84	26.5	100	9.52381	93.3333	84.4444	34	50	13	34	63	10	31	75	38	34
YPS128 x DBVPG6044	A6	98.9	92.3077	52.1667	84	11	161.728	80.7692	56.044	49.4505	61	43	2	35	13	90	91	19	10	61
YPS128 x DBVPG6044	A2	99.69	86.9159	55.2632	84.0557	23.6842	110.811	18.5185	53.271	67.2897	62	25	3	36	46	24	47	17	27	62
YPS128 x DBVPG6044	B7	108.33	109.722	79.7753	84.2697	18.5393	155.294	40.9091	48.6111	95.8333	90	92	32	37	27	87	77	10	49	90
YPS128 x DBVPG6044	H11	91.95	87.3563	82.0175	84.6491	25.4386	104.065	4.06504	101.149	132.184	33	28	42	38	59	14	17	80	75	33
YPS128 x DBVPG6044	E10	102.2	102.198	83.6735	84.6939	20.9184	142.254	22.2222	137.363	170.33	72	72	50	39	32	65	54	94	89	72
YPS128 x DBVPG6044	E6	88.76	87.6404	83.3333	85	21.6667	129.851	20.6897	77.5281	139.326	23	30	48	40	35	50	51	50	78	23
YPS128 x DBVPG6044	B12	95.79	91.5789	79.8969	85.0515	29.8969	153.75	45.9016	46.3158	54.7368	48	41	35	41	80	86	79	9	14	48
YPS128 x DBVPG6044	A11	93.51	87.6106	59.322	85.0539	28.1972	91.2698	32.3944	49.5575	65.4867	37	29	4	42	70	5	72	13	23	37
YPS128 x DBVPG6044	E4	89.47	83.1579	86.3905	85.2071	26.6272	117.355	23.0769	75.7895	87.3684	27	16	69	43	64	33	56	43	43	27
YPS128 x DBVPG6044	D12	106.9	102.299	84.264	85.2792	23.8579	117.568	6	85.0575	177.011	86	73	55	44	48	34	20	65	91	86
YPS128 x DBVPG6044	H7	88.64	76.1364	85.9903	85.5072	17.3913	114.53	11.9658	107.955	60.2273	21	6	67	45	25	28	36	88	19	21
YPS128 x DBVPG6044	C4	102.17	102.174	73.6264	85.7143	25.2747	80.2083	15.4639	80.4348	92.3913	70	71	16	46	57	3	43	55	48	70
YPS128 x DBVPG6044	C10	94.51	105.495	88.7255	85.7843	28.9216	104.098	33.3333	45.0549	68.1319	43	81	81	47	76	15	73	5	28	43
YPS128 x DBVPG6044	F10	106.02	100	82.7273	85.9091	22.2727	101.739	5.26316	81.9277	71.0843	83	64	44	48	38	12	19	57	29	83
YPS128 x DBVPG6044	D11	94.62	92.4731	83.4254	86.1878	37.5691	118.421	19.403	82.7957	111.828	45	44	49	49	90	36	48	60	63	45
YPS128 x DBVPG6044	B8	89.47	86.3158	87.0588	86.4706	21.7647	127.473	62.2642	63.1579	42.1053	27	22	72	50	36	49	86	28	4	27
YPS128 x DBVPG6044	E11	104.44	95.5556	79.8969	86.5979	28.3505	145.07	90.9091	86.6667	125.556	77	54	36	51	72	70	92	66	72	77
YPS128 x DBVPG6044	G6	100	102.985	88.8889	86.6667	10	105.983	3.38983	134.328	174.627	65	77	84	52	11	16	16	93	90	65
YPS128 x DBVPG6044	F4	89.62	78.3019	79.8851	86.7816	27.0115	145.783	65	90.566	73.5849	28	9	34	53	68	72	88	73	31	28
YPS128 x DBVPG6044	B2	96.91	98.9691	78.9474	86.8421	23.1579	130.435	44.5783	60.8247	49.4845	54	63	27	54	41	51	78	24	11	54
YPS128 x DBVPG6044	G2	98.9	106.593	89.3939	87.3737	23.2323	118.478	22.8261	95.6044	139.56	61	83	88	55	42	37	55	77	79	61
YPS128 x DBVPG6044	F12	81.73	97.1154	83.8235	87.7451	24.0196	142.529	-9.09091	74.0385	122.115	6	59	52	56	49	67	5	40	69	6
YPS128 x DBVPG6044	C3	94.57	102.174	80.5556	87.7778	24.4444	119.672	-4.91803	5.43478	92.3913	44	70	39	57	52	39	7	1	47	44
YPS128 x DBVPG6044	D2	94.23	85.5769	79.6954	87.8173	25.8883	101.429	30.4348	72.1154	98.0769	42	20	31	58	61	11	71	38	51	42
YPS128 x DBVPG6044	A8	89.84	81.6393	63.8783	87.8327	37.6426	148.315	1.78571	43.2787	40.3279	30	14	8	59	91	77	12	4	3	30
YPS128 x DBVPG6044	E8	97.56	93.9024	84.0659	87.9121	16.4835	167.857	16.6667	101.22	115.854	56	48	53	60	23	92	45	81	65	56
YPS128 x DBVPG6044	F8	93.88	74.4898	85.6287	88.024	17.3653	120.848	10.6164	82.3129	78.2313	39	3	63	61	24	41	33	58	33	39
YPS128 x DBVPG6044	F7	88.51	87.3563	79.3478	88.0435	21.1957	115.663	6.94444	87.3563	120.69	20	27	28	62	33	32	25	70	68	20
YPS128 x DBVPG6044	D4	106.17	102.469	92.7273	88.4848	36.9697	137.662	29.1667	128.395	202.469	84	75	92	63	89	61	69	91	94	84
YPS128 x DBVPG6044	E9	93.75	91.25	81.0127	88.6076	34.8101	145.763	-36.7347	76.25	102.5	38	40	41	64	85	71	2	46	55	38
YPS128 x DBVPG6044	B9	108.08	108.081	93.6047	88.9535	20.3488	136.145	113.953	59.596	47.4747	89	87	93	65	30	57	95	22	9	89
YPS128 x DBVPG6044	G1	107.87	91.0112	86.413	89.1304	13.0435	125.301	52	65.1685	105.618	88	39	70	66	16	46	82	29	58	88
YPS128 x DBVPG6044	G10	96.61	78.8136	88.7805	89.2683	22.439	136.17	8.51064	87.2881	78.8136	52	11	82	67	39	58	27	69	34	52
YPS128 x DBVPG6044	A7	94.08	89.8026	73.5741	89.5437	39.3536	132.673	56.5217	78.9474	64.1447	40	36	15	68	94	54	83	52	21	40
YPS128 x DBVPG6044	A9	100.59	94.9704	64.0194	89.9514	19.9352	141.463	51.0638	57.6923	59.4675	66	53	9	69	29	64	81	20	18	66
YPS128 x DBVPG6044	C6	119.35	124.194	79.4118	90	13.5294	80	12.3077	106.452	153.226	96	96	30	70	19	2	38	86	85	96
YPS128 x DBVPG6044	E7	103.9	100	84.7953	90.0585	23.3918	148	6.06061	111.688	202.597	75	66	56	71	43	74	21	89	95	75
YPS128 x DBVPG6044	H9	87.1	75.2688	88.6792	90.0943	24.5283	142.553	12.766	77.4194	98.9247	15	4	80	72	53	68	39	49	53	15
YPS128 x DBVPG6044	H2	89.8	82.6531	89.0411	90.411	26.9406	213.433	20.8955	59.1837	120.408	29	15	87	73	67	96	52	21	67	29
YPS128 x DBVPG6044	A1	88.06	87.7612	62.7608	90.5297	36.5971	144.074	48.1132	41.194	44.7761	17	31	7	74	88	69	80	3	6	17
YPS128 x DBVPG6044	F9	101.14	107.955	84.9765	90.6103	36.1502	149.259	-2.33918	82.9545	85.6061	68	86	58	75	87	79	9	61	40	68
YPS128 x DBVPG6044	A3	84.38	89.1892	65.2921	91.2371	24.2268	148.276	57.5	62.1622	42.3423	9	33	10	76	50	76	84	27	5	9
YPS128 x DBVPG6044	C7	115.66	116.867	86.9281	91.5033	23.5294	93.8462	20	69.8795	84.3373	95	95	71	77	44	7	50	34	37	95
YPS128 x DBVPG6044	E12	90	103.333	79.3651	91.5344	25.9259	146.774	34.2857	104.444	161.111	31	78	29	78	62	73	74	85	88	31
YPS128 x DBVPG6044	G12	97.32	85.7143	85.7868	91.8782	26.9036	139.759	12.0482	71.4286	90.1786	55	21	66	79	66	63	37	37	44	55
YPS128 x DBVPG6044	C9	103.61	107.229	85.119	92.2619	24.4048	183.333	29.1139	49.3976	55.4217	74	84	60	80	51	95	68	12	16	74
YPS128 x DBVPG6044	E1	98.81	78.5714	83.3333	93.0556	31.25	160	15.1515	66.6667	142.857	58	10	48	81	81	89	42	33	81	58
YPS128 x DBVPG6044	G3	83.17	107.921	85.0575	93.1034	28.7356	150	7.6087	89.1089	125.743	8	85	59	82	74	81	26	71	73	8
YPS128 x DBVPG6044	C11	96.88	94.7917	90.1554	93.2642	35.2332	148.039	92.1053	66.6667	81.25	53	52	89	83	86	75	93	32	36	53
YPS128 x DBVPG6044	B4	104.44	110	96.8085	93.617	28.7234	87.8049	28.5714	81.1111	86.6667	77	93	95	84	73	4	67	56	41	77
YPS128 x DBVPG6044	E3	89.13	102.174	87.7193	94.7368	29.8246	150	27.9412	78.2609	154.348	24	70	75	85	79	81	66	51	86	24
YPS128 x DBVPG6044	G9	93.06	100	92.1687	95.7831	27.7108	124.419	9.30233	101.389	150	35	65	91	86	69	44	30	82	84	35
YPS128 x DBVPG6044	G8	88.66	83.5052	88.5246	96.1749	13.6612	110.204	11.2245	73.1959	116.495	22	17	78	87	20	23	35	39	66	22
YPS128 x DBVPG6044	C1	105.05	109.091	88.1988	96.8944	29.8137	93.2773	6.55738	29.2929	35.3535	79	90	77	88	78	6	23	2	2	79
YPS128 x DBVPG6044	G4	78.79	83.8384	83.815	97.1098	21.3873	109.821	25	86.8687	143.434	3	19	51	89	34	22	62	67	82	3
YPS128 x DBVPG6044	E2	108.7	101.087	85.6322	97.1264	23.5632	131.507	17.5439	97.8261	125	91	68	64	90	45	52	46	79	71	91
YPS128 x DBVPG6044	C2	110.71	102.381	87.3494	98.1928	33.1325	98.5965	-4.97925	76.9841	102.778	92	74	74	91	83	9	6	48	56	92
YPS128 x DBVPG6044	G7	98.86	92.0455	84.0796	99.005	18.9055	95.8678	23.6842	163.636	156.818	59	42	54	92	28	8	58	95	87	59
YPS128 x DBVPG6044	F2	81.05	93.6842	100.629	100.629	33.3333	114.286	24	65.2632	91.5789	4	46	96	93	84	27	60	30	46	4
YPS128 x DBVPG6044	G11	81.52	96.7391	94.6237	101.075	38.7097	102.564	6.83761	83.6957	142.391	5	58	94	94	93	13	24	64	80	5
YPS128 x DBVPG6044	A4	105.92	86.8421	69.6281	102.893	37.8099	132.039	65.5172	53.2895	72.0395	82	24	11	95	92	53	89	18	30	82
YPS128 x DBVPG6044	H12	96.45	75.8865	88.9908	111.468	22.9358	173.494	9.63855	50.3546	54.6099	50	5	85	96	40	94	32	14	13	50

## Sheet: Vanillin
	Haploid segregant	Acetic acid	Formic acid	Furfural	HMF	Vanillin	Sorbitol	Ethanol	T (35'C)	T (40'C)	rankAA	rankF	rankFurf	Rank HMF	Rank vanillin	Rank Sorbitol	Rank Ethanol	Rank T 35	Rank T 40	Total (min 9, max 864)
YPS128 x DBVPG6044	F5	93.41	95.6044	84.9246	64.3216	4.0201	151.786	4.54545	94.5055	149.451	36	55	57	2	1	83	18	76	83	36
YPS128 x DBVPG6044	C12	89.32	73.7864	82.9268	78.5366	4.39024	108.654	1.875	49.1909	86.7314	25	2	45	20	2	19	13	11	42	25
YPS128 x DBVPG6044	E5	96.51	89.5349	82.4742	78.3505	5.6701	152.459	105.882	102.326	180.233	51	35	43	19	3	84	94	83	92	51
YPS128 x DBVPG6044	B6	100	108.974	91.5344	83.0688	6.34921	136.667	36.2319	83.3333	65.3846	65	89	90	33	4	60	76	63	22	65
YPS128 x DBVPG6044	D6	94.74	98.6842	80.7107	76.1421	6.59898	152.941	-51.4286	107.895	106.579	46	60	40	12	5	85	1	87	60	46
YPS128 x DBVPG6044	H6	91.51	96.2264	89.0351	74.5614	7.01754	170	30	83.0189	98.1132	32	57	86	8	6	93	70	62	52	32
YPS128 x DBVPG6044	H8	63.64	69.4215	79.8319	76.4706	7.14286	119.588	2.06186	61.157	80.1653	1	1	33	13	7	38	14	25	35	1
YPS128 x DBVPG6044	C5	106.59	110.989	86.3158	75.7895	9.47368	106.061	23.5294	51.6484	57.1429	85	94	68	11	8	18	57	15	17	85
YPS128 x DBVPG6044	A5	115.09	89.434	48.8246	81.9168	9.76492	166.522	58.9286	65.283	34.717	94	34	1	29	9	91	85	31	1	94
YPS128 x DBVPG6044	H1	102.2	83.5165	85.6557	78.2787	9.83607	121.839	-13.7931	74.7253	96.7033	72	18	65	18	10	42	4	41	50	72
YPS128 x DBVPG6044	G6	100	102.985	88.8889	86.6667	10	105.983	3.38983	134.328	174.627	65	77	84	52	11	16	16	93	90	65
YPS128 x DBVPG6044	F6	85.19	93.8272	77.6699	80.5825	10.1942	115.385	69.4444	132.099	197.531	11	47	21	25	12	30	90	92	93	11
YPS128 x DBVPG6044	A6	98.9	92.3077	52.1667	84	11	161.728	80.7692	56.044	49.4505	61	43	2	35	13	90	91	19	10	61
YPS128 x DBVPG6044	G5	88.42	92.6316	88.5417	61.9792	11.9792	114.851	23.8095	96.8421	113.684	19	45	79	1	14	29	59	78	64	19
YPS128 x DBVPG6044	H5	86.96	78.2609	75.8755	77.821	12.0623	106.061	-2.0202	76.087	90.2174	14	8	17	16	15	18	10	44	45	14
YPS128 x DBVPG6044	G1	107.87	91.0112	86.413	89.1304	13.0435	125.301	52	65.1685	105.618	88	39	70	66	16	46	82	29	58	88
YPS128 x DBVPG6044	F1	101.05	101.053	85.567	73.7113	13.4021	115.625	25	122.105	133.684	67	67	62	7	17	31	63	90	76	67
YPS128 x DBVPG6044	B3	107.45	98.9362	73.4884	78.6047	13.4884	133.708	8.62069	89.3617	60.6383	87	62	14	21	18	56	29	72	20	87
YPS128 x DBVPG6044	C6	119.35	124.194	79.4118	90	13.5294	80	12.3077	106.452	153.226	96	96	30	70	19	2	38	86	85	96
YPS128 x DBVPG6044	G8	88.66	83.5052	88.5246	96.1749	13.6612	110.204	11.2245	73.1959	116.495	22	17	78	87	20	23	35	39	66	22
YPS128 x DBVPG6044	D8	95.83	95.8333	80.402	80.402	14.0704	125.676	13.3333	103.125	109.375	49	56	38	24	21	47	40	84	62	49
YPS128 x DBVPG6044	D1	98.81	104.762	78.9474	81.5789	16.3158	137.931	24.4898	86.9048	107.143	58	80	27	27	22	62	61	68	61	58
YPS128 x DBVPG6044	E8	97.56	93.9024	84.0659	87.9121	16.4835	167.857	16.6667	101.22	115.854	56	48	53	60	23	92	45	81	65	56
YPS128 x DBVPG6044	F8	93.88	74.4898	85.6287	88.024	17.3653	120.848	10.6164	82.3129	78.2313	39	3	63	61	24	41	33	58	33	39
YPS128 x DBVPG6044	H7	88.64	76.1364	85.9903	85.5072	17.3913	114.53	11.9658	107.955	60.2273	21	6	67	45	25	28	36	88	19	21
YPS128 x DBVPG6044	C8	84.69	90.8163	85.5346	72.327	18.239	148.98	6.25	45.9184	45.9184	10	38	61	6	26	78	22	7	8	10
YPS128 x DBVPG6044	B7	108.33	109.722	79.7753	84.2697	18.5393	155.294	40.9091	48.6111	95.8333	90	92	32	37	27	87	77	10	49	90
YPS128 x DBVPG6044	G7	98.86	92.0455	84.0796	99.005	18.9055	95.8678	23.6842	163.636	156.818	59	42	54	92	28	8	58	95	87	59
YPS128 x DBVPG6044	A9	100.59	94.9704	64.0194	89.9514	19.9352	141.463	51.0638	57.6923	59.4675	66	53	9	69	29	64	81	20	18	66
YPS128 x DBVPG6044	B9	108.08	108.081	93.6047	88.9535	20.3488	136.145	113.953	59.596	47.4747	89	87	93	65	30	57	95	22	9	89
YPS128 x DBVPG6044	H10	100	87.2549	80	76.5957	20.8511	114.151	2.83019	76.4706	100.98	65	26	37	14	31	26	15	47	54	65
YPS128 x DBVPG6044	E10	102.2	102.198	83.6735	84.6939	20.9184	142.254	22.2222	137.363	170.33	72	72	50	39	32	65	54	94	89	72
YPS128 x DBVPG6044	F7	88.51	87.3563	79.3478	88.0435	21.1957	115.663	6.94444	87.3563	120.69	20	27	28	62	33	32	25	70	68	20
YPS128 x DBVPG6044	G4	78.79	83.8384	83.815	97.1098	21.3873	109.821	25	86.8687	143.434	3	19	51	89	34	22	62	67	82	3
YPS128 x DBVPG6044	E6	88.76	87.6404	83.3333	85	21.6667	129.851	20.6897	77.5281	139.326	23	30	48	40	35	50	51	50	78	23
YPS128 x DBVPG6044	B8	89.47	86.3158	87.0588	86.4706	21.7647	127.473	62.2642	63.1579	42.1053	27	22	72	50	36	49	86	28	4	27
YPS128 x DBVPG6044	B1	113.83	109.574	88.8889	82.5397	22.2222	150.685	26.087	60.6383	65.9574	93	91	83	31	37	82	65	23	25	93
YPS128 x DBVPG6044	F10	106.02	100	82.7273	85.9091	22.2727	101.739	5.26316	81.9277	71.0843	83	64	44	48	38	12	19	57	29	83
YPS128 x DBVPG6044	G10	96.61	78.8136	88.7805	89.2683	22.439	136.17	8.51064	87.2881	78.8136	52	11	82	67	39	58	27	69	34	52
YPS128 x DBVPG6044	H12	96.45	75.8865	88.9908	111.468	22.9358	173.494	9.63855	50.3546	54.6099	50	5	85	96	40	94	32	14	13	50
YPS128 x DBVPG6044	B2	96.91	98.9691	78.9474	86.8421	23.1579	130.435	44.5783	60.8247	49.4845	54	63	27	54	41	51	78	24	11	54
YPS128 x DBVPG6044	G2	98.9	106.593	89.3939	87.3737	23.2323	118.478	22.8261	95.6044	139.56	61	83	88	55	42	37	55	77	79	61
YPS128 x DBVPG6044	E7	103.9	100	84.7953	90.0585	23.3918	148	6.06061	111.688	202.597	75	66	56	71	43	74	21	89	95	75
YPS128 x DBVPG6044	C7	115.66	116.867	86.9281	91.5033	23.5294	93.8462	20	69.8795	84.3373	95	95	71	77	44	7	50	34	37	95
YPS128 x DBVPG6044	E2	108.7	101.087	85.6322	97.1264	23.5632	131.507	17.5439	97.8261	125	91	68	64	90	45	52	46	79	71	91
YPS128 x DBVPG6044	A2	99.69	86.9159	55.2632	84.0557	23.6842	110.811	18.5185	53.271	67.2897	62	25	3	36	46	24	47	17	27	62
YPS128 x DBVPG6044	D7	104.76	108.333	76.1905	78.836	23.8095	109.091	16.4179	79.7619	84.5238	78	88	19	22	47	20	44	53	39	78
YPS128 x DBVPG6044	D12	106.9	102.299	84.264	85.2792	23.8579	117.568	6	85.0575	177.011	86	73	55	44	48	34	20	65	91	86
YPS128 x DBVPG6044	F12	81.73	97.1154	83.8235	87.7451	24.0196	142.529	-9.09091	74.0385	122.115	6	59	52	56	49	67	5	40	69	6
YPS128 x DBVPG6044	A3	84.38	89.1892	65.2921	91.2371	24.2268	148.276	57.5	62.1622	42.3423	9	33	10	76	50	76	84	27	5	9
YPS128 x DBVPG6044	C9	103.61	107.229	85.119	92.2619	24.4048	183.333	29.1139	49.3976	55.4217	74	84	60	80	51	95	68	12	16	74
YPS128 x DBVPG6044	C3	94.57	102.174	80.5556	87.7778	24.4444	119.672	-4.91803	5.43478	92.3913	44	70	39	57	52	39	7	1	47	44
YPS128 x DBVPG6044	H9	87.1	75.2688	88.6792	90.0943	24.5283	142.553	12.766	77.4194	98.9247	15	4	80	72	53	68	39	49	53	15
YPS128 x DBVPG6044	D9	88.1	94.0476	76.2887	74.7423	24.7423	111.765	11.1111	167.857	205.952	18	49	20	9	54	25	34	96	96	18
YPS128 x DBVPG6044	A12	94.1	81.25	61.9549	78.0451	24.812	125	125	45.8333	44.7917	41	13	5	17	55	45	96	6	7	41
YPS128 x DBVPG6044	B11	105.49	94.5055	70.8543	70.3518	25.1256	127	35.9375	61.5385	51.6484	80	51	12	4	56	48	75	26	12	80
YPS128 x DBVPG6044	C4	102.17	102.174	73.6264	85.7143	25.2747	80.2083	15.4639	80.4348	92.3913	70	71	16	46	57	3	43	55	48	70
YPS128 x DBVPG6044	D5	81.9	80.9524	78.3784	68.1081	25.4054	109.333	-4.34783	76.1905	102.857	7	12	22	3	58	21	8	45	57	7
YPS128 x DBVPG6044	H11	91.95	87.3563	82.0175	84.6491	25.4386	104.065	4.06504	101.149	132.184	33	28	42	38	59	14	17	80	75	33
YPS128 x DBVPG6044	H3	85.83	86.6142	87.1287	79.2079	25.7426	136.559	8.60215	51.9685	76.378	13	23	73	23	60	59	28	16	32	13
YPS128 x DBVPG6044	D2	94.23	85.5769	79.6954	87.8173	25.8883	101.429	30.4348	72.1154	98.0769	42	20	31	58	61	11	71	38	51	42
YPS128 x DBVPG6044	E12	90	103.333	79.3651	91.5344	25.9259	146.774	34.2857	104.444	161.111	31	78	29	78	62	73	74	85	88	31
YPS128 x DBVPG6044	F11	92.22	94.4444	72.5	84	26.5	100	9.52381	93.3333	84.4444	34	50	13	34	63	10	31	75	38	34
YPS128 x DBVPG6044	E4	89.47	83.1579	86.3905	85.2071	26.6272	117.355	23.0769	75.7895	87.3684	27	16	69	43	64	33	56	43	43	27
YPS128 x DBVPG6044	D10	95.45	104.545	75.8974	77.4359	26.6667	76.5957	-23.0769	70.4545	122.727	47	79	18	15	65	1	3	35	70	47
YPS128 x DBVPG6044	G12	97.32	85.7143	85.7868	91.8782	26.9036	139.759	12.0482	71.4286	90.1786	55	21	66	79	66	63	37	37	44	55
YPS128 x DBVPG6044	H2	89.8	82.6531	89.0411	90.411	26.9406	213.433	20.8955	59.1837	120.408	29	15	87	73	67	96	52	21	67	29
YPS128 x DBVPG6044	F4	89.62	78.3019	79.8851	86.7816	27.0115	145.783	65	90.566	73.5849	28	9	34	53	68	72	88	73	31	28
YPS128 x DBVPG6044	G9	93.06	100	92.1687	95.7831	27.7108	124.419	9.30233	101.389	150	35	65	91	86	69	44	30	82	84	35
YPS128 x DBVPG6044	A11	93.51	87.6106	59.322	85.0539	28.1972	91.2698	32.3944	49.5575	65.4867	37	29	4	42	70	5	72	13	23	37
YPS128 x DBVPG6044	A10	71.23	88.4211	62.3839	71.517	28.3282	157.317	21.7391	80	54.7368	2	32	6	5	71	88	53	54	15	2
YPS128 x DBVPG6044	E11	104.44	95.5556	79.8969	86.5979	28.3505	145.07	90.9091	86.6667	125.556	77	54	36	51	72	70	92	66	72	77
YPS128 x DBVPG6044	B4	104.44	110	96.8085	93.617	28.7234	87.8049	28.5714	81.1111	86.6667	77	93	95	84	73	4	67	56	41	77
YPS128 x DBVPG6044	G3	83.17	107.921	85.0575	93.1034	28.7356	150	7.6087	89.1089	125.743	8	85	59	82	74	81	26	71	73	8
YPS128 x DBVPG6044	B10	102.25	105.618	78.4314	75	28.9216	132.955	14.2857	70.7865	66.2921	73	82	23	10	75	55	41	36	26	73
YPS128 x DBVPG6044	C10	94.51	105.495	88.7255	85.7843	28.9216	104.098	33.3333	45.0549	68.1319	43	81	81	47	76	15	73	5	28	43
YPS128 x DBVPG6044	F3	101.98	102.97	78.6458	82.8125	29.1667	118.182	26	91.0891	127.723	69	76	24	32	77	35	64	74	74	69
YPS128 x DBVPG6044	C1	105.05	109.091	88.1988	96.8944	29.8137	93.2773	6.55738	29.2929	35.3535	79	90	77	88	78	6	23	2	2	79
YPS128 x DBVPG6044	E3	89.13	102.174	87.7193	94.7368	29.8246	150	27.9412	78.2609	154.348	24	70	75	85	79	81	66	51	86	24
YPS128 x DBVPG6044	B12	95.79	91.5789	79.8969	85.0515	29.8969	153.75	45.9016	46.3158	54.7368	48	41	35	41	80	86	79	9	14	48
YPS128 x DBVPG6044	E1	98.81	78.5714	83.3333	93.0556	31.25	160	15.1515	66.6667	142.857	58	10	48	81	81	89	42	33	81	58
YPS128 x DBVPG6044	B5	105.75	98.8506	78.6982	81.6568	31.9527	120	64.8649	45.977	65.5172	81	61	25	28	82	40	87	8	24	81
YPS128 x DBVPG6044	C2	110.71	102.381	87.3494	98.1928	33.1325	98.5965	-4.97925	76.9841	102.778	92	74	74	91	83	9	6	48	56	92
YPS128 x DBVPG6044	F2	81.05	93.6842	100.629	100.629	33.3333	114.286	24	65.2632	91.5789	4	46	96	93	84	27	60	30	46	4
YPS128 x DBVPG6044	E9	93.75	91.25	81.0127	88.6076	34.8101	145.763	-36.7347	76.25	102.5	38	40	41	64	85	71	2	46	55	38
YPS128 x DBVPG6044	C11	96.88	94.7917	90.1554	93.2642	35.2332	148.039	92.1053	66.6667	81.25	53	52	89	83	86	75	93	32	36	53
YPS128 x DBVPG6044	F9	101.14	107.955	84.9765	90.6103	36.1502	149.259	-2.33918	82.9545	85.6061	68	86	58	75	87	79	9	61	40	68
YPS128 x DBVPG6044	A1	88.06	87.7612	62.7608	90.5297	36.5971	144.074	48.1132	41.194	44.7761	17	31	7	74	88	69	80	3	6	17
YPS128 x DBVPG6044	D4	106.17	102.469	92.7273	88.4848	36.9697	137.662	29.1667	128.395	202.469	84	75	92	63	89	61	69	91	94	84
YPS128 x DBVPG6044	D11	94.62	92.4731	83.4254	86.1878	37.5691	118.421	19.403	82.7957	111.828	45	44	49	49	90	36	48	60	63	45
YPS128 x DBVPG6044	A8	89.84	81.6393	63.8783	87.8327	37.6426	148.315	1.78571	43.2787	40.3279	30	14	8	59	91	77	12	4	3	30
YPS128 x DBVPG6044	A4	105.92	86.8421	69.6281	102.893	37.8099	132.039	65.5172	53.2895	72.0395	82	24	11	95	92	53	89	18	30	82
YPS128 x DBVPG6044	G11	81.52	96.7391	94.6237	101.075	38.7097	102.564	6.83761	83.6957	142.391	5	58	94	94	93	13	24	64	80	5
YPS128 x DBVPG6044	A7	94.08	89.8026	73.5741	89.5437	39.3536	132.673	56.5217	78.9474	64.1447	40	36	15	68	94	54	83	52	21	40
YPS128 x DBVPG6044	D3	87.63	90.7216	83.1522	81.5217	39.6739	122.535	0	82.4742	138.144	16	37	46	26	95	43	11	59	77	16
YPS128 x DBVPG6044	H4	85.42	78.125	87.7934	82.1596	50.2347	142.268	19.5876	75	106.25	12	7	76	30	96	66	49	42	59	12

## Sheet: Sorbitol
	Haploid segregant	Acetic acid	Formic acid	Furfural	HMF	Vanillin	Sorbitol	Ethanol	T (35'C)	T (40'C)	rankAA	rankF	rankFurf	Rank HMF	Rank vanillin	Rank Sorbitol	Rank Ethanol	Rank T 35	Rank T 40	Total (min 9, max 864)
YPS128 x DBVPG6044	D10	95.45	104.545	75.8974	77.4359	26.6667	76.5957	-23.0769	70.4545	122.727	47	79	18	15	65	1	3	35	70	47
YPS128 x DBVPG6044	C6	119.35	124.194	79.4118	90	13.5294	80	12.3077	106.452	153.226	96	96	30	70	19	2	38	86	85	96
YPS128 x DBVPG6044	C4	102.17	102.174	73.6264	85.7143	25.2747	80.2083	15.4639	80.4348	92.3913	70	71	16	46	57	3	43	55	48	70
YPS128 x DBVPG6044	B4	104.44	110	96.8085	93.617	28.7234	87.8049	28.5714	81.1111	86.6667	77	93	95	84	73	4	67	56	41	77
YPS128 x DBVPG6044	A11	93.51	87.6106	59.322	85.0539	28.1972	91.2698	32.3944	49.5575	65.4867	37	29	4	42	70	5	72	13	23	37
YPS128 x DBVPG6044	C1	105.05	109.091	88.1988	96.8944	29.8137	93.2773	6.55738	29.2929	35.3535	79	90	77	88	78	6	23	2	2	79
YPS128 x DBVPG6044	C7	115.66	116.867	86.9281	91.5033	23.5294	93.8462	20	69.8795	84.3373	95	95	71	77	44	7	50	34	37	95
YPS128 x DBVPG6044	G7	98.86	92.0455	84.0796	99.005	18.9055	95.8678	23.6842	163.636	156.818	59	42	54	92	28	8	58	95	87	59
YPS128 x DBVPG6044	C2	110.71	102.381	87.3494	98.1928	33.1325	98.5965	-4.97925	76.9841	102.778	92	74	74	91	83	9	6	48	56	92
YPS128 x DBVPG6044	F11	92.22	94.4444	72.5	84	26.5	100	9.52381	93.3333	84.4444	34	50	13	34	63	10	31	75	38	34
YPS128 x DBVPG6044	D2	94.23	85.5769	79.6954	87.8173	25.8883	101.429	30.4348	72.1154	98.0769	42	20	31	58	61	11	71	38	51	42
YPS128 x DBVPG6044	F10	106.02	100	82.7273	85.9091	22.2727	101.739	5.26316	81.9277	71.0843	83	64	44	48	38	12	19	57	29	83
YPS128 x DBVPG6044	G11	81.52	96.7391	94.6237	101.075	38.7097	102.564	6.83761	83.6957	142.391	5	58	94	94	93	13	24	64	80	5
YPS128 x DBVPG6044	H11	91.95	87.3563	82.0175	84.6491	25.4386	104.065	4.06504	101.149	132.184	33	28	42	38	59	14	17	80	75	33
YPS128 x DBVPG6044	C10	94.51	105.495	88.7255	85.7843	28.9216	104.098	33.3333	45.0549	68.1319	43	81	81	47	76	15	73	5	28	43
YPS128 x DBVPG6044	G6	100	102.985	88.8889	86.6667	10	105.983	3.38983	134.328	174.627	65	77	84	52	11	16	16	93	90	65
YPS128 x DBVPG6044	C5	106.59	110.989	86.3158	75.7895	9.47368	106.061	23.5294	51.6484	57.1429	85	94	68	11	8	18	57	15	17	85
YPS128 x DBVPG6044	H5	86.96	78.2609	75.8755	77.821	12.0623	106.061	-2.0202	76.087	90.2174	14	8	17	16	15	18	10	44	45	14
YPS128 x DBVPG6044	C12	89.32	73.7864	82.9268	78.5366	4.39024	108.654	1.875	49.1909	86.7314	25	2	45	20	2	19	13	11	42	25
YPS128 x DBVPG6044	D7	104.76	108.333	76.1905	78.836	23.8095	109.091	16.4179	79.7619	84.5238	78	88	19	22	47	20	44	53	39	78
YPS128 x DBVPG6044	D5	81.9	80.9524	78.3784	68.1081	25.4054	109.333	-4.34783	76.1905	102.857	7	12	22	3	58	21	8	45	57	7
YPS128 x DBVPG6044	G4	78.79	83.8384	83.815	97.1098	21.3873	109.821	25	86.8687	143.434	3	19	51	89	34	22	62	67	82	3
YPS128 x DBVPG6044	G8	88.66	83.5052	88.5246	96.1749	13.6612	110.204	11.2245	73.1959	116.495	22	17	78	87	20	23	35	39	66	22
YPS128 x DBVPG6044	A2	99.69	86.9159	55.2632	84.0557	23.6842	110.811	18.5185	53.271	67.2897	62	25	3	36	46	24	47	17	27	62
YPS128 x DBVPG6044	D9	88.1	94.0476	76.2887	74.7423	24.7423	111.765	11.1111	167.857	205.952	18	49	20	9	54	25	34	96	96	18
YPS128 x DBVPG6044	H10	100	87.2549	80	76.5957	20.8511	114.151	2.83019	76.4706	100.98	65	26	37	14	31	26	15	47	54	65
YPS128 x DBVPG6044	F2	81.05	93.6842	100.629	100.629	33.3333	114.286	24	65.2632	91.5789	4	46	96	93	84	27	60	30	46	4
YPS128 x DBVPG6044	H7	88.64	76.1364	85.9903	85.5072	17.3913	114.53	11.9658	107.955	60.2273	21	6	67	45	25	28	36	88	19	21
YPS128 x DBVPG6044	G5	88.42	92.6316	88.5417	61.9792	11.9792	114.851	23.8095	96.8421	113.684	19	45	79	1	14	29	59	78	64	19
YPS128 x DBVPG6044	F6	85.19	93.8272	77.6699	80.5825	10.1942	115.385	69.4444	132.099	197.531	11	47	21	25	12	30	90	92	93	11
YPS128 x DBVPG6044	F1	101.05	101.053	85.567	73.7113	13.4021	115.625	25	122.105	133.684	67	67	62	7	17	31	63	90	76	67
YPS128 x DBVPG6044	F7	88.51	87.3563	79.3478	88.0435	21.1957	115.663	6.94444	87.3563	120.69	20	27	28	62	33	32	25	70	68	20
YPS128 x DBVPG6044	E4	89.47	83.1579	86.3905	85.2071	26.6272	117.355	23.0769	75.7895	87.3684	27	16	69	43	64	33	56	43	43	27
YPS128 x DBVPG6044	D12	106.9	102.299	84.264	85.2792	23.8579	117.568	6	85.0575	177.011	86	73	55	44	48	34	20	65	91	86
YPS128 x DBVPG6044	F3	101.98	102.97	78.6458	82.8125	29.1667	118.182	26	91.0891	127.723	69	76	24	32	77	35	64	74	74	69
YPS128 x DBVPG6044	D11	94.62	92.4731	83.4254	86.1878	37.5691	118.421	19.403	82.7957	111.828	45	44	49	49	90	36	48	60	63	45
YPS128 x DBVPG6044	G2	98.9	106.593	89.3939	87.3737	23.2323	118.478	22.8261	95.6044	139.56	61	83	88	55	42	37	55	77	79	61
YPS128 x DBVPG6044	H8	63.64	69.4215	79.8319	76.4706	7.14286	119.588	2.06186	61.157	80.1653	1	1	33	13	7	38	14	25	35	1
YPS128 x DBVPG6044	C3	94.57	102.174	80.5556	87.7778	24.4444	119.672	-4.91803	5.43478	92.3913	44	70	39	57	52	39	7	1	47	44
YPS128 x DBVPG6044	B5	105.75	98.8506	78.6982	81.6568	31.9527	120	64.8649	45.977	65.5172	81	61	25	28	82	40	87	8	24	81
YPS128 x DBVPG6044	F8	93.88	74.4898	85.6287	88.024	17.3653	120.848	10.6164	82.3129	78.2313	39	3	63	61	24	41	33	58	33	39
YPS128 x DBVPG6044	H1	102.2	83.5165	85.6557	78.2787	9.83607	121.839	-13.7931	74.7253	96.7033	72	18	65	18	10	42	4	41	50	72
YPS128 x DBVPG6044	D3	87.63	90.7216	83.1522	81.5217	39.6739	122.535	0	82.4742	138.144	16	37	46	26	95	43	11	59	77	16
YPS128 x DBVPG6044	G9	93.06	100	92.1687	95.7831	27.7108	124.419	9.30233	101.389	150	35	65	91	86	69	44	30	82	84	35
YPS128 x DBVPG6044	A12	94.1	81.25	61.9549	78.0451	24.812	125	125	45.8333	44.7917	41	13	5	17	55	45	96	6	7	41
YPS128 x DBVPG6044	G1	107.87	91.0112	86.413	89.1304	13.0435	125.301	52	65.1685	105.618	88	39	70	66	16	46	82	29	58	88
YPS128 x DBVPG6044	D8	95.83	95.8333	80.402	80.402	14.0704	125.676	13.3333	103.125	109.375	49	56	38	24	21	47	40	84	62	49
YPS128 x DBVPG6044	B11	105.49	94.5055	70.8543	70.3518	25.1256	127	35.9375	61.5385	51.6484	80	51	12	4	56	48	75	26	12	80
YPS128 x DBVPG6044	B8	89.47	86.3158	87.0588	86.4706	21.7647	127.473	62.2642	63.1579	42.1053	27	22	72	50	36	49	86	28	4	27
YPS128 x DBVPG6044	E6	88.76	87.6404	83.3333	85	21.6667	129.851	20.6897	77.5281	139.326	23	30	48	40	35	50	51	50	78	23
YPS128 x DBVPG6044	B2	96.91	98.9691	78.9474	86.8421	23.1579	130.435	44.5783	60.8247	49.4845	54	63	27	54	41	51	78	24	11	54
YPS128 x DBVPG6044	E2	108.7	101.087	85.6322	97.1264	23.5632	131.507	17.5439	97.8261	125	91	68	64	90	45	52	46	79	71	91
YPS128 x DBVPG6044	A4	105.92	86.8421	69.6281	102.893	37.8099	132.039	65.5172	53.2895	72.0395	82	24	11	95	92	53	89	18	30	82
YPS128 x DBVPG6044	A7	94.08	89.8026	73.5741	89.5437	39.3536	132.673	56.5217	78.9474	64.1447	40	36	15	68	94	54	83	52	21	40
YPS128 x DBVPG6044	B10	102.25	105.618	78.4314	75	28.9216	132.955	14.2857	70.7865	66.2921	73	82	23	10	75	55	41	36	26	73
YPS128 x DBVPG6044	B3	107.45	98.9362	73.4884	78.6047	13.4884	133.708	8.62069	89.3617	60.6383	87	62	14	21	18	56	29	72	20	87
YPS128 x DBVPG6044	B9	108.08	108.081	93.6047	88.9535	20.3488	136.145	113.953	59.596	47.4747	89	87	93	65	30	57	95	22	9	89
YPS128 x DBVPG6044	G10	96.61	78.8136	88.7805	89.2683	22.439	136.17	8.51064	87.2881	78.8136	52	11	82	67	39	58	27	69	34	52
YPS128 x DBVPG6044	H3	85.83	86.6142	87.1287	79.2079	25.7426	136.559	8.60215	51.9685	76.378	13	23	73	23	60	59	28	16	32	13
YPS128 x DBVPG6044	B6	100	108.974	91.5344	83.0688	6.34921	136.667	36.2319	83.3333	65.3846	65	89	90	33	4	60	76	63	22	65
YPS128 x DBVPG6044	D4	106.17	102.469	92.7273	88.4848	36.9697	137.662	29.1667	128.395	202.469	84	75	92	63	89	61	69	91	94	84
YPS128 x DBVPG6044	D1	98.81	104.762	78.9474	81.5789	16.3158	137.931	24.4898	86.9048	107.143	58	80	27	27	22	62	61	68	61	58
YPS128 x DBVPG6044	G12	97.32	85.7143	85.7868	91.8782	26.9036	139.759	12.0482	71.4286	90.1786	55	21	66	79	66	63	37	37	44	55
YPS128 x DBVPG6044	A9	100.59	94.9704	64.0194	89.9514	19.9352	141.463	51.0638	57.6923	59.4675	66	53	9	69	29	64	81	20	18	66
YPS128 x DBVPG6044	E10	102.2	102.198	83.6735	84.6939	20.9184	142.254	22.2222	137.363	170.33	72	72	50	39	32	65	54	94	89	72
YPS128 x DBVPG6044	H4	85.42	78.125	87.7934	82.1596	50.2347	142.268	19.5876	75	106.25	12	7	76	30	96	66	49	42	59	12
YPS128 x DBVPG6044	F12	81.73	97.1154	83.8235	87.7451	24.0196	142.529	-9.09091	74.0385	122.115	6	59	52	56	49	67	5	40	69	6
YPS128 x DBVPG6044	H9	87.1	75.2688	88.6792	90.0943	24.5283	142.553	12.766	77.4194	98.9247	15	4	80	72	53	68	39	49	53	15
YPS128 x DBVPG6044	A1	88.06	87.7612	62.7608	90.5297	36.5971	144.074	48.1132	41.194	44.7761	17	31	7	74	88	69	80	3	6	17
YPS128 x DBVPG6044	E11	104.44	95.5556	79.8969	86.5979	28.3505	145.07	90.9091	86.6667	125.556	77	54	36	51	72	70	92	66	72	77
YPS128 x DBVPG6044	E9	93.75	91.25	81.0127	88.6076	34.8101	145.763	-36.7347	76.25	102.5	38	40	41	64	85	71	2	46	55	38
YPS128 x DBVPG6044	F4	89.62	78.3019	79.8851	86.7816	27.0115	145.783	65	90.566	73.5849	28	9	34	53	68	72	88	73	31	28
YPS128 x DBVPG6044	E12	90	103.333	79.3651	91.5344	25.9259	146.774	34.2857	104.444	161.111	31	78	29	78	62	73	74	85	88	31
YPS128 x DBVPG6044	E7	103.9	100	84.7953	90.0585	23.3918	148	6.06061	111.688	202.597	75	66	56	71	43	74	21	89	95	75
YPS128 x DBVPG6044	C11	96.88	94.7917	90.1554	93.2642	35.2332	148.039	92.1053	66.6667	81.25	53	52	89	83	86	75	93	32	36	53
YPS128 x DBVPG6044	A3	84.38	89.1892	65.2921	91.2371	24.2268	148.276	57.5	62.1622	42.3423	9	33	10	76	50	76	84	27	5	9
YPS128 x DBVPG6044	A8	89.84	81.6393	63.8783	87.8327	37.6426	148.315	1.78571	43.2787	40.3279	30	14	8	59	91	77	12	4	3	30
YPS128 x DBVPG6044	C8	84.69	90.8163	85.5346	72.327	18.239	148.98	6.25	45.9184	45.9184	10	38	61	6	26	78	22	7	8	10
YPS128 x DBVPG6044	F9	101.14	107.955	84.9765	90.6103	36.1502	149.259	-2.33918	82.9545	85.6061	68	86	58	75	87	79	9	61	40	68
YPS128 x DBVPG6044	G3	83.17	107.921	85.0575	93.1034	28.7356	150	7.6087	89.1089	125.743	8	85	59	82	74	81	26	71	73	8
YPS128 x DBVPG6044	E3	89.13	102.174	87.7193	94.7368	29.8246	150	27.9412	78.2609	154.348	24	70	75	85	79	81	66	51	86	24
YPS128 x DBVPG6044	B1	113.83	109.574	88.8889	82.5397	22.2222	150.685	26.087	60.6383	65.9574	93	91	83	31	37	82	65	23	25	93
YPS128 x DBVPG6044	F5	93.41	95.6044	84.9246	64.3216	4.0201	151.786	4.54545	94.5055	149.451	36	55	57	2	1	83	18	76	83	36
YPS128 x DBVPG6044	E5	96.51	89.5349	82.4742	78.3505	5.6701	152.459	105.882	102.326	180.233	51	35	43	19	3	84	94	83	92	51
YPS128 x DBVPG6044	D6	94.74	98.6842	80.7107	76.1421	6.59898	152.941	-51.4286	107.895	106.579	46	60	40	12	5	85	1	87	60	46
YPS128 x DBVPG6044	B12	95.79	91.5789	79.8969	85.0515	29.8969	153.75	45.9016	46.3158	54.7368	48	41	35	41	80	86	79	9	14	48
YPS128 x DBVPG6044	B7	108.33	109.722	79.7753	84.2697	18.5393	155.294	40.9091	48.6111	95.8333	90	92	32	37	27	87	77	10	49	90
YPS128 x DBVPG6044	A10	71.23	88.4211	62.3839	71.517	28.3282	157.317	21.7391	80	54.7368	2	32	6	5	71	88	53	54	15	2
YPS128 x DBVPG6044	E1	98.81	78.5714	83.3333	93.0556	31.25	160	15.1515	66.6667	142.857	58	10	48	81	81	89	42	33	81	58
YPS128 x DBVPG6044	A6	98.9	92.3077	52.1667	84	11	161.728	80.7692	56.044	49.4505	61	43	2	35	13	90	91	19	10	61
YPS128 x DBVPG6044	A5	115.09	89.434	48.8246	81.9168	9.76492	166.522	58.9286	65.283	34.717	94	34	1	29	9	91	85	31	1	94
YPS128 x DBVPG6044	E8	97.56	93.9024	84.0659	87.9121	16.4835	167.857	16.6667	101.22	115.854	56	48	53	60	23	92	45	81	65	56
YPS128 x DBVPG6044	H6	91.51	96.2264	89.0351	74.5614	7.01754	170	30	83.0189	98.1132	32	57	86	8	6	93	70	62	52	32
YPS128 x DBVPG6044	H12	96.45	75.8865	88.9908	111.468	22.9358	173.494	9.63855	50.3546	54.6099	50	5	85	96	40	94	32	14	13	50
YPS128 x DBVPG6044	C9	103.61	107.229	85.119	92.2619	24.4048	183.333	29.1139	49.3976	55.4217	74	84	60	80	51	95	68	12	16	74
YPS128 x DBVPG6044	H2	89.8	82.6531	89.0411	90.411	26.9406	213.433	20.8955	59.1837	120.408	29	15	87	73	67	96	52	21	67	29

## Sheet: Ethanol 
	Haploid segregant	Acetic acid	Formic acid	Furfural	HMF	Vanillin	Sorbitol	Ethanol	T (35'C)	T (40'C)	rankAA	rankF	rankFurf	Rank HMF	Rank vanillin	Rank Sorbitol	Rank Ethanol	Rank T 35	Rank T 40	Total (min 9, max 864)
YPS128 x DBVPG6044	D6	94.74	98.6842	80.7107	76.1421	6.59898	152.941	0	107.895	106.579	46	60	40	12	5	85	11	87	60	46
YPS128 x DBVPG6044	E9	93.75	91.25	81.0127	88.6076	34.8101	145.763	0	76.25	102.5	38	40	41	64	85	71	11	46	55	38
YPS128 x DBVPG6044	D10	95.45	104.545	75.8974	77.4359	26.6667	76.5957	0	70.4545	122.727	47	79	18	15	65	1	11	35	70	47
YPS128 x DBVPG6044	H1	102.2	83.5165	85.6557	78.2787	9.83607	121.839	0	74.7253	96.7033	72	18	65	18	10	42	11	41	50	72
YPS128 x DBVPG6044	F12	81.73	97.1154	83.8235	87.7451	24.0196	142.529	0	74.0385	122.115	6	59	52	56	49	67	11	40	69	6
YPS128 x DBVPG6044	C2	110.71	102.381	87.3494	98.1928	33.1325	98.5965	0	76.9841	102.778	92	74	74	91	83	9	11	48	56	92
YPS128 x DBVPG6044	C3	94.57	102.174	80.5556	87.7778	24.4444	119.672	0	5.43478	92.3913	44	70	39	57	52	39	11	1	47	44
YPS128 x DBVPG6044	D5	81.9	80.9524	78.3784	68.1081	25.4054	109.333	0	76.1905	102.857	7	12	22	3	58	21	11	45	57	7
YPS128 x DBVPG6044	F9	101.14	107.955	84.9765	90.6103	36.1502	149.259	0	82.9545	85.6061	68	86	58	75	87	79	11	61	40	68
YPS128 x DBVPG6044	H5	86.96	78.2609	75.8755	77.821	12.0623	106.061	0	76.087	90.2174	14	8	17	16	15	18	11	44	45	14
YPS128 x DBVPG6044	D3	87.63	90.7216	83.1522	81.5217	39.6739	122.535	0	82.4742	138.144	16	37	46	26	95	43	11	59	77	16
YPS128 x DBVPG6044	A8	89.84	81.6393	63.8783	87.8327	37.6426	148.315	1.78571	43.2787	40.3279	30	14	8	59	91	77	12	4	3	30
YPS128 x DBVPG6044	C12	89.32	73.7864	82.9268	78.5366	4.39024	108.654	1.875	49.1909	86.7314	25	2	45	20	2	19	13	11	42	25
YPS128 x DBVPG6044	H8	63.64	69.4215	79.8319	76.4706	7.14286	119.588	2.06186	61.157	80.1653	1	1	33	13	7	38	14	25	35	1
YPS128 x DBVPG6044	H10	100	87.2549	80	76.5957	20.8511	114.151	2.83019	76.4706	100.98	65	26	37	14	31	26	15	47	54	65
YPS128 x DBVPG6044	G6	100	102.985	88.8889	86.6667	10	105.983	3.38983	134.328	174.627	65	77	84	52	11	16	16	93	90	65
YPS128 x DBVPG6044	H11	91.95	87.3563	82.0175	84.6491	25.4386	104.065	4.06504	101.149	132.184	33	28	42	38	59	14	17	80	75	33
YPS128 x DBVPG6044	F5	93.41	95.6044	84.9246	64.3216	4.0201	151.786	4.54545	94.5055	149.451	36	55	57	2	1	83	18	76	83	36
YPS128 x DBVPG6044	F10	106.02	100	82.7273	85.9091	22.2727	101.739	5.26316	81.9277	71.0843	83	64	44	48	38	12	19	57	29	83
YPS128 x DBVPG6044	D12	106.9	102.299	84.264	85.2792	23.8579	117.568	6	85.0575	177.011	86	73	55	44	48	34	20	65	91	86
YPS128 x DBVPG6044	E7	103.9	100	84.7953	90.0585	23.3918	148	6.06061	111.688	202.597	75	66	56	71	43	74	21	89	95	75
YPS128 x DBVPG6044	C8	84.69	90.8163	85.5346	72.327	18.239	148.98	6.25	45.9184	45.9184	10	38	61	6	26	78	22	7	8	10
YPS128 x DBVPG6044	C1	105.05	109.091	88.1988	96.8944	29.8137	93.2773	6.55738	29.2929	35.3535	79	90	77	88	78	6	23	2	2	79
YPS128 x DBVPG6044	G11	81.52	96.7391	94.6237	101.075	38.7097	102.564	6.83761	83.6957	142.391	5	58	94	94	93	13	24	64	80	5
YPS128 x DBVPG6044	F7	88.51	87.3563	79.3478	88.0435	21.1957	115.663	6.94444	87.3563	120.69	20	27	28	62	33	32	25	70	68	20
YPS128 x DBVPG6044	G3	83.17	107.921	85.0575	93.1034	28.7356	150	7.6087	89.1089	125.743	8	85	59	82	74	81	26	71	73	8
YPS128 x DBVPG6044	G10	96.61	78.8136	88.7805	89.2683	22.439	136.17	8.51064	87.2881	78.8136	52	11	82	67	39	58	27	69	34	52
YPS128 x DBVPG6044	H3	85.83	86.6142	87.1287	79.2079	25.7426	136.559	8.60215	51.9685	76.378	13	23	73	23	60	59	28	16	32	13
YPS128 x DBVPG6044	B3	107.45	98.9362	73.4884	78.6047	13.4884	133.708	8.62069	89.3617	60.6383	87	62	14	21	18	56	29	72	20	87
YPS128 x DBVPG6044	G9	93.06	100	92.1687	95.7831	27.7108	124.419	9.30233	101.389	150	35	65	91	86	69	44	30	82	84	35
YPS128 x DBVPG6044	F11	92.22	94.4444	72.5	84	26.5	100	9.52381	93.3333	84.4444	34	50	13	34	63	10	31	75	38	34
YPS128 x DBVPG6044	H12	96.45	75.8865	88.9908	111.468	22.9358	173.494	9.63855	50.3546	54.6099	50	5	85	96	40	94	32	14	13	50
YPS128 x DBVPG6044	F8	93.88	74.4898	85.6287	88.024	17.3653	120.848	10.6164	82.3129	78.2313	39	3	63	61	24	41	33	58	33	39
YPS128 x DBVPG6044	D9	88.1	94.0476	76.2887	74.7423	24.7423	111.765	11.1111	167.857	205.952	18	49	20	9	54	25	34	96	96	18
YPS128 x DBVPG6044	G8	88.66	83.5052	88.5246	96.1749	13.6612	110.204	11.2245	73.1959	116.495	22	17	78	87	20	23	35	39	66	22
YPS128 x DBVPG6044	H7	88.64	76.1364	85.9903	85.5072	17.3913	114.53	11.9658	107.955	60.2273	21	6	67	45	25	28	36	88	19	21
YPS128 x DBVPG6044	G12	97.32	85.7143	85.7868	91.8782	26.9036	139.759	12.0482	71.4286	90.1786	55	21	66	79	66	63	37	37	44	55
YPS128 x DBVPG6044	C6	119.35	124.194	79.4118	90	13.5294	80	12.3077	106.452	153.226	96	96	30	70	19	2	38	86	85	96
YPS128 x DBVPG6044	H9	87.1	75.2688	88.6792	90.0943	24.5283	142.553	12.766	77.4194	98.9247	15	4	80	72	53	68	39	49	53	15
YPS128 x DBVPG6044	D8	95.83	95.8333	80.402	80.402	14.0704	125.676	13.3333	103.125	109.375	49	56	38	24	21	47	40	84	62	49
YPS128 x DBVPG6044	B10	102.25	105.618	78.4314	75	28.9216	132.955	14.2857	70.7865	66.2921	73	82	23	10	75	55	41	36	26	73
YPS128 x DBVPG6044	E1	98.81	78.5714	83.3333	93.0556	31.25	160	15.1515	66.6667	142.857	58	10	48	81	81	89	42	33	81	58
YPS128 x DBVPG6044	C4	102.17	102.174	73.6264	85.7143	25.2747	80.2083	15.4639	80.4348	92.3913	70	71	16	46	57	3	43	55	48	70
YPS128 x DBVPG6044	D7	104.76	108.333	76.1905	78.836	23.8095	109.091	16.4179	79.7619	84.5238	78	88	19	22	47	20	44	53	39	78
YPS128 x DBVPG6044	E8	97.56	93.9024	84.0659	87.9121	16.4835	167.857	16.6667	101.22	115.854	56	48	53	60	23	92	45	81	65	56
YPS128 x DBVPG6044	E2	108.7	101.087	85.6322	97.1264	23.5632	131.507	17.5439	97.8261	125	91	68	64	90	45	52	46	79	71	91
YPS128 x DBVPG6044	A2	99.69	86.9159	55.2632	84.0557	23.6842	110.811	18.5185	53.271	67.2897	62	25	3	36	46	24	47	17	27	62
YPS128 x DBVPG6044	D11	94.62	92.4731	83.4254	86.1878	37.5691	118.421	19.403	82.7957	111.828	45	44	49	49	90	36	48	60	63	45
YPS128 x DBVPG6044	H4	85.42	78.125	87.7934	82.1596	50.2347	142.268	19.5876	75	106.25	12	7	76	30	96	66	49	42	59	12
YPS128 x DBVPG6044	C7	115.66	116.867	86.9281	91.5033	23.5294	93.8462	20	69.8795	84.3373	95	95	71	77	44	7	50	34	37	95
YPS128 x DBVPG6044	E6	88.76	87.6404	83.3333	85	21.6667	129.851	20.6897	77.5281	139.326	23	30	48	40	35	50	51	50	78	23
YPS128 x DBVPG6044	H2	89.8	82.6531	89.0411	90.411	26.9406	213.433	20.8955	59.1837	120.408	29	15	87	73	67	96	52	21	67	29
YPS128 x DBVPG6044	A10	71.23	88.4211	62.3839	71.517	28.3282	157.317	21.7391	80	54.7368	2	32	6	5	71	88	53	54	15	2
YPS128 x DBVPG6044	E10	102.2	102.198	83.6735	84.6939	20.9184	142.254	22.2222	137.363	170.33	72	72	50	39	32	65	54	94	89	72
YPS128 x DBVPG6044	G2	98.9	106.593	89.3939	87.3737	23.2323	118.478	22.8261	95.6044	139.56	61	83	88	55	42	37	55	77	79	61
YPS128 x DBVPG6044	E4	89.47	83.1579	86.3905	85.2071	26.6272	117.355	23.0769	75.7895	87.3684	27	16	69	43	64	33	56	43	43	27
YPS128 x DBVPG6044	C5	106.59	110.989	86.3158	75.7895	9.47368	106.061	23.5294	51.6484	57.1429	85	94	68	11	8	18	57	15	17	85
YPS128 x DBVPG6044	G7	98.86	92.0455	84.0796	99.005	18.9055	95.8678	23.6842	163.636	156.818	59	42	54	92	28	8	58	95	87	59
YPS128 x DBVPG6044	G5	88.42	92.6316	88.5417	61.9792	11.9792	114.851	23.8095	96.8421	113.684	19	45	79	1	14	29	59	78	64	19
YPS128 x DBVPG6044	F2	81.05	93.6842	100.629	100.629	33.3333	114.286	24	65.2632	91.5789	4	46	96	93	84	27	60	30	46	4
YPS128 x DBVPG6044	D1	98.81	104.762	78.9474	81.5789	16.3158	137.931	24.4898	86.9048	107.143	58	80	27	27	22	62	61	68	61	58
YPS128 x DBVPG6044	G4	78.79	83.8384	83.815	97.1098	21.3873	109.821	25	86.8687	143.434	3	19	51	89	34	22	62	67	82	3
YPS128 x DBVPG6044	F1	101.05	101.053	85.567	73.7113	13.4021	115.625	25	122.105	133.684	67	67	62	7	17	31	63	90	76	67
YPS128 x DBVPG6044	F3	101.98	102.97	78.6458	82.8125	29.1667	118.182	26	91.0891	127.723	69	76	24	32	77	35	64	74	74	69
YPS128 x DBVPG6044	B1	113.83	109.574	88.8889	82.5397	22.2222	150.685	26.087	60.6383	65.9574	93	91	83	31	37	82	65	23	25	93
YPS128 x DBVPG6044	E3	89.13	102.174	87.7193	94.7368	29.8246	150	27.9412	78.2609	154.348	24	70	75	85	79	81	66	51	86	24
YPS128 x DBVPG6044	B4	104.44	110	96.8085	93.617	28.7234	87.8049	28.5714	81.1111	86.6667	77	93	95	84	73	4	67	56	41	77
YPS128 x DBVPG6044	C9	103.61	107.229	85.119	92.2619	24.4048	183.333	29.1139	49.3976	55.4217	74	84	60	80	51	95	68	12	16	74
YPS128 x DBVPG6044	D4	106.17	102.469	92.7273	88.4848	36.9697	137.662	29.1667	128.395	202.469	84	75	92	63	89	61	69	91	94	84
YPS128 x DBVPG6044	H6	91.51	96.2264	89.0351	74.5614	7.01754	170	30	83.0189	98.1132	32	57	86	8	6	93	70	62	52	32
YPS128 x DBVPG6044	D2	94.23	85.5769	79.6954	87.8173	25.8883	101.429	30.4348	72.1154	98.0769	42	20	31	58	61	11	71	38	51	42
YPS128 x DBVPG6044	A11	93.51	87.6106	59.322	85.0539	28.1972	91.2698	32.3944	49.5575	65.4867	37	29	4	42	70	5	72	13	23	37
YPS128 x DBVPG6044	C10	94.51	105.495	88.7255	85.7843	28.9216	104.098	33.3333	45.0549	68.1319	43	81	81	47	76	15	73	5	28	43
YPS128 x DBVPG6044	E12	90	103.333	79.3651	91.5344	25.9259	146.774	34.2857	104.444	161.111	31	78	29	78	62	73	74	85	88	31
YPS128 x DBVPG6044	B11	105.49	94.5055	70.8543	70.3518	25.1256	127	35.9375	61.5385	51.6484	80	51	12	4	56	48	75	26	12	80
YPS128 x DBVPG6044	B6	100	108.974	91.5344	83.0688	6.34921	136.667	36.2319	83.3333	65.3846	65	89	90	33	4	60	76	63	22	65
YPS128 x DBVPG6044	B7	108.33	109.722	79.7753	84.2697	18.5393	155.294	40.9091	48.6111	95.8333	90	92	32	37	27	87	77	10	49	90
YPS128 x DBVPG6044	B2	96.91	98.9691	78.9474	86.8421	23.1579	130.435	44.5783	60.8247	49.4845	54	63	27	54	41	51	78	24	11	54
YPS128 x DBVPG6044	B12	95.79	91.5789	79.8969	85.0515	29.8969	153.75	45.9016	46.3158	54.7368	48	41	35	41	80	86	79	9	14	48
YPS128 x DBVPG6044	A1	88.06	87.7612	62.7608	90.5297	36.5971	144.074	48.1132	41.194	44.7761	17	31	7	74	88	69	80	3	6	17
YPS128 x DBVPG6044	A9	100.59	94.9704	64.0194	89.9514	19.9352	141.463	51.0638	57.6923	59.4675	66	53	9	69	29	64	81	20	18	66
YPS128 x DBVPG6044	G1	107.87	91.0112	86.413	89.1304	13.0435	125.301	52	65.1685	105.618	88	39	70	66	16	46	82	29	58	88
YPS128 x DBVPG6044	A7	94.08	89.8026	73.5741	89.5437	39.3536	132.673	56.5217	78.9474	64.1447	40	36	15	68	94	54	83	52	21	40
YPS128 x DBVPG6044	A3	84.38	89.1892	65.2921	91.2371	24.2268	148.276	57.5	62.1622	42.3423	9	33	10	76	50	76	84	27	5	9
YPS128 x DBVPG6044	A5	115.09	89.434	48.8246	81.9168	9.76492	166.522	58.9286	65.283	34.717	94	34	1	29	9	91	85	31	1	94
YPS128 x DBVPG6044	B8	89.47	86.3158	87.0588	86.4706	21.7647	127.473	62.2642	63.1579	42.1053	27	22	72	50	36	49	86	28	4	27
YPS128 x DBVPG6044	B5	105.75	98.8506	78.6982	81.6568	31.9527	120	64.8649	45.977	65.5172	81	61	25	28	82	40	87	8	24	81
YPS128 x DBVPG6044	F4	89.62	78.3019	79.8851	86.7816	27.0115	145.783	65	90.566	73.5849	28	9	34	53	68	72	88	73	31	28
YPS128 x DBVPG6044	A4	105.92	86.8421	69.6281	102.893	37.8099	132.039	65.5172	53.2895	72.0395	82	24	11	95	92	53	89	18	30	82
YPS128 x DBVPG6044	F6	85.19	93.8272	77.6699	80.5825	10.1942	115.385	69.4444	132.099	197.531	11	47	21	25	12	30	90	92	93	11
YPS128 x DBVPG6044	A6	98.9	92.3077	52.1667	84	11	161.728	80.7692	56.044	49.4505	61	43	2	35	13	90	91	19	10	61
YPS128 x DBVPG6044	E11	104.44	95.5556	79.8969	86.5979	28.3505	145.07	90.9091	86.6667	125.556	77	54	36	51	72	70	92	66	72	77
YPS128 x DBVPG6044	C11	96.88	94.7917	90.1554	93.2642	35.2332	148.039	92.1053	66.6667	81.25	53	52	89	83	86	75	93	32	36	53
YPS128 x DBVPG6044	E5	96.51	89.5349	82.4742	78.3505	5.6701	152.459	105.882	102.326	180.233	51	35	43	19	3	84	94	83	92	51
YPS128 x DBVPG6044	B9	108.08	108.081	93.6047	88.9535	20.3488	136.145	113.953	59.596	47.4747	89	87	93	65	30	57	95	22	9	89
YPS128 x DBVPG6044	A12	94.1	81.25	61.9549	78.0451	24.812	125	125	45.8333	44.7917	41	13	5	17	55	45	96	6	7	41

## Sheet: Temperature
	Haploid segregant	Acetic acid	Formic acid	Furfural	HMF	Vanillin	Sorbitol	Ethanol	T (35'C)	T (40'C)	rankAA	rankF	rankFurf	Rank HMF	Rank vanillin	Rank Sorbitol	Rank Ethanol	Rank T 35	Rank T 40	Total (min 9, max 864)
YPS128 x DBVPG6044	C3	94.57	102.174	80.5556	87.7778	24.4444	119.672	0	5.43478	92.3913	44	70	39	57	52	39	11	1	47	44
YPS128 x DBVPG6044	C1	105.05	109.091	88.1988	96.8944	29.8137	93.2773	6.55738	29.2929	35.3535	79	90	77	88	78	6	23	2	2	79
YPS128 x DBVPG6044	A1	88.06	87.7612	62.7608	90.5297	36.5971	144.074	48.1132	41.194	44.7761	17	31	7	74	88	69	80	3	6	17
YPS128 x DBVPG6044	A8	89.84	81.6393	63.8783	87.8327	37.6426	148.315	1.78571	43.2787	40.3279	30	14	8	59	91	77	12	4	3	30
YPS128 x DBVPG6044	C10	94.51	105.495	88.7255	85.7843	28.9216	104.098	33.3333	45.0549	68.1319	43	81	81	47	76	15	73	5	28	43
YPS128 x DBVPG6044	A12	94.1	81.25	61.9549	78.0451	24.812	125	125	45.8333	44.7917	41	13	5	17	55	45	96	6	7	41
YPS128 x DBVPG6044	C8	84.69	90.8163	85.5346	72.327	18.239	148.98	6.25	45.9184	45.9184	10	38	61	6	26	78	22	7	8	10
YPS128 x DBVPG6044	B5	105.75	98.8506	78.6982	81.6568	31.9527	120	64.8649	45.977	65.5172	81	61	25	28	82	40	87	8	24	81
YPS128 x DBVPG6044	B12	95.79	91.5789	79.8969	85.0515	29.8969	153.75	45.9016	46.3158	54.7368	48	41	35	41	80	86	79	9	14	48
YPS128 x DBVPG6044	B7	108.33	109.722	79.7753	84.2697	18.5393	155.294	40.9091	48.6111	95.8333	90	92	32	37	27	87	77	10	49	90
YPS128 x DBVPG6044	C12	89.32	73.7864	82.9268	78.5366	4.39024	108.654	1.875	49.1909	86.7314	25	2	45	20	2	19	13	11	42	25
YPS128 x DBVPG6044	C9	103.61	107.229	85.119	92.2619	24.4048	183.333	29.1139	49.3976	55.4217	74	84	60	80	51	95	68	12	16	74
YPS128 x DBVPG6044	A11	93.51	87.6106	59.322	85.0539	28.1972	91.2698	32.3944	49.5575	65.4867	37	29	4	42	70	5	72	13	23	37
YPS128 x DBVPG6044	H12	96.45	75.8865	88.9908	111.468	22.9358	173.494	9.63855	50.3546	54.6099	50	5	85	96	40	94	32	14	13	50
YPS128 x DBVPG6044	C5	106.59	110.989	86.3158	75.7895	9.47368	106.061	23.5294	51.6484	57.1429	85	94	68	11	8	18	57	15	17	85
YPS128 x DBVPG6044	H3	85.83	86.6142	87.1287	79.2079	25.7426	136.559	8.60215	51.9685	76.378	13	23	73	23	60	59	28	16	32	13
YPS128 x DBVPG6044	A2	99.69	86.9159	55.2632	84.0557	23.6842	110.811	18.5185	53.271	67.2897	62	25	3	36	46	24	47	17	27	62
YPS128 x DBVPG6044	A4	105.92	86.8421	69.6281	102.893	37.8099	132.039	65.5172	53.2895	72.0395	82	24	11	95	92	53	89	18	30	82
YPS128 x DBVPG6044	A6	98.9	92.3077	52.1667	84	11	161.728	80.7692	56.044	49.4505	61	43	2	35	13	90	91	19	10	61
YPS128 x DBVPG6044	A9	100.59	94.9704	64.0194	89.9514	19.9352	141.463	51.0638	57.6923	59.4675	66	53	9	69	29	64	81	20	18	66
YPS128 x DBVPG6044	H2	89.8	82.6531	89.0411	90.411	26.9406	213.433	20.8955	59.1837	120.408	29	15	87	73	67	96	52	21	67	29
YPS128 x DBVPG6044	B9	108.08	108.081	93.6047	88.9535	20.3488	136.145	113.953	59.596	47.4747	89	87	93	65	30	57	95	22	9	89
YPS128 x DBVPG6044	B1	113.83	109.574	88.8889	82.5397	22.2222	150.685	26.087	60.6383	65.9574	93	91	83	31	37	82	65	23	25	93
YPS128 x DBVPG6044	B2	96.91	98.9691	78.9474	86.8421	23.1579	130.435	44.5783	60.8247	49.4845	54	63	27	54	41	51	78	24	11	54
YPS128 x DBVPG6044	H8	63.64	69.4215	79.8319	76.4706	7.14286	119.588	2.06186	61.157	80.1653	1	1	33	13	7	38	14	25	35	1
YPS128 x DBVPG6044	B11	105.49	94.5055	70.8543	70.3518	25.1256	127	35.9375	61.5385	51.6484	80	51	12	4	56	48	75	26	12	80
YPS128 x DBVPG6044	A3	84.38	89.1892	65.2921	91.2371	24.2268	148.276	57.5	62.1622	42.3423	9	33	10	76	50	76	84	27	5	9
YPS128 x DBVPG6044	B8	89.47	86.3158	87.0588	86.4706	21.7647	127.473	62.2642	63.1579	42.1053	27	22	72	50	36	49	86	28	4	27
YPS128 x DBVPG6044	G1	107.87	91.0112	86.413	89.1304	13.0435	125.301	52	65.1685	105.618	88	39	70	66	16	46	82	29	58	88
YPS128 x DBVPG6044	F2	81.05	93.6842	100.629	100.629	33.3333	114.286	24	65.2632	91.5789	4	46	96	93	84	27	60	30	46	4
YPS128 x DBVPG6044	A5	115.09	89.434	48.8246	81.9168	9.76492	166.522	58.9286	65.283	34.717	94	34	1	29	9	91	85	31	1	94
YPS128 x DBVPG6044	C11	96.88	94.7917	90.1554	93.2642	35.2332	148.039	92.1053	66.6667	81.25	53	52	89	83	86	75	93	32	36	53
YPS128 x DBVPG6044	E1	98.81	78.5714	83.3333	93.0556	31.25	160	15.1515	66.6667	142.857	58	10	48	81	81	89	42	33	81	58
YPS128 x DBVPG6044	C7	115.66	116.867	86.9281	91.5033	23.5294	93.8462	20	69.8795	84.3373	95	95	71	77	44	7	50	34	37	95
YPS128 x DBVPG6044	D10	95.45	104.545	75.8974	77.4359	26.6667	76.5957	0	70.4545	122.727	47	79	18	15	65	1	11	35	70	47
YPS128 x DBVPG6044	B10	102.25	105.618	78.4314	75	28.9216	132.955	14.2857	70.7865	66.2921	73	82	23	10	75	55	41	36	26	73
YPS128 x DBVPG6044	G12	97.32	85.7143	85.7868	91.8782	26.9036	139.759	12.0482	71.4286	90.1786	55	21	66	79	66	63	37	37	44	55
YPS128 x DBVPG6044	D2	94.23	85.5769	79.6954	87.8173	25.8883	101.429	30.4348	72.1154	98.0769	42	20	31	58	61	11	71	38	51	42
YPS128 x DBVPG6044	G8	88.66	83.5052	88.5246	96.1749	13.6612	110.204	11.2245	73.1959	116.495	22	17	78	87	20	23	35	39	66	22
YPS128 x DBVPG6044	F12	81.73	97.1154	83.8235	87.7451	24.0196	142.529	0	74.0385	122.115	6	59	52	56	49	67	11	40	69	6
YPS128 x DBVPG6044	H1	102.2	83.5165	85.6557	78.2787	9.83607	121.839	0	74.7253	96.7033	72	18	65	18	10	42	11	41	50	72
YPS128 x DBVPG6044	H4	85.42	78.125	87.7934	82.1596	50.2347	142.268	19.5876	75	106.25	12	7	76	30	96	66	49	42	59	12
YPS128 x DBVPG6044	E4	89.47	83.1579	86.3905	85.2071	26.6272	117.355	23.0769	75.7895	87.3684	27	16	69	43	64	33	56	43	43	27
YPS128 x DBVPG6044	H5	86.96	78.2609	75.8755	77.821	12.0623	106.061	0	76.087	90.2174	14	8	17	16	15	18	11	44	45	14
YPS128 x DBVPG6044	D5	81.9	80.9524	78.3784	68.1081	25.4054	109.333	0	76.1905	102.857	7	12	22	3	58	21	11	45	57	7
YPS128 x DBVPG6044	E9	93.75	91.25	81.0127	88.6076	34.8101	145.763	0	76.25	102.5	38	40	41	64	85	71	11	46	55	38
YPS128 x DBVPG6044	H10	100	87.2549	80	76.5957	20.8511	114.151	2.83019	76.4706	100.98	65	26	37	14	31	26	15	47	54	65
YPS128 x DBVPG6044	C2	110.71	102.381	87.3494	98.1928	33.1325	98.5965	0	76.9841	102.778	92	74	74	91	83	9	11	48	56	92
YPS128 x DBVPG6044	H9	87.1	75.2688	88.6792	90.0943	24.5283	142.553	12.766	77.4194	98.9247	15	4	80	72	53	68	39	49	53	15
YPS128 x DBVPG6044	E6	88.76	87.6404	83.3333	85	21.6667	129.851	20.6897	77.5281	139.326	23	30	48	40	35	50	51	50	78	23
YPS128 x DBVPG6044	E3	89.13	102.174	87.7193	94.7368	29.8246	150	27.9412	78.2609	154.348	24	70	75	85	79	81	66	51	86	24
YPS128 x DBVPG6044	A7	94.08	89.8026	73.5741	89.5437	39.3536	132.673	56.5217	78.9474	64.1447	40	36	15	68	94	54	83	52	21	40
YPS128 x DBVPG6044	D7	104.76	108.333	76.1905	78.836	23.8095	109.091	16.4179	79.7619	84.5238	78	88	19	22	47	20	44	53	39	78
YPS128 x DBVPG6044	A10	71.23	88.4211	62.3839	71.517	28.3282	157.317	21.7391	80	54.7368	2	32	6	5	71	88	53	54	15	2
YPS128 x DBVPG6044	C4	102.17	102.174	73.6264	85.7143	25.2747	80.2083	15.4639	80.4348	92.3913	70	71	16	46	57	3	43	55	48	70
YPS128 x DBVPG6044	B4	104.44	110	96.8085	93.617	28.7234	87.8049	28.5714	81.1111	86.6667	77	93	95	84	73	4	67	56	41	77
YPS128 x DBVPG6044	F10	106.02	100	82.7273	85.9091	22.2727	101.739	5.26316	81.9277	71.0843	83	64	44	48	38	12	19	57	29	83
YPS128 x DBVPG6044	F8	93.88	74.4898	85.6287	88.024	17.3653	120.848	10.6164	82.3129	78.2313	39	3	63	61	24	41	33	58	33	39
YPS128 x DBVPG6044	D3	87.63	90.7216	83.1522	81.5217	39.6739	122.535	0	82.4742	138.144	16	37	46	26	95	43	11	59	77	16
YPS128 x DBVPG6044	D11	94.62	92.4731	83.4254	86.1878	37.5691	118.421	19.403	82.7957	111.828	45	44	49	49	90	36	48	60	63	45
YPS128 x DBVPG6044	F9	101.14	107.955	84.9765	90.6103	36.1502	149.259	0	82.9545	85.6061	68	86	58	75	87	79	11	61	40	68
YPS128 x DBVPG6044	H6	91.51	96.2264	89.0351	74.5614	7.01754	170	30	83.0189	98.1132	32	57	86	8	6	93	70	62	52	32
YPS128 x DBVPG6044	B6	100	108.974	91.5344	83.0688	6.34921	136.667	36.2319	83.3333	65.3846	65	89	90	33	4	60	76	63	22	65
YPS128 x DBVPG6044	G11	81.52	96.7391	94.6237	101.075	38.7097	102.564	6.83761	83.6957	142.391	5	58	94	94	93	13	24	64	80	5
YPS128 x DBVPG6044	D12	106.9	102.299	84.264	85.2792	23.8579	117.568	6	85.0575	177.011	86	73	55	44	48	34	20	65	91	86
YPS128 x DBVPG6044	E11	104.44	95.5556	79.8969	86.5979	28.3505	145.07	90.9091	86.6667	125.556	77	54	36	51	72	70	92	66	72	77
YPS128 x DBVPG6044	G4	78.79	83.8384	83.815	97.1098	21.3873	109.821	25	86.8687	143.434	3	19	51	89	34	22	62	67	82	3
YPS128 x DBVPG6044	D1	98.81	104.762	78.9474	81.5789	16.3158	137.931	24.4898	86.9048	107.143	58	80	27	27	22	62	61	68	61	58
YPS128 x DBVPG6044	G10	96.61	78.8136	88.7805	89.2683	22.439	136.17	8.51064	87.2881	78.8136	52	11	82	67	39	58	27	69	34	52
YPS128 x DBVPG6044	F7	88.51	87.3563	79.3478	88.0435	21.1957	115.663	6.94444	87.3563	120.69	20	27	28	62	33	32	25	70	68	20
YPS128 x DBVPG6044	G3	83.17	107.921	85.0575	93.1034	28.7356	150	7.6087	89.1089	125.743	8	85	59	82	74	81	26	71	73	8
YPS128 x DBVPG6044	B3	107.45	98.9362	73.4884	78.6047	13.4884	133.708	8.62069	89.3617	60.6383	87	62	14	21	18	56	29	72	20	87
YPS128 x DBVPG6044	F4	89.62	78.3019	79.8851	86.7816	27.0115	145.783	65	90.566	73.5849	28	9	34	53	68	72	88	73	31	28
YPS128 x DBVPG6044	F3	101.98	102.97	78.6458	82.8125	29.1667	118.182	26	91.0891	127.723	69	76	24	32	77	35	64	74	74	69
YPS128 x DBVPG6044	F11	92.22	94.4444	72.5	84	26.5	100	9.52381	93.3333	84.4444	34	50	13	34	63	10	31	75	38	34
YPS128 x DBVPG6044	F5	93.41	95.6044	84.9246	64.3216	4.0201	151.786	4.54545	94.5055	149.451	36	55	57	2	1	83	18	76	83	36
YPS128 x DBVPG6044	G2	98.9	106.593	89.3939	87.3737	23.2323	118.478	22.8261	95.6044	139.56	61	83	88	55	42	37	55	77	79	61
YPS128 x DBVPG6044	G5	88.42	92.6316	88.5417	61.9792	11.9792	114.851	23.8095	96.8421	113.684	19	45	79	1	14	29	59	78	64	19
YPS128 x DBVPG6044	E2	108.7	101.087	85.6322	97.1264	23.5632	131.507	17.5439	97.8261	125	91	68	64	90	45	52	46	79	71	91
YPS128 x DBVPG6044	H11	91.95	87.3563	82.0175	84.6491	25.4386	104.065	4.06504	101.149	132.184	33	28	42	38	59	14	17	80	75	33
YPS128 x DBVPG6044	E8	97.56	93.9024	84.0659	87.9121	16.4835	167.857	16.6667	101.22	115.854	56	48	53	60	23	92	45	81	65	56
YPS128 x DBVPG6044	G9	93.06	100	92.1687	95.7831	27.7108	124.419	9.30233	101.389	150	35	65	91	86	69	44	30	82	84	35
YPS128 x DBVPG6044	E5	96.51	89.5349	82.4742	78.3505	5.6701	152.459	105.882	102.326	180.233	51	35	43	19	3	84	94	83	92	51
YPS128 x DBVPG6044	D8	95.83	95.8333	80.402	80.402	14.0704	125.676	13.3333	103.125	109.375	49	56	38	24	21	47	40	84	62	49
YPS128 x DBVPG6044	E12	90	103.333	79.3651	91.5344	25.9259	146.774	34.2857	104.444	161.111	31	78	29	78	62	73	74	85	88	31
YPS128 x DBVPG6044	C6	119.35	124.194	79.4118	90	13.5294	80	12.3077	106.452	153.226	96	96	30	70	19	2	38	86	85	96
YPS128 x DBVPG6044	D6	94.74	98.6842	80.7107	76.1421	6.59898	152.941	0	107.895	106.579	46	60	40	12	5	85	11	87	60	46
YPS128 x DBVPG6044	H7	88.64	76.1364	85.9903	85.5072	17.3913	114.53	11.9658	107.955	60.2273	21	6	67	45	25	28	36	88	19	21
YPS128 x DBVPG6044	E7	103.9	100	84.7953	90.0585	23.3918	148	6.06061	111.688	202.597	75	66	56	71	43	74	21	89	95	75
YPS128 x DBVPG6044	F1	101.05	101.053	85.567	73.7113	13.4021	115.625	25	122.105	133.684	67	67	62	7	17	31	63	90	76	67
YPS128 x DBVPG6044	D4	106.17	102.469	92.7273	88.4848	36.9697	137.662	29.1667	128.395	202.469	84	75	92	63	89	61	69	91	94	84
YPS128 x DBVPG6044	F6	85.19	93.8272	77.6699	80.5825	10.1942	115.385	69.4444	132.099	197.531	11	47	21	25	12	30	90	92	93	11
YPS128 x DBVPG6044	G6	100	102.985	88.8889	86.6667	10	105.983	3.38983	134.328	174.627	65	77	84	52	11	16	16	93	90	65
YPS128 x DBVPG6044	E10	102.2	102.198	83.6735	84.6939	20.9184	142.254	22.2222	137.363	170.33	72	72	50	39	32	65	54	94	89	72
YPS128 x DBVPG6044	G7	98.86	92.0455	84.0796	99.005	18.9055	95.8678	23.6842	163.636	156.818	59	42	54	92	28	8	58	95	87	59
YPS128 x DBVPG6044	D9	88.1	94.0476	76.2887	74.7423	24.7423	111.765	11.1111	167.857	205.952	18	49	20	9	54	25	34	96	96	18
