# Supplementary material for: The Genetic Basis of Variation in Clean Lineages of Saccharomyces cerevisiae in Response to Stresses Encountered during Bioethanol Fermentations
Source: PLoS One. 2014 Aug 12;9(8):e103233. doi: 10.1371/journal.pone.0103233 (PMC4130530; doi:10.1371/journal.pone.0103233)
Supplement: Data S3 — Phenotypic microarray data for F1 haploid segregants from S. cerevisiae DBVPG6765 and Y12. (XLSX) [file pone.0103233.s004.xlsx]

## Sheet: Basic data
	Strain	Acetic acid	Formic acid	Furfural	HMF	Vanillin	Sorbitol	Ethanol	T (35'C)	T (40'C)	rankAA	rankF	rankFurf	Rank HMF	Rank vanillin	Rank Sorbitol	Rank Ethanol	Rank T 35	Rank T 40	Total (min 9, max 864)
DBVPG6765 x YPS128	A1	92.1512	98.5465	103.205	103.846	116.346	123.529	76.7442	64.186	113.953	36	49	94	79	89	75	89	20	40	571	571
DBVPG6765 x YPS128	A2	78.022	85.7143	87.037	88.0952	73.0159	132.632	75	178.125	203.125	4	14	61	30	20	86	88	88	85	476
DBVPG6765 x YPS128	A3	101.402	110.748	97.1831	92.1127	106.479	124.731	0	0	0	70	83	91	43	77	78	3	2	1	448
DBVPG6765 x YPS128	A4	84.2105	99.5951	83.8636	99.5455	77.7273	92.8571	18	108	138	11	52	46	72	25	33	12	52	53	356
DBVPG6765 x YPS128	A5	100	97.1098	83.8624	92.8571	65.873	142.157	48.7805	140.65	137.398	67	41	45	46	12	89	71	71	52	494
DBVPG6765 x YPS128	A6	97.3301	94.6602	86.3128	81.2849	75.419	153.191	79.2	40.8	52	59	33	57	13	22	95	91	4	3	377
DBVPG6765 x YPS128	A7	105.714	105.974	92.0548	102.74	88.7671	148.718	33.3333	177.778	215.556	81	70	79	76	45	92	60	86	90	679
DBVPG6765 x YPS128	A8	95.9427	95.9427	93.4959	95.122	102.439	125.581	81.8182	100	136.364	54	38	86	57	72	79	94	47	50	577
DBVPG6765 x YPS128	A9	93.7811	98.5075	91.6168	95.2096	97.006	151.389	41.4634	158.537	139.024	46	47	78	58	59	94	65	80	55	582
DBVPG6765 x YPS128	A10	92.8977	95.4545	103.827	97.9592	120.918	139.13	54.902	149.02	149.02	42	37	95	68	92	88	78	73	63	636
DBVPG6765 x YPS128	A11	92.8747	98.7715	87.7676	96.3303	81.6514	110.891	31.3725	109.804	162.745	41	51	63	65	34	60	55	55	71	495
DBVPG6765 x YPS128	A12	83.5979	90.4762	74.5407	77.9528	67.7165	147.297	50	110	220	10	21	8	9	14	91	74	56	91	374
DBVPG6765 x YPS128	B1	101.802	100.901	91.3043	110.87	111.957	156.164	33.8983	96.6102	132.203	72	57	76	85	82	96	62	42	47	619
DBVPG6765 x YPS128	B2	90.4255	97.8723	86.3636	87.2727	80	121.839	27.8689	96.7213	131.148	29	45	59	27	32	74	43	43	46	398
DBVPG6765 x YPS128	B3	114.286	128.571	92.8571	94.6429	75.8929	115.625	19.1176	123.529	160.294	90	93	81	53	24	64	18	63	69	555
DBVPG6765 x YPS128	B4	100	101.408	93.3333	96.2963	69.6296	102.752	50.9091	132.727	143.636	68	60	85	64	17	50	75	69	61	549
DBVPG6765 x YPS128	B5	102.532	105.063	88.8889	103.704	70.3704	130.263	28.8462	76.9231	117.308	74	65	66	78	18	84	46	28	41	500
DBVPG6765 x YPS128	B6	92.8058	107.194	98.0198	111.881	98.0198	125.882	44.0678	110.169	110.169	40	74	93	86	63	80	67	57	35	595
DBVPG6765 x YPS128	B7	103.478	105.217	93.2203	100.847	97.4576	110.909	64.2857	125	307.143	77	66	84	74	62	61	86	65	95	670
DBVPG6765 x YPS128	B8	100.885	107.08	82.5243	102.913	79.6117	120	30.9091	109.091	169.091	69	73	35	77	29	71	52	53	73	532
DBVPG6765 x YPS128	B9	108.571	110.476	92.3913	114.13	103.261	95.8333	86.1111	163.889	272.222	87	79	80	89	74	38	95	81	93	716
DBVPG6765 x YPS128	B10	88.0342	98.2906	97.5207	108.264	115.702	121	33.3333	100	122.222	26	46	92	82	88	72	60	47	43	556
DBVPG6765 x YPS128	B11	106.796	118.447	84.1121	99.0654	97.1963	88.9831	57.7778	124.444	160	85	90	49	70	60	25	81	64	68	592
DBVPG6765 x YPS128	B12	65.7534	87.6712	72.8814	93.2203	49.1525	130	79.661	74.5763	138.983	1	17	5	48	4	83	93	26	54	331
DBVPG6765 x YPS128	C1	121.774	91.129	89.5833	95.8333	90.625	109.302	19.1489	61.7021	97.8723	91	23	71	63	48	58	19	15	23	411
DBVPG6765 x YPS128	C2	81.6327	94.898	86.5385	93.2692	58.6538	99.375	20.8791	106.593	156.593	9	35	60	50	8	45	28	49	65	349
DBVPG6765 x YPS128	C3	86.7647	83.8235	90.099	77.2277	36.6337	124.706	34.375	15.625	209.375	19	10	73	7	2	77	63	3	88	342
DBVPG6765 x YPS128	C4	104.615	83.0769	95.614	100.877	130.702	103.96	25	71.1538	109.615	79	7	88	75	95	52	38	23	33	490
DBVPG6765 x YPS128	C5	101.449	107.246	97.0297	109.901	116.832	117.895	58.8235	92.1569	188.235	71	75	90	83	91	67	83	36	81	677
DBVPG6765 x YPS128	C6	86.6197	104.93	90.625	84.375	90.625	117.978	18.5185	122.222	194.444	18	64	74	16	49	68	14	62	82	447
DBVPG6765 x YPS128	C7	97.2973	105.405	89.4737	94.7368	94.7368	119.78	44.898	118.367	208.163	58	67	70	54	54	70	68	60	87	588
DBVPG6765 x YPS128	C8	87.9032	100	89.899	96.9697	111.111	146.316	56.7164	67.1642	122.388	25	54	72	66	80	90	80	21	44	532
DBVPG6765 x YPS128	C9	94.3925	112.15	85.7143	85.7143	57.1429	114.286	52.381	97.619	166.667	49	85	56	19	6	63	76	45	72	471
DBVPG6765 x YPS128	C10	97.1698	105.66	93.0435	100	114.783	116.327	79.1667	170.833	370.833	57	69	82	73	86	65	90	84	96	702
DBVPG6765 x YPS128	C11	94.1748	110.68	83.8095	94.2857	87.619	109.375	32.3529	94.1176	169.118	48	80	44	52	44	59	57	39	74	497
DBVPG6765 x YPS128	C12	164.865	135.135	79.4393	91.5888	102.804	137.021	23.1707	92.6829	141.463	95	94	23	42	73	87	33	37	57	541
DBVPG6765 x YPS128	D1	72.9508	90.9836	76.2887	92.7835	101.031	105.556	41.4634	178.049	207.317	3	22	11	45	70	56	66	87	86	446
DBVPG6765 x YPS128	D2	91.7808	83.5616	77.451	95.098	112.745	113.514	50	138.889	142.593	32	8	13	55	85	62	73	70	59	457
DBVPG6765 x YPS128	D3	92.1875	65.625	79.646	93.8053	89.3805	61.6162	54.1667	166.667	170.833	37	2	24	51	46	3	77	82	76	398
DBVPG6765 x YPS128	D4	72.4138	83.908	107	113	131	95.9184	23.4568	128.395	108.642	2	11	96	87	96	39	34	68	31	464
DBVPG6765 x YPS128	D5	94.6667	112	81.3084	95.3271	100.935	96.9072	33.3333	156.863	174.51	50	84	31	59	69	43	61	78	77	552
DBVPG6765 x YPS128	D6	93.7984	91.4729	72.2222	87.037	83.3333	99	20.5882	120.588	139.706	47	25	3	25	36	44	23	61	56	320
DBVPG6765 x YPS128	D7	123.077	84.6154	91.1504	85.8407	127.434	104.673	39.6552	115.517	177.586	92	12	75	20	94	55	64	59	78	549
DBVPG6765 x YPS128	D8	88.8889	96.8254	79.2079	88.1188	87.1287	124.658	27.5	247.5	195	28	40	19	31	42	76	41	92	83	452
DBVPG6765 x YPS128	D9	98.1132	95.283	78.3133	90.3614	65.0602	92.9293	45.1613	227.419	137.097	61	36	15	37	11	34	70	90	51	405
DBVPG6765 x YPS128	D10	88.6792	96.2264	84.8214	99.1071	112.5	90.8163	29.6875	96.875	150	27	39	52	71	83	27	49	44	64	456
DBVPG6765 x YPS128	D11	85.7143	88.8889	82.9787	90.4255	79.7872	70	20	0	110	16	19	39	38	30	4	22	2	34	204
DBVPG6765 x YPS128	D12	80.303	74.2424	82.0755	88.6792	100	118.75	60	211.429	222.857	7	3	34	33	65	69	84	89	92	476
DBVPG6765 x YPS128	E1	100	103.333	96.5909	95.4545	93.1818	100	28.3019	105.66	135.849	66	61	89	60	52	46	44	48	49	515
DBVPG6765 x YPS128	E2	108.955	98.5075	73.1481	77.7778	63.8889	94.4954	20.6897	155.172	170.69	88	48	6	8	10	36	25	74	75	370
DBVPG6765 x YPS128	E3	80.597	92.5373	89.2473	97.8495	90.3226	90.9091	19.2982	126.316	133.333	8	27	68	67	47	28	20	67	48	380
DBVPG6765 x YPS128	E4	91.4286	87.1429	83.7398	84.5528	102.439	88	20	240	156.667	30	16	42	17	72	23	21	91	66	378
DBVPG6765 x YPS128	E5	95.6522	118.841	85.4545	95.4545	87.2727	128.986	12.9032	141.935	112.903	53	91	54	61	43	82	9	72	39	504
DBVPG6765 x YPS128	E6	87.1429	97.8571	73.9496	76.4706	105.042	75.4902	0	125.455	161.818	21	44	7	5	76	10	3	66	70	302
DBVPG6765 x YPS128	E7	87.2	100.8	77.5	84.1667	103.333	96.1905	22.0779	111.688	84.4156	23	55	14	14	75	40	30	58	18	327
DBVPG6765 x YPS128	E8	85.9375	93.75	75.2294	88.9908	96.3303	96.6667	55.3191	176.596	185.106	17	28	9	35	57	42	79	85	79	431
DBVPG6765 x YPS128	E9	91.9643	100.893	81.3953	88.3721	83.7209	121.795	7.69231	156.41	197.436	35	56	32	32	37	73	6	77	84	432
DBVPG6765 x YPS128	E10	87.1795	94.0171	88.9831	91.5254	112.712	82.6923	7.5	156.25	75	22	31	67	41	84	15	5	76	11	352
DBVPG6765 x YPS128	E11	92.4731	106.452	83.9286	86.6071	96.4286	104	3.7037	288.889	285.185	39	71	47	23	58	53	4	93	94	482
DBVPG6765 x YPS128	E12	78.1818	83.6364	95.098	95.098	116.667	130.488	60	313.333	186.667	5	9	87	56	90	85	85	94	80	591
DBVPG6765 x YPS128	F1	84.466	77.6699	81.4433	90.7216	107.216	127.16	87.8788	351.515	212.121	12	4	33	40	79	81	96	95	89	529
DBVPG6765 x YPS128	F2	87.5	85.2273	78.8462	93.2692	78.8462	93.8931	11.1111	62.6263	83.8384	24	13	17	49	27	35	8	16	17	206
DBVPG6765 x YPS128	F3	124.242	93.9394	91.5888	92.5234	97.1963	149.367	79.661	155.932	157.627	93	29	77	44	61	93	93	75	67	632
DBVPG6765 x YPS128	F4	104.688	114.062	84.6154	84.6154	75.2137	104.032	58.427	107.865	104.494	80	88	51	18	21	54	82	51	29	474
DBVPG6765 x YPS128	F5	98.5294	113.235	81.3084	99.0654	100	116.667	72.2222	477.778	40	62	87	31	70	66	66	87	96	2	567
DBVPG6765 x YPS128	F6	102.963	117.778	75.8621	74.1379	56.8966	60.7143	33.3333	169.841	128.571	76	89	10	2	5	2	60	83	45	372
DBVPG6765 x YPS128	F7	96.1538	101.282	89.3443	89.3443	121.311	106.098	23.913	82.6087	96.7391	55	59	69	36	93	57	36	31	22	458
DBVPG6765 x YPS128	F8	99.1379	93.9655	80.5556	88.8889	69.4444	101.869	32.0197	59.6059	64.0394	63	30	26	34	16	49	56	12	5	291
DBVPG6765 x YPS128	F9	92.381	104.762	83.6957	88.0435	115.217	84.8649	19.0871	90.8714	121.162	38	62	41	29	87	20	17	33	42	369
DBVPG6765 x YPS128	F10	105.714	100.952	83.3333	95.614	79.8246	85.1852	49.2958	47.8873	79.5775	82	58	40	62	31	21	72	5	14	385
DBVPG6765 x YPS128	F11	84.9057	107.547	79.4118	76.4706	66.6667	83.0882	28.4091	95.4545	100	15	76	21	6	13	16	45	40	24	256
DBVPG6765 x YPS128	F12	100	43.9024	66.4063	61.7187	37.5	96.2963	21.6216	52.027	72.973	65	1	1	1	3	41	29	7	9	157
DBVPG6765 x YPS128	G1	101.961	108.824	82.7586	106.897	78.4483	72.1429	20.7547	54.717	55.6604	73	78	37	80	26	6	26	8	4	338
DBVPG6765 x YPS128	G2	92.9412	85.8824	86.3248	113.675	95.7265	84.2975	26.8817	93.5484	94.6237	43	15	58	88	56	18	40	38	21	377
DBVPG6765 x YPS128	G3	129.63	146.296	76.5217	115.652	100.87	79.5082	25.5102	91.8367	83.6735	94	96	12	91	68	13	39	35	16	464
DBVPG6765 x YPS128	G4	104.412	108.824	87.1212	118.939	84.0909	101.6	14.8649	58.1081	66.8919	78	78	62	93	38	48	10	11	7	425
DBVPG6765 x YPS128	G5	110	112.5	84.4828	110.345	84.4828	90.2439	17.5	76.6667	69.1667	89	86	50	84	40	26	11	27	8	421
DBVPG6765 x YPS128	G6	106.87	110.687	80	126.957	100.87	80.4687	0	107.463	108	86	81	25	95	68	14	3	50	30	452
DBVPG6765 x YPS128	G7	99.2187	107.031	85.4839	116.935	92.7419	73.6111	10.4478	79.7753	73.8806	64	72	55	92	51	8	7	29	10	388
DBVPG6765 x YPS128	G8	106.25	110.714	79.3103	114.655	79.3103	100.87	29.2135	59.8361	112.36	83	82	20	90	28	47	47	13	38	448
DBVPG6765 x YPS128	G9	91.9355	105.645	69.6429	80.3571	32.1429	103.448	18.8525	85.8333	83.6066	34	68	2	12	1	51	16	32	15	231
DBVPG6765 x YPS128	G10	97.5207	100	84	120.8	94.4	84.1667	20.8333	63.1148	66.6667	60	53	48	94	53	17	27	18	6	376
DBVPG6765 x YPS128	G11	106.604	123.585	88.1818	129.091	100	84.8276	31.1475	90.9091	77.8689	84	92	65	96	65	19	53	34	13	521
DBVPG6765 x YPS128	G12	179.167	141.667	80.6723	107.563	75.6303	91.453	23.8636	80.9524	102.273	96	95	29	81	23	29	35	30	27	445
DBVPG6765 x YPS128	H1	80	87.8571	93.1373	84.3137	84.3137	92.6471	22.619	61.7021	109.524	6	18	83	15	39	32	32	14	32	271
DBVPG6765 x YPS128	H2	95.6522	81.5217	80.5825	87.3786	57.2816	74.026	27.6596	64.0777	76.5957	52	6	28	28	7	9	42	19	12	203
DBVPG6765 x YPS128	H3	84.8485	80.303	80.5825	86.4078	106.796	86.5672	18.4466	70.5882	111.65	14	5	28	21	78	22	13	22	37	240
DBVPG6765 x YPS128	H4	91.5493	91.5493	85.4015	90.5109	111.679	76.3889	31.3725	109.375	100.98	31	26	53	39	81	12	55	54	26	377
DBVPG6765 x YPS128	H5	102.778	98.6111	83.7607	80.3419	62.3932	92.2481	29.6875	95.6522	145.312	75	50	43	11	9	31	48	41	62	370
DBVPG6765 x YPS128	H6	93.3735	104.819	79.2	74.4	68.8	92.029	20.6522	158.333	143.478	45	63	18	3	15	30	24	79	60	337
DBVPG6765 x YPS128	H7	86.9231	97.6923	82.7586	87.069	91.3793	70.073	45	73.2673	141.667	20	43	38	26	50	5	69	24	58	333
DBVPG6765 x YPS128	H8	95.4248	90.1961	78.3333	86.6667	82.5	95.3125	24.7525	57.6	102.97	51	20	16	24	35	37	37	10	28	258
DBVPG6765 x YPS128	H9	93.1624	94.8718	79.4118	79.4118	81.3725	58.7879	30.4	62.9032	88	44	34	22	10	33	1	50	17	19	230
DBVPG6765 x YPS128	H10	84.5638	91.2752	82.7068	86.4662	86.4662	75.974	22.5806	73.3333	100.806	13	24	36	22	41	11	31	25	25	228
DBVPG6765 x YPS128	H11	91.8033	97.541	88.1188	93.0693	95.0495	72.561	30.8333	57.2581	92.5	33	42	64	47	55	7	51	9	20	328
DBVPG6765 x YPS128	H12	96.4286	94.6429	72.5806	75.8065	70.9677	88.8199	18.5484	50	110.484	56	32	4	4	19	24	15	6	36	196

## Sheet: acetic acid
	Strain	Acetic acid	Formic	furfural	hmf	vanillin	Sorbitol	Ethanol	T (35'C)	T (40'C)	rankAA	rankF	rankFurf	Rank HMF	Rank vanillin	Rank Sorbitol	Rank Ethanol	Rank T 35	Rank T 40	Total (min 9, max 864)
DBVPG6765 x YPS128	B12	65.7534	87.6712	72.8814	93.2203	49.1525	130	79.661	74.5763	138.983	1	17	5	48	4	83	93	26	54	331	331
DBVPG6765 x YPS128	D4	72.4138	83.908	107	113	131	95.9184	23.4568	128.395	108.642	2	11	96	87	96	39	34	68	31	464
DBVPG6765 x YPS128	D1	72.9508	90.9836	76.2887	92.7835	101.031	105.556	41.4634	178.049	207.317	3	22	11	45	70	56	66	87	86	446
DBVPG6765 x YPS128	A2	78.022	85.7143	87.037	88.0952	73.0159	132.632	75	178.125	203.125	4	14	61	30	20	86	88	88	85	476
DBVPG6765 x YPS128	E12	78.1818	83.6364	95.098	95.098	116.667	130.488	60	313.333	186.667	5	9	87	56	90	85	85	94	80	591
DBVPG6765 x YPS128	H1	80	87.8571	93.1373	84.3137	84.3137	92.6471	22.619	61.7021	109.524	6	18	83	15	39	32	32	14	32	271
DBVPG6765 x YPS128	D12	80.303	74.2424	82.0755	88.6792	100	118.75	60	211.429	222.857	7	3	34	33	65	69	84	89	92	476
DBVPG6765 x YPS128	E3	80.597	92.5373	89.2473	97.8495	90.3226	90.9091	19.2982	126.316	133.333	8	27	68	67	47	28	20	67	48	380
DBVPG6765 x YPS128	C2	81.6327	94.898	86.5385	93.2692	58.6538	99.375	20.8791	106.593	156.593	9	35	60	50	8	45	28	49	65	349
DBVPG6765 x YPS128	A12	83.5979	90.4762	74.5407	77.9528	67.7165	147.297	50	110	220	10	21	8	9	14	91	74	56	91	374
DBVPG6765 x YPS128	A4	84.2105	99.5951	83.8636	99.5455	77.7273	92.8571	18	108	138	11	52	46	72	25	33	12	52	53	356
DBVPG6765 x YPS128	F1	84.466	77.6699	81.4433	90.7216	107.216	127.16	87.8788	351.515	212.121	12	4	33	40	79	81	96	95	89	529
DBVPG6765 x YPS128	H10	84.5638	91.2752	82.7068	86.4662	86.4662	75.974	22.5806	73.3333	100.806	13	24	36	22	41	11	31	25	25	228
DBVPG6765 x YPS128	H3	84.8485	80.303	80.5825	86.4078	106.796	86.5672	18.4466	70.5882	111.65	14	5	28	21	78	22	13	22	37	240
DBVPG6765 x YPS128	F11	84.9057	107.547	79.4118	76.4706	66.6667	83.0882	28.4091	95.4545	100	15	76	21	6	13	16	45	40	24	256
DBVPG6765 x YPS128	D11	85.7143	88.8889	82.9787	90.4255	79.7872	70	20	0	110	16	19	39	38	30	4	22	2	34	204
DBVPG6765 x YPS128	E8	85.9375	93.75	75.2294	88.9908	96.3303	96.6667	55.3191	176.596	185.106	17	28	9	35	57	42	79	85	79	431
DBVPG6765 x YPS128	C6	86.6197	104.93	90.625	84.375	90.625	117.978	18.5185	122.222	194.444	18	64	74	16	49	68	14	62	82	447
DBVPG6765 x YPS128	C3	86.7647	83.8235	90.099	77.2277	36.6337	124.706	34.375	15.625	209.375	19	10	73	7	2	77	63	3	88	342
DBVPG6765 x YPS128	H7	86.9231	97.6923	82.7586	87.069	91.3793	70.073	45	73.2673	141.667	20	43	38	26	50	5	69	24	58	333
DBVPG6765 x YPS128	E6	87.1429	97.8571	73.9496	76.4706	105.042	75.4902	0	125.455	161.818	21	44	7	5	76	10	3	66	70	302
DBVPG6765 x YPS128	E10	87.1795	94.0171	88.9831	91.5254	112.712	82.6923	7.5	156.25	75	22	31	67	41	84	15	5	76	11	352
DBVPG6765 x YPS128	E7	87.2	100.8	77.5	84.1667	103.333	96.1905	22.0779	111.688	84.4156	23	55	14	14	75	40	30	58	18	327
DBVPG6765 x YPS128	F2	87.5	85.2273	78.8462	93.2692	78.8462	93.8931	11.1111	62.6263	83.8384	24	13	17	49	27	35	8	16	17	206
DBVPG6765 x YPS128	C8	87.9032	100	89.899	96.9697	111.111	146.316	56.7164	67.1642	122.388	25	54	72	66	80	90	80	21	44	532
DBVPG6765 x YPS128	B10	88.0342	98.2906	97.5207	108.264	115.702	121	33.3333	100	122.222	26	46	92	82	88	72	60	47	43	556
DBVPG6765 x YPS128	D10	88.6792	96.2264	84.8214	99.1071	112.5	90.8163	29.6875	96.875	150	27	39	52	71	83	27	49	44	64	456
DBVPG6765 x YPS128	D8	88.8889	96.8254	79.2079	88.1188	87.1287	124.658	27.5	247.5	195	28	40	19	31	42	76	41	92	83	452
DBVPG6765 x YPS128	B2	90.4255	97.8723	86.3636	87.2727	80	121.839	27.8689	96.7213	131.148	29	45	59	27	32	74	43	43	46	398
DBVPG6765 x YPS128	E4	91.4286	87.1429	83.7398	84.5528	102.439	88	20	240	156.667	30	16	42	17	72	23	21	91	66	378
DBVPG6765 x YPS128	H4	91.5493	91.5493	85.4015	90.5109	111.679	76.3889	31.3725	109.375	100.98	31	26	53	39	81	12	55	54	26	377
DBVPG6765 x YPS128	D2	91.7808	83.5616	77.451	95.098	112.745	113.514	50	138.889	142.593	32	8	13	55	85	62	73	70	59	457
DBVPG6765 x YPS128	H11	91.8033	97.541	88.1188	93.0693	95.0495	72.561	30.8333	57.2581	92.5	33	42	64	47	55	7	51	9	20	328
DBVPG6765 x YPS128	G9	91.9355	105.645	69.6429	80.3571	32.1429	103.448	18.8525	85.8333	83.6066	34	68	2	12	1	51	16	32	15	231
DBVPG6765 x YPS128	E9	91.9643	100.893	81.3953	88.3721	83.7209	121.795	7.69231	156.41	197.436	35	56	32	32	37	73	6	77	84	432
DBVPG6765 x YPS128	A1	92.1512	98.5465	103.205	103.846	116.346	123.529	76.7442	64.186	113.953	36	49	94	79	89	75	89	20	40	571
DBVPG6765 x YPS128	D3	92.1875	65.625	79.646	93.8053	89.3805	61.6162	54.1667	166.667	170.833	37	2	24	51	46	3	77	82	76	398
DBVPG6765 x YPS128	F9	92.381	104.762	83.6957	88.0435	115.217	84.8649	19.0871	90.8714	121.162	38	62	41	29	87	20	17	33	42	369
DBVPG6765 x YPS128	E11	92.4731	106.452	83.9286	86.6071	96.4286	104	3.7037	288.889	285.185	39	71	47	23	58	53	4	93	94	482
DBVPG6765 x YPS128	B6	92.8058	107.194	98.0198	111.881	98.0198	125.882	44.0678	110.169	110.169	40	74	93	86	63	80	67	57	35	595
DBVPG6765 x YPS128	A11	92.8747	98.7715	87.7676	96.3303	81.6514	110.891	31.3725	109.804	162.745	41	51	63	65	34	60	55	55	71	495
DBVPG6765 x YPS128	A10	92.8977	95.4545	103.827	97.9592	120.918	139.13	54.902	149.02	149.02	42	37	95	68	92	88	78	73	63	636
DBVPG6765 x YPS128	G2	92.9412	85.8824	86.3248	113.675	95.7265	84.2975	26.8817	93.5484	94.6237	43	15	58	88	56	18	40	38	21	377
DBVPG6765 x YPS128	H9	93.1624	94.8718	79.4118	79.4118	81.3725	58.7879	30.4	62.9032	88	44	34	22	10	33	1	50	17	19	230
DBVPG6765 x YPS128	H6	93.3735	104.819	79.2	74.4	68.8	92.029	20.6522	158.333	143.478	45	63	18	3	15	30	24	79	60	337
DBVPG6765 x YPS128	A9	93.7811	98.5075	91.6168	95.2096	97.006	151.389	41.4634	158.537	139.024	46	47	78	58	59	94	65	80	55	582
DBVPG6765 x YPS128	D6	93.7984	91.4729	72.2222	87.037	83.3333	99	20.5882	120.588	139.706	47	25	3	25	36	44	23	61	56	320
DBVPG6765 x YPS128	C11	94.1748	110.68	83.8095	94.2857	87.619	109.375	32.3529	94.1176	169.118	48	80	44	52	44	59	57	39	74	497
DBVPG6765 x YPS128	C9	94.3925	112.15	85.7143	85.7143	57.1429	114.286	52.381	97.619	166.667	49	85	56	19	6	63	76	45	72	471
DBVPG6765 x YPS128	D5	94.6667	112	81.3084	95.3271	100.935	96.9072	33.3333	156.863	174.51	50	84	31	59	69	43	61	78	77	552
DBVPG6765 x YPS128	H8	95.4248	90.1961	78.3333	86.6667	82.5	95.3125	24.7525	57.6	102.97	51	20	16	24	35	37	37	10	28	258
DBVPG6765 x YPS128	H2	95.6522	81.5217	80.5825	87.3786	57.2816	74.026	27.6596	64.0777	76.5957	52	6	28	28	7	9	42	19	12	203
DBVPG6765 x YPS128	E5	95.6522	118.841	85.4545	95.4545	87.2727	128.986	12.9032	141.935	112.903	53	91	54	61	43	82	9	72	39	504
DBVPG6765 x YPS128	A8	95.9427	95.9427	93.4959	95.122	102.439	125.581	81.8182	100	136.364	54	38	86	57	72	79	94	47	50	577
DBVPG6765 x YPS128	F7	96.1538	101.282	89.3443	89.3443	121.311	106.098	23.913	82.6087	96.7391	55	59	69	36	93	57	36	31	22	458
DBVPG6765 x YPS128	H12	96.4286	94.6429	72.5806	75.8065	70.9677	88.8199	18.5484	50	110.484	56	32	4	4	19	24	15	6	36	196
DBVPG6765 x YPS128	C10	97.1698	105.66	93.0435	100	114.783	116.327	79.1667	170.833	370.833	57	69	82	73	86	65	90	84	96	702
DBVPG6765 x YPS128	C7	97.2973	105.405	89.4737	94.7368	94.7368	119.78	44.898	118.367	208.163	58	67	70	54	54	70	68	60	87	588
DBVPG6765 x YPS128	A6	97.3301	94.6602	86.3128	81.2849	75.419	153.191	79.2	40.8	52	59	33	57	13	22	95	91	4	3	377
DBVPG6765 x YPS128	G10	97.5207	100	84	120.8	94.4	84.1667	20.8333	63.1148	66.6667	60	53	48	94	53	17	27	18	6	376
DBVPG6765 x YPS128	D9	98.1132	95.283	78.3133	90.3614	65.0602	92.9293	45.1613	227.419	137.097	61	36	15	37	11	34	70	90	51	405
DBVPG6765 x YPS128	F5	98.5294	113.235	81.3084	99.0654	100	116.667	72.2222	477.778	40	62	87	31	70	66	66	87	96	2	567
DBVPG6765 x YPS128	F8	99.1379	93.9655	80.5556	88.8889	69.4444	101.869	32.0197	59.6059	64.0394	63	30	26	34	16	49	56	12	5	291
DBVPG6765 x YPS128	G7	99.2187	107.031	85.4839	116.935	92.7419	73.6111	10.4478	79.7753	73.8806	64	72	55	92	51	8	7	29	10	388
DBVPG6765 x YPS128	F12	100	43.9024	66.4063	61.7187	37.5	96.2963	21.6216	52.027	72.973	65	1	1	1	3	41	29	7	9	157
DBVPG6765 x YPS128	E1	100	103.333	96.5909	95.4545	93.1818	100	28.3019	105.66	135.849	66	61	89	60	52	46	44	48	49	515
DBVPG6765 x YPS128	A5	100	97.1098	83.8624	92.8571	65.873	142.157	48.7805	140.65	137.398	67	41	45	46	12	89	71	71	52	494
DBVPG6765 x YPS128	B4	100	101.408	93.3333	96.2963	69.6296	102.752	50.9091	132.727	143.636	68	60	85	64	17	50	75	69	61	549
DBVPG6765 x YPS128	B8	100.885	107.08	82.5243	102.913	79.6117	120	30.9091	109.091	169.091	69	73	35	77	29	71	52	53	73	532
DBVPG6765 x YPS128	A3	101.402	110.748	97.1831	92.1127	106.479	124.731	0	0	0	70	83	91	43	77	78	3	2	1	448
DBVPG6765 x YPS128	C5	101.449	107.246	97.0297	109.901	116.832	117.895	58.8235	92.1569	188.235	71	75	90	83	91	67	83	36	81	677
DBVPG6765 x YPS128	B1	101.802	100.901	91.3043	110.87	111.957	156.164	33.8983	96.6102	132.203	72	57	76	85	82	96	62	42	47	619
DBVPG6765 x YPS128	G1	101.961	108.824	82.7586	106.897	78.4483	72.1429	20.7547	54.717	55.6604	73	78	37	80	26	6	26	8	4	338
DBVPG6765 x YPS128	B5	102.532	105.063	88.8889	103.704	70.3704	130.263	28.8462	76.9231	117.308	74	65	66	78	18	84	46	28	41	500
DBVPG6765 x YPS128	H5	102.778	98.6111	83.7607	80.3419	62.3932	92.2481	29.6875	95.6522	145.312	75	50	43	11	9	31	48	41	62	370
DBVPG6765 x YPS128	F6	102.963	117.778	75.8621	74.1379	56.8966	60.7143	33.3333	169.841	128.571	76	89	10	2	5	2	60	83	45	372
DBVPG6765 x YPS128	B7	103.478	105.217	93.2203	100.847	97.4576	110.909	64.2857	125	307.143	77	66	84	74	62	61	86	65	95	670
DBVPG6765 x YPS128	G4	104.412	108.824	87.1212	118.939	84.0909	101.6	14.8649	58.1081	66.8919	78	78	62	93	38	48	10	11	7	425
DBVPG6765 x YPS128	C4	104.615	83.0769	95.614	100.877	130.702	103.96	25	71.1538	109.615	79	7	88	75	95	52	38	23	33	490
DBVPG6765 x YPS128	F4	104.688	114.062	84.6154	84.6154	75.2137	104.032	58.427	107.865	104.494	80	88	51	18	21	54	82	51	29	474
DBVPG6765 x YPS128	A7	105.714	105.974	92.0548	102.74	88.7671	148.718	33.3333	177.778	215.556	81	70	79	76	45	92	60	86	90	679
DBVPG6765 x YPS128	F10	105.714	100.952	83.3333	95.614	79.8246	85.1852	49.2958	47.8873	79.5775	82	58	40	62	31	21	72	5	14	385
DBVPG6765 x YPS128	G8	106.25	110.714	79.3103	114.655	79.3103	100.87	29.2135	59.8361	112.36	83	82	20	90	28	47	47	13	38	448
DBVPG6765 x YPS128	G11	106.604	123.585	88.1818	129.091	100	84.8276	31.1475	90.9091	77.8689	84	92	65	96	65	19	53	34	13	521
DBVPG6765 x YPS128	B11	106.796	118.447	84.1121	99.0654	97.1963	88.9831	57.7778	124.444	160	85	90	49	70	60	25	81	64	68	592
DBVPG6765 x YPS128	G6	106.87	110.687	80	126.957	100.87	80.4687	0	107.463	108	86	81	25	95	68	14	3	50	30	452
DBVPG6765 x YPS128	B9	108.571	110.476	92.3913	114.13	103.261	95.8333	86.1111	163.889	272.222	87	79	80	89	74	38	95	81	93	716
DBVPG6765 x YPS128	E2	108.955	98.5075	73.1481	77.7778	63.8889	94.4954	20.6897	155.172	170.69	88	48	6	8	10	36	25	74	75	370
DBVPG6765 x YPS128	G5	110	112.5	84.4828	110.345	84.4828	90.2439	17.5	76.6667	69.1667	89	86	50	84	40	26	11	27	8	421
DBVPG6765 x YPS128	B3	114.286	128.571	92.8571	94.6429	75.8929	115.625	19.1176	123.529	160.294	90	93	81	53	24	64	18	63	69	555
DBVPG6765 x YPS128	C1	121.774	91.129	89.5833	95.8333	90.625	109.302	19.1489	61.7021	97.8723	91	23	71	63	48	58	19	15	23	411
DBVPG6765 x YPS128	D7	123.077	84.6154	91.1504	85.8407	127.434	104.673	39.6552	115.517	177.586	92	12	75	20	94	55	64	59	78	549
DBVPG6765 x YPS128	F3	124.242	93.9394	91.5888	92.5234	97.1963	149.367	79.661	155.932	157.627	93	29	77	44	61	93	93	75	67	632
DBVPG6765 x YPS128	G3	129.63	146.296	76.5217	115.652	100.87	79.5082	25.5102	91.8367	83.6735	94	96	12	91	68	13	39	35	16	464
DBVPG6765 x YPS128	C12	164.865	135.135	79.4393	91.5888	102.804	137.021	23.1707	92.6829	141.463	95	94	23	42	73	87	33	37	57	541
DBVPG6765 x YPS128	G12	179.167	141.667	80.6723	107.563	75.6303	91.453	23.8636	80.9524	102.273	96	95	29	81	23	29	35	30	27	445

## Sheet: formic acid
	Strain	AA	Formic acid	furfural	hmf	vanillin	Sorbitol	Ethanol	T (35'C)	T (40'C)	rankAA	rankF	rankFurf	Rank HMF	Rank vanillin	Rank Sorbitol	Rank Ethanol	Rank T 35	Rank T 40	Total (min 9, max 864)
DBVPG6765 x YPS128	F12	100	43.9024	66.4063	61.7187	37.5	96.2963	21.6216	52.027	72.973	65	1	1	1	3	41	29	7	9	157	157
DBVPG6765 x YPS128	D3	92.1875	65.625	79.646	93.8053	89.3805	61.6162	54.1667	166.667	170.833	37	2	24	51	46	3	77	82	76	398
DBVPG6765 x YPS128	D12	80.303	74.2424	82.0755	88.6792	100	118.75	60	211.429	222.857	7	3	34	33	65	69	84	89	92	476
DBVPG6765 x YPS128	F1	84.466	77.6699	81.4433	90.7216	107.216	127.16	87.8788	351.515	212.121	12	4	33	40	79	81	96	95	89	529
DBVPG6765 x YPS128	H3	84.8485	80.303	80.5825	86.4078	106.796	86.5672	18.4466	70.5882	111.65	14	5	28	21	78	22	13	22	37	240
DBVPG6765 x YPS128	H2	95.6522	81.5217	80.5825	87.3786	57.2816	74.026	27.6596	64.0777	76.5957	52	6	28	28	7	9	42	19	12	203
DBVPG6765 x YPS128	C4	104.615	83.0769	95.614	100.877	130.702	103.96	25	71.1538	109.615	79	7	88	75	95	52	38	23	33	490
DBVPG6765 x YPS128	D2	91.7808	83.5616	77.451	95.098	112.745	113.514	50	138.889	142.593	32	8	13	55	85	62	73	70	59	457
DBVPG6765 x YPS128	E12	78.1818	83.6364	95.098	95.098	116.667	130.488	60	313.333	186.667	5	9	87	56	90	85	85	94	80	591
DBVPG6765 x YPS128	C3	86.7647	83.8235	90.099	77.2277	36.6337	124.706	34.375	15.625	209.375	19	10	73	7	2	77	63	3	88	342
DBVPG6765 x YPS128	D4	72.4138	83.908	107	113	131	95.9184	23.4568	128.395	108.642	2	11	96	87	96	39	34	68	31	464
DBVPG6765 x YPS128	D7	123.077	84.6154	91.1504	85.8407	127.434	104.673	39.6552	115.517	177.586	92	12	75	20	94	55	64	59	78	549
DBVPG6765 x YPS128	F2	87.5	85.2273	78.8462	93.2692	78.8462	93.8931	11.1111	62.6263	83.8384	24	13	17	49	27	35	8	16	17	206
DBVPG6765 x YPS128	A2	78.022	85.7143	87.037	88.0952	73.0159	132.632	75	178.125	203.125	4	14	61	30	20	86	88	88	85	476
DBVPG6765 x YPS128	G2	92.9412	85.8824	86.3248	113.675	95.7265	84.2975	26.8817	93.5484	94.6237	43	15	58	88	56	18	40	38	21	377
DBVPG6765 x YPS128	E4	91.4286	87.1429	83.7398	84.5528	102.439	88	20	240	156.667	30	16	42	17	72	23	21	91	66	378
DBVPG6765 x YPS128	B12	65.7534	87.6712	72.8814	93.2203	49.1525	130	79.661	74.5763	138.983	1	17	5	48	4	83	93	26	54	331
DBVPG6765 x YPS128	H1	80	87.8571	93.1373	84.3137	84.3137	92.6471	22.619	61.7021	109.524	6	18	83	15	39	32	32	14	32	271
DBVPG6765 x YPS128	D11	85.7143	88.8889	82.9787	90.4255	79.7872	70	20	0	110	16	19	39	38	30	4	22	2	34	204
DBVPG6765 x YPS128	H8	95.4248	90.1961	78.3333	86.6667	82.5	95.3125	24.7525	57.6	102.97	51	20	16	24	35	37	37	10	28	258
DBVPG6765 x YPS128	A12	83.5979	90.4762	74.5407	77.9528	67.7165	147.297	50	110	220	10	21	8	9	14	91	74	56	91	374
DBVPG6765 x YPS128	D1	72.9508	90.9836	76.2887	92.7835	101.031	105.556	41.4634	178.049	207.317	3	22	11	45	70	56	66	87	86	446
DBVPG6765 x YPS128	C1	121.774	91.129	89.5833	95.8333	90.625	109.302	19.1489	61.7021	97.8723	91	23	71	63	48	58	19	15	23	411
DBVPG6765 x YPS128	H10	84.5638	91.2752	82.7068	86.4662	86.4662	75.974	22.5806	73.3333	100.806	13	24	36	22	41	11	31	25	25	228
DBVPG6765 x YPS128	D6	93.7984	91.4729	72.2222	87.037	83.3333	99	20.5882	120.588	139.706	47	25	3	25	36	44	23	61	56	320
DBVPG6765 x YPS128	H4	91.5493	91.5493	85.4015	90.5109	111.679	76.3889	31.3725	109.375	100.98	31	26	53	39	81	12	55	54	26	377
DBVPG6765 x YPS128	E3	80.597	92.5373	89.2473	97.8495	90.3226	90.9091	19.2982	126.316	133.333	8	27	68	67	47	28	20	67	48	380
DBVPG6765 x YPS128	E8	85.9375	93.75	75.2294	88.9908	96.3303	96.6667	55.3191	176.596	185.106	17	28	9	35	57	42	79	85	79	431
DBVPG6765 x YPS128	F3	124.242	93.9394	91.5888	92.5234	97.1963	149.367	79.661	155.932	157.627	93	29	77	44	61	93	93	75	67	632
DBVPG6765 x YPS128	F8	99.1379	93.9655	80.5556	88.8889	69.4444	101.869	32.0197	59.6059	64.0394	63	30	26	34	16	49	56	12	5	291
DBVPG6765 x YPS128	E10	87.1795	94.0171	88.9831	91.5254	112.712	82.6923	7.5	156.25	75	22	31	67	41	84	15	5	76	11	352
DBVPG6765 x YPS128	H12	96.4286	94.6429	72.5806	75.8065	70.9677	88.8199	18.5484	50	110.484	56	32	4	4	19	24	15	6	36	196
DBVPG6765 x YPS128	A6	97.3301	94.6602	86.3128	81.2849	75.419	153.191	79.2	40.8	52	59	33	57	13	22	95	91	4	3	377
DBVPG6765 x YPS128	H9	93.1624	94.8718	79.4118	79.4118	81.3725	58.7879	30.4	62.9032	88	44	34	22	10	33	1	50	17	19	230
DBVPG6765 x YPS128	C2	81.6327	94.898	86.5385	93.2692	58.6538	99.375	20.8791	106.593	156.593	9	35	60	50	8	45	28	49	65	349
DBVPG6765 x YPS128	D9	98.1132	95.283	78.3133	90.3614	65.0602	92.9293	45.1613	227.419	137.097	61	36	15	37	11	34	70	90	51	405
DBVPG6765 x YPS128	A10	92.8977	95.4545	103.827	97.9592	120.918	139.13	54.902	149.02	149.02	42	37	95	68	92	88	78	73	63	636
DBVPG6765 x YPS128	A8	95.9427	95.9427	93.4959	95.122	102.439	125.581	81.8182	100	136.364	54	38	86	57	72	79	94	47	50	577
DBVPG6765 x YPS128	D10	88.6792	96.2264	84.8214	99.1071	112.5	90.8163	29.6875	96.875	150	27	39	52	71	83	27	49	44	64	456
DBVPG6765 x YPS128	D8	88.8889	96.8254	79.2079	88.1188	87.1287	124.658	27.5	247.5	195	28	40	19	31	42	76	41	92	83	452
DBVPG6765 x YPS128	A5	100	97.1098	83.8624	92.8571	65.873	142.157	48.7805	140.65	137.398	67	41	45	46	12	89	71	71	52	494
DBVPG6765 x YPS128	H11	91.8033	97.541	88.1188	93.0693	95.0495	72.561	30.8333	57.2581	92.5	33	42	64	47	55	7	51	9	20	328
DBVPG6765 x YPS128	H7	86.9231	97.6923	82.7586	87.069	91.3793	70.073	45	73.2673	141.667	20	43	38	26	50	5	69	24	58	333
DBVPG6765 x YPS128	E6	87.1429	97.8571	73.9496	76.4706	105.042	75.4902	0	125.455	161.818	21	44	7	5	76	10	3	66	70	302
DBVPG6765 x YPS128	B2	90.4255	97.8723	86.3636	87.2727	80	121.839	27.8689	96.7213	131.148	29	45	59	27	32	74	43	43	46	398
DBVPG6765 x YPS128	B10	88.0342	98.2906	97.5207	108.264	115.702	121	33.3333	100	122.222	26	46	92	82	88	72	60	47	43	556
DBVPG6765 x YPS128	A9	93.7811	98.5075	91.6168	95.2096	97.006	151.389	41.4634	158.537	139.024	46	47	78	58	59	94	65	80	55	582
DBVPG6765 x YPS128	E2	108.955	98.5075	73.1481	77.7778	63.8889	94.4954	20.6897	155.172	170.69	88	48	6	8	10	36	25	74	75	370
DBVPG6765 x YPS128	A1	92.1512	98.5465	103.205	103.846	116.346	123.529	76.7442	64.186	113.953	36	49	94	79	89	75	89	20	40	571
DBVPG6765 x YPS128	H5	102.778	98.6111	83.7607	80.3419	62.3932	92.2481	29.6875	95.6522	145.312	75	50	43	11	9	31	48	41	62	370
DBVPG6765 x YPS128	A11	92.8747	98.7715	87.7676	96.3303	81.6514	110.891	31.3725	109.804	162.745	41	51	63	65	34	60	55	55	71	495
DBVPG6765 x YPS128	A4	84.2105	99.5951	83.8636	99.5455	77.7273	92.8571	18	108	138	11	52	46	72	25	33	12	52	53	356
DBVPG6765 x YPS128	G10	97.5207	100	84	120.8	94.4	84.1667	20.8333	63.1148	66.6667	60	53	48	94	53	17	27	18	6	376
DBVPG6765 x YPS128	C8	87.9032	100	89.899	96.9697	111.111	146.316	56.7164	67.1642	122.388	25	54	72	66	80	90	80	21	44	532
DBVPG6765 x YPS128	E7	87.2	100.8	77.5	84.1667	103.333	96.1905	22.0779	111.688	84.4156	23	55	14	14	75	40	30	58	18	327
DBVPG6765 x YPS128	E9	91.9643	100.893	81.3953	88.3721	83.7209	121.795	7.69231	156.41	197.436	35	56	32	32	37	73	6	77	84	432
DBVPG6765 x YPS128	B1	101.802	100.901	91.3043	110.87	111.957	156.164	33.8983	96.6102	132.203	72	57	76	85	82	96	62	42	47	619
DBVPG6765 x YPS128	F10	105.714	100.952	83.3333	95.614	79.8246	85.1852	49.2958	47.8873	79.5775	82	58	40	62	31	21	72	5	14	385
DBVPG6765 x YPS128	F7	96.1538	101.282	89.3443	89.3443	121.311	106.098	23.913	82.6087	96.7391	55	59	69	36	93	57	36	31	22	458
DBVPG6765 x YPS128	B4	100	101.408	93.3333	96.2963	69.6296	102.752	50.9091	132.727	143.636	68	60	85	64	17	50	75	69	61	549
DBVPG6765 x YPS128	E1	100	103.333	96.5909	95.4545	93.1818	100	28.3019	105.66	135.849	66	61	89	60	52	46	44	48	49	515
DBVPG6765 x YPS128	F9	92.381	104.762	83.6957	88.0435	115.217	84.8649	19.0871	90.8714	121.162	38	62	41	29	87	20	17	33	42	369
DBVPG6765 x YPS128	H6	93.3735	104.819	79.2	74.4	68.8	92.029	20.6522	158.333	143.478	45	63	18	3	15	30	24	79	60	337
DBVPG6765 x YPS128	C6	86.6197	104.93	90.625	84.375	90.625	117.978	18.5185	122.222	194.444	18	64	74	16	49	68	14	62	82	447
DBVPG6765 x YPS128	B5	102.532	105.063	88.8889	103.704	70.3704	130.263	28.8462	76.9231	117.308	74	65	66	78	18	84	46	28	41	500
DBVPG6765 x YPS128	B7	103.478	105.217	93.2203	100.847	97.4576	110.909	64.2857	125	307.143	77	66	84	74	62	61	86	65	95	670
DBVPG6765 x YPS128	C7	97.2973	105.405	89.4737	94.7368	94.7368	119.78	44.898	118.367	208.163	58	67	70	54	54	70	68	60	87	588
DBVPG6765 x YPS128	G9	91.9355	105.645	69.6429	80.3571	32.1429	103.448	18.8525	85.8333	83.6066	34	68	2	12	1	51	16	32	15	231
DBVPG6765 x YPS128	C10	97.1698	105.66	93.0435	100	114.783	116.327	79.1667	170.833	370.833	57	69	82	73	86	65	90	84	96	702
DBVPG6765 x YPS128	A7	105.714	105.974	92.0548	102.74	88.7671	148.718	33.3333	177.778	215.556	81	70	79	76	45	92	60	86	90	679
DBVPG6765 x YPS128	E11	92.4731	106.452	83.9286	86.6071	96.4286	104	3.7037	288.889	285.185	39	71	47	23	58	53	4	93	94	482
DBVPG6765 x YPS128	G7	99.2187	107.031	85.4839	116.935	92.7419	73.6111	10.4478	79.7753	73.8806	64	72	55	92	51	8	7	29	10	388
DBVPG6765 x YPS128	B8	100.885	107.08	82.5243	102.913	79.6117	120	30.9091	109.091	169.091	69	73	35	77	29	71	52	53	73	532
DBVPG6765 x YPS128	B6	92.8058	107.194	98.0198	111.881	98.0198	125.882	44.0678	110.169	110.169	40	74	93	86	63	80	67	57	35	595
DBVPG6765 x YPS128	C5	101.449	107.246	97.0297	109.901	116.832	117.895	58.8235	92.1569	188.235	71	75	90	83	91	67	83	36	81	677
DBVPG6765 x YPS128	F11	84.9057	107.547	79.4118	76.4706	66.6667	83.0882	28.4091	95.4545	100	15	76	21	6	13	16	45	40	24	256
DBVPG6765 x YPS128	G1	101.961	108.824	82.7586	106.897	78.4483	72.1429	20.7547	54.717	55.6604	73	78	37	80	26	6	26	8	4	338
DBVPG6765 x YPS128	G4	104.412	108.824	87.1212	118.939	84.0909	101.6	14.8649	58.1081	66.8919	78	78	62	93	38	48	10	11	7	425
DBVPG6765 x YPS128	B9	108.571	110.476	92.3913	114.13	103.261	95.8333	86.1111	163.889	272.222	87	79	80	89	74	38	95	81	93	716
DBVPG6765 x YPS128	C11	94.1748	110.68	83.8095	94.2857	87.619	109.375	32.3529	94.1176	169.118	48	80	44	52	44	59	57	39	74	497
DBVPG6765 x YPS128	G6	106.87	110.687	80	126.957	100.87	80.4687	0	107.463	108	86	81	25	95	68	14	3	50	30	452
DBVPG6765 x YPS128	G8	106.25	110.714	79.3103	114.655	79.3103	100.87	29.2135	59.8361	112.36	83	82	20	90	28	47	47	13	38	448
DBVPG6765 x YPS128	A3	101.402	110.748	97.1831	92.1127	106.479	124.731	0	0	0	70	83	91	43	77	78	3	2	1	448
DBVPG6765 x YPS128	D5	94.6667	112	81.3084	95.3271	100.935	96.9072	33.3333	156.863	174.51	50	84	31	59	69	43	61	78	77	552
DBVPG6765 x YPS128	C9	94.3925	112.15	85.7143	85.7143	57.1429	114.286	52.381	97.619	166.667	49	85	56	19	6	63	76	45	72	471
DBVPG6765 x YPS128	G5	110	112.5	84.4828	110.345	84.4828	90.2439	17.5	76.6667	69.1667	89	86	50	84	40	26	11	27	8	421
DBVPG6765 x YPS128	F5	98.5294	113.235	81.3084	99.0654	100	116.667	72.2222	477.778	40	62	87	31	70	66	66	87	96	2	567
DBVPG6765 x YPS128	F4	104.688	114.062	84.6154	84.6154	75.2137	104.032	58.427	107.865	104.494	80	88	51	18	21	54	82	51	29	474
DBVPG6765 x YPS128	F6	102.963	117.778	75.8621	74.1379	56.8966	60.7143	33.3333	169.841	128.571	76	89	10	2	5	2	60	83	45	372
DBVPG6765 x YPS128	B11	106.796	118.447	84.1121	99.0654	97.1963	88.9831	57.7778	124.444	160	85	90	49	70	60	25	81	64	68	592
DBVPG6765 x YPS128	E5	95.6522	118.841	85.4545	95.4545	87.2727	128.986	12.9032	141.935	112.903	53	91	54	61	43	82	9	72	39	504
DBVPG6765 x YPS128	G11	106.604	123.585	88.1818	129.091	100	84.8276	31.1475	90.9091	77.8689	84	92	65	96	65	19	53	34	13	521
DBVPG6765 x YPS128	B3	114.286	128.571	92.8571	94.6429	75.8929	115.625	19.1176	123.529	160.294	90	93	81	53	24	64	18	63	69	555
DBVPG6765 x YPS128	C12	164.865	135.135	79.4393	91.5888	102.804	137.021	23.1707	92.6829	141.463	95	94	23	42	73	87	33	37	57	541
DBVPG6765 x YPS128	G12	179.167	141.667	80.6723	107.563	75.6303	91.453	23.8636	80.9524	102.273	96	95	29	81	23	29	35	30	27	445
DBVPG6765 x YPS128	G3	129.63	146.296	76.5217	115.652	100.87	79.5082	25.5102	91.8367	83.6735	94	96	12	91	68	13	39	35	16	464

## Sheet: furfural
	Strain	AA	Formic	furfural	hmf	vanillin	Sorbitol	Ethanol	T (35'C)	T (40'C)	rankAA	rankF	rankFurf	Rank HMF	Rank vanillin	Rank Sorbitol	Rank Ethanol	Rank T 35	Rank T 40	Total (min 9, max 864)
DBVPG6765 x YPS128	F12	100	43.9024	66.4063	61.7187	37.5	96.2963	21.6216	52.027	72.973	65	1	1	1	3	41	29	7	9	157	157
DBVPG6765 x YPS128	G9	91.9355	105.645	69.6429	80.3571	32.1429	103.448	18.8525	85.8333	83.6066	34	68	2	12	1	51	16	32	15	231
DBVPG6765 x YPS128	D6	93.7984	91.4729	72.2222	87.037	83.3333	99	20.5882	120.588	139.706	47	25	3	25	36	44	23	61	56	320
DBVPG6765 x YPS128	H12	96.4286	94.6429	72.5806	75.8065	70.9677	88.8199	18.5484	50	110.484	56	32	4	4	19	24	15	6	36	196
DBVPG6765 x YPS128	B12	65.7534	87.6712	72.8814	93.2203	49.1525	130	79.661	74.5763	138.983	1	17	5	48	4	83	93	26	54	331
DBVPG6765 x YPS128	E2	108.955	98.5075	73.1481	77.7778	63.8889	94.4954	20.6897	155.172	170.69	88	48	6	8	10	36	25	74	75	370
DBVPG6765 x YPS128	E6	87.1429	97.8571	73.9496	76.4706	105.042	75.4902	0	125.455	161.818	21	44	7	5	76	10	3	66	70	302
DBVPG6765 x YPS128	A12	83.5979	90.4762	74.5407	77.9528	67.7165	147.297	50	110	220	10	21	8	9	14	91	74	56	91	374
DBVPG6765 x YPS128	E8	85.9375	93.75	75.2294	88.9908	96.3303	96.6667	55.3191	176.596	185.106	17	28	9	35	57	42	79	85	79	431
DBVPG6765 x YPS128	F6	102.963	117.778	75.8621	74.1379	56.8966	60.7143	33.3333	169.841	128.571	76	89	10	2	5	2	60	83	45	372
DBVPG6765 x YPS128	D1	72.9508	90.9836	76.2887	92.7835	101.031	105.556	41.4634	178.049	207.317	3	22	11	45	70	56	66	87	86	446
DBVPG6765 x YPS128	G3	129.63	146.296	76.5217	115.652	100.87	79.5082	25.5102	91.8367	83.6735	94	96	12	91	68	13	39	35	16	464
DBVPG6765 x YPS128	D2	91.7808	83.5616	77.451	95.098	112.745	113.514	50	138.889	142.593	32	8	13	55	85	62	73	70	59	457
DBVPG6765 x YPS128	E7	87.2	100.8	77.5	84.1667	103.333	96.1905	22.0779	111.688	84.4156	23	55	14	14	75	40	30	58	18	327
DBVPG6765 x YPS128	D9	98.1132	95.283	78.3133	90.3614	65.0602	92.9293	45.1613	227.419	137.097	61	36	15	37	11	34	70	90	51	405
DBVPG6765 x YPS128	H8	95.4248	90.1961	78.3333	86.6667	82.5	95.3125	24.7525	57.6	102.97	51	20	16	24	35	37	37	10	28	258
DBVPG6765 x YPS128	F2	87.5	85.2273	78.8462	93.2692	78.8462	93.8931	11.1111	62.6263	83.8384	24	13	17	49	27	35	8	16	17	206
DBVPG6765 x YPS128	H6	93.3735	104.819	79.2	74.4	68.8	92.029	20.6522	158.333	143.478	45	63	18	3	15	30	24	79	60	337
DBVPG6765 x YPS128	D8	88.8889	96.8254	79.2079	88.1188	87.1287	124.658	27.5	247.5	195	28	40	19	31	42	76	41	92	83	452
DBVPG6765 x YPS128	G8	106.25	110.714	79.3103	114.655	79.3103	100.87	29.2135	59.8361	112.36	83	82	20	90	28	47	47	13	38	448
DBVPG6765 x YPS128	F11	84.9057	107.547	79.4118	76.4706	66.6667	83.0882	28.4091	95.4545	100	15	76	21	6	13	16	45	40	24	256
DBVPG6765 x YPS128	H9	93.1624	94.8718	79.4118	79.4118	81.3725	58.7879	30.4	62.9032	88	44	34	22	10	33	1	50	17	19	230
DBVPG6765 x YPS128	C12	164.865	135.135	79.4393	91.5888	102.804	137.021	23.1707	92.6829	141.463	95	94	23	42	73	87	33	37	57	541
DBVPG6765 x YPS128	D3	92.1875	65.625	79.646	93.8053	89.3805	61.6162	54.1667	166.667	170.833	37	2	24	51	46	3	77	82	76	398
DBVPG6765 x YPS128	G6	106.87	110.687	80	126.957	100.87	80.4687	0	107.463	108	86	81	25	95	68	14	3	50	30	452
DBVPG6765 x YPS128	F8	99.1379	93.9655	80.5556	88.8889	69.4444	101.869	32.0197	59.6059	64.0394	63	30	26	34	16	49	56	12	5	291
DBVPG6765 x YPS128	H2	95.6522	81.5217	80.5825	87.3786	57.2816	74.026	27.6596	64.0777	76.5957	52	6	28	28	7	9	42	19	12	203
DBVPG6765 x YPS128	H3	84.8485	80.303	80.5825	86.4078	106.796	86.5672	18.4466	70.5882	111.65	14	5	28	21	78	22	13	22	37	240
DBVPG6765 x YPS128	G12	179.167	141.667	80.6723	107.563	75.6303	91.453	23.8636	80.9524	102.273	96	95	29	81	23	29	35	30	27	445
DBVPG6765 x YPS128	D5	94.6667	112	81.3084	95.3271	100.935	96.9072	33.3333	156.863	174.51	50	84	31	59	69	43	61	78	77	552
DBVPG6765 x YPS128	F5	98.5294	113.235	81.3084	99.0654	100	116.667	72.2222	477.778	40	62	87	31	70	66	66	87	96	2	567
DBVPG6765 x YPS128	E9	91.9643	100.893	81.3953	88.3721	83.7209	121.795	7.69231	156.41	197.436	35	56	32	32	37	73	6	77	84	432
DBVPG6765 x YPS128	F1	84.466	77.6699	81.4433	90.7216	107.216	127.16	87.8788	351.515	212.121	12	4	33	40	79	81	96	95	89	529
DBVPG6765 x YPS128	D12	80.303	74.2424	82.0755	88.6792	100	118.75	60	211.429	222.857	7	3	34	33	65	69	84	89	92	476
DBVPG6765 x YPS128	B8	100.885	107.08	82.5243	102.913	79.6117	120	30.9091	109.091	169.091	69	73	35	77	29	71	52	53	73	532
DBVPG6765 x YPS128	H10	84.5638	91.2752	82.7068	86.4662	86.4662	75.974	22.5806	73.3333	100.806	13	24	36	22	41	11	31	25	25	228
DBVPG6765 x YPS128	G1	101.961	108.824	82.7586	106.897	78.4483	72.1429	20.7547	54.717	55.6604	73	78	37	80	26	6	26	8	4	338
DBVPG6765 x YPS128	H7	86.9231	97.6923	82.7586	87.069	91.3793	70.073	45	73.2673	141.667	20	43	38	26	50	5	69	24	58	333
DBVPG6765 x YPS128	D11	85.7143	88.8889	82.9787	90.4255	79.7872	70	20	0	110	16	19	39	38	30	4	22	2	34	204
DBVPG6765 x YPS128	F10	105.714	100.952	83.3333	95.614	79.8246	85.1852	49.2958	47.8873	79.5775	82	58	40	62	31	21	72	5	14	385
DBVPG6765 x YPS128	F9	92.381	104.762	83.6957	88.0435	115.217	84.8649	19.0871	90.8714	121.162	38	62	41	29	87	20	17	33	42	369
DBVPG6765 x YPS128	E4	91.4286	87.1429	83.7398	84.5528	102.439	88	20	240	156.667	30	16	42	17	72	23	21	91	66	378
DBVPG6765 x YPS128	H5	102.778	98.6111	83.7607	80.3419	62.3932	92.2481	29.6875	95.6522	145.312	75	50	43	11	9	31	48	41	62	370
DBVPG6765 x YPS128	C11	94.1748	110.68	83.8095	94.2857	87.619	109.375	32.3529	94.1176	169.118	48	80	44	52	44	59	57	39	74	497
DBVPG6765 x YPS128	A5	100	97.1098	83.8624	92.8571	65.873	142.157	48.7805	140.65	137.398	67	41	45	46	12	89	71	71	52	494
DBVPG6765 x YPS128	A4	84.2105	99.5951	83.8636	99.5455	77.7273	92.8571	18	108	138	11	52	46	72	25	33	12	52	53	356
DBVPG6765 x YPS128	E11	92.4731	106.452	83.9286	86.6071	96.4286	104	3.7037	288.889	285.185	39	71	47	23	58	53	4	93	94	482
DBVPG6765 x YPS128	G10	97.5207	100	84	120.8	94.4	84.1667	20.8333	63.1148	66.6667	60	53	48	94	53	17	27	18	6	376
DBVPG6765 x YPS128	B11	106.796	118.447	84.1121	99.0654	97.1963	88.9831	57.7778	124.444	160	85	90	49	70	60	25	81	64	68	592
DBVPG6765 x YPS128	G5	110	112.5	84.4828	110.345	84.4828	90.2439	17.5	76.6667	69.1667	89	86	50	84	40	26	11	27	8	421
DBVPG6765 x YPS128	F4	104.688	114.062	84.6154	84.6154	75.2137	104.032	58.427	107.865	104.494	80	88	51	18	21	54	82	51	29	474
DBVPG6765 x YPS128	D10	88.6792	96.2264	84.8214	99.1071	112.5	90.8163	29.6875	96.875	150	27	39	52	71	83	27	49	44	64	456
DBVPG6765 x YPS128	H4	91.5493	91.5493	85.4015	90.5109	111.679	76.3889	31.3725	109.375	100.98	31	26	53	39	81	12	55	54	26	377
DBVPG6765 x YPS128	E5	95.6522	118.841	85.4545	95.4545	87.2727	128.986	12.9032	141.935	112.903	53	91	54	61	43	82	9	72	39	504
DBVPG6765 x YPS128	G7	99.2187	107.031	85.4839	116.935	92.7419	73.6111	10.4478	79.7753	73.8806	64	72	55	92	51	8	7	29	10	388
DBVPG6765 x YPS128	C9	94.3925	112.15	85.7143	85.7143	57.1429	114.286	52.381	97.619	166.667	49	85	56	19	6	63	76	45	72	471
DBVPG6765 x YPS128	A6	97.3301	94.6602	86.3128	81.2849	75.419	153.191	79.2	40.8	52	59	33	57	13	22	95	91	4	3	377
DBVPG6765 x YPS128	G2	92.9412	85.8824	86.3248	113.675	95.7265	84.2975	26.8817	93.5484	94.6237	43	15	58	88	56	18	40	38	21	377
DBVPG6765 x YPS128	B2	90.4255	97.8723	86.3636	87.2727	80	121.839	27.8689	96.7213	131.148	29	45	59	27	32	74	43	43	46	398
DBVPG6765 x YPS128	C2	81.6327	94.898	86.5385	93.2692	58.6538	99.375	20.8791	106.593	156.593	9	35	60	50	8	45	28	49	65	349
DBVPG6765 x YPS128	A2	78.022	85.7143	87.037	88.0952	73.0159	132.632	75	178.125	203.125	4	14	61	30	20	86	88	88	85	476
DBVPG6765 x YPS128	G4	104.412	108.824	87.1212	118.939	84.0909	101.6	14.8649	58.1081	66.8919	78	78	62	93	38	48	10	11	7	425
DBVPG6765 x YPS128	A11	92.8747	98.7715	87.7676	96.3303	81.6514	110.891	31.3725	109.804	162.745	41	51	63	65	34	60	55	55	71	495
DBVPG6765 x YPS128	H11	91.8033	97.541	88.1188	93.0693	95.0495	72.561	30.8333	57.2581	92.5	33	42	64	47	55	7	51	9	20	328
DBVPG6765 x YPS128	G11	106.604	123.585	88.1818	129.091	100	84.8276	31.1475	90.9091	77.8689	84	92	65	96	65	19	53	34	13	521
DBVPG6765 x YPS128	B5	102.532	105.063	88.8889	103.704	70.3704	130.263	28.8462	76.9231	117.308	74	65	66	78	18	84	46	28	41	500
DBVPG6765 x YPS128	E10	87.1795	94.0171	88.9831	91.5254	112.712	82.6923	7.5	156.25	75	22	31	67	41	84	15	5	76	11	352
DBVPG6765 x YPS128	E3	80.597	92.5373	89.2473	97.8495	90.3226	90.9091	19.2982	126.316	133.333	8	27	68	67	47	28	20	67	48	380
DBVPG6765 x YPS128	F7	96.1538	101.282	89.3443	89.3443	121.311	106.098	23.913	82.6087	96.7391	55	59	69	36	93	57	36	31	22	458
DBVPG6765 x YPS128	C7	97.2973	105.405	89.4737	94.7368	94.7368	119.78	44.898	118.367	208.163	58	67	70	54	54	70	68	60	87	588
DBVPG6765 x YPS128	C1	121.774	91.129	89.5833	95.8333	90.625	109.302	19.1489	61.7021	97.8723	91	23	71	63	48	58	19	15	23	411
DBVPG6765 x YPS128	C8	87.9032	100	89.899	96.9697	111.111	146.316	56.7164	67.1642	122.388	25	54	72	66	80	90	80	21	44	532
DBVPG6765 x YPS128	C3	86.7647	83.8235	90.099	77.2277	36.6337	124.706	34.375	15.625	209.375	19	10	73	7	2	77	63	3	88	342
DBVPG6765 x YPS128	C6	86.6197	104.93	90.625	84.375	90.625	117.978	18.5185	122.222	194.444	18	64	74	16	49	68	14	62	82	447
DBVPG6765 x YPS128	D7	123.077	84.6154	91.1504	85.8407	127.434	104.673	39.6552	115.517	177.586	92	12	75	20	94	55	64	59	78	549
DBVPG6765 x YPS128	B1	101.802	100.901	91.3043	110.87	111.957	156.164	33.8983	96.6102	132.203	72	57	76	85	82	96	62	42	47	619
DBVPG6765 x YPS128	F3	124.242	93.9394	91.5888	92.5234	97.1963	149.367	79.661	155.932	157.627	93	29	77	44	61	93	93	75	67	632
DBVPG6765 x YPS128	A9	93.7811	98.5075	91.6168	95.2096	97.006	151.389	41.4634	158.537	139.024	46	47	78	58	59	94	65	80	55	582
DBVPG6765 x YPS128	A7	105.714	105.974	92.0548	102.74	88.7671	148.718	33.3333	177.778	215.556	81	70	79	76	45	92	60	86	90	679
DBVPG6765 x YPS128	B9	108.571	110.476	92.3913	114.13	103.261	95.8333	86.1111	163.889	272.222	87	79	80	89	74	38	95	81	93	716
DBVPG6765 x YPS128	B3	114.286	128.571	92.8571	94.6429	75.8929	115.625	19.1176	123.529	160.294	90	93	81	53	24	64	18	63	69	555
DBVPG6765 x YPS128	C10	97.1698	105.66	93.0435	100	114.783	116.327	79.1667	170.833	370.833	57	69	82	73	86	65	90	84	96	702
DBVPG6765 x YPS128	H1	80	87.8571	93.1373	84.3137	84.3137	92.6471	22.619	61.7021	109.524	6	18	83	15	39	32	32	14	32	271
DBVPG6765 x YPS128	B7	103.478	105.217	93.2203	100.847	97.4576	110.909	64.2857	125	307.143	77	66	84	74	62	61	86	65	95	670
DBVPG6765 x YPS128	B4	100	101.408	93.3333	96.2963	69.6296	102.752	50.9091	132.727	143.636	68	60	85	64	17	50	75	69	61	549
DBVPG6765 x YPS128	A8	95.9427	95.9427	93.4959	95.122	102.439	125.581	81.8182	100	136.364	54	38	86	57	72	79	94	47	50	577
DBVPG6765 x YPS128	E12	78.1818	83.6364	95.098	95.098	116.667	130.488	60	313.333	186.667	5	9	87	56	90	85	85	94	80	591
DBVPG6765 x YPS128	C4	104.615	83.0769	95.614	100.877	130.702	103.96	25	71.1538	109.615	79	7	88	75	95	52	38	23	33	490
DBVPG6765 x YPS128	E1	100	103.333	96.5909	95.4545	93.1818	100	28.3019	105.66	135.849	66	61	89	60	52	46	44	48	49	515
DBVPG6765 x YPS128	C5	101.449	107.246	97.0297	109.901	116.832	117.895	58.8235	92.1569	188.235	71	75	90	83	91	67	83	36	81	677
DBVPG6765 x YPS128	A3	101.402	110.748	97.1831	92.1127	106.479	124.731	0	0	0	70	83	91	43	77	78	3	2	1	448
DBVPG6765 x YPS128	B10	88.0342	98.2906	97.5207	108.264	115.702	121	33.3333	100	122.222	26	46	92	82	88	72	60	47	43	556
DBVPG6765 x YPS128	B6	92.8058	107.194	98.0198	111.881	98.0198	125.882	44.0678	110.169	110.169	40	74	93	86	63	80	67	57	35	595
DBVPG6765 x YPS128	A1	92.1512	98.5465	103.205	103.846	116.346	123.529	76.7442	64.186	113.953	36	49	94	79	89	75	89	20	40	571
DBVPG6765 x YPS128	A10	92.8977	95.4545	103.827	97.9592	120.918	139.13	54.902	149.02	149.02	42	37	95	68	92	88	78	73	63	636
DBVPG6765 x YPS128	D4	72.4138	83.908	107	113	131	95.9184	23.4568	128.395	108.642	2	11	96	87	96	39	34	68	31	464

## Sheet: HMF
	Strain	AA	Formic	furfural	HMF	vanillin	Sorbitol	Ethanol	T (35'C)	T (40'C)	rankAA	rankF	rankFurf	Rank HMF	Rank vanillin	Rank Sorbitol	Rank Ethanol	Rank T 35	Rank T 40	Total (min 9, max 864)
DBVPG6765 x YPS128	F12	100	43.9024	66.4063	61.7187	37.5	96.2963	21.6216	52.027	72.973	65	1	1	1	3	41	29	7	9	157	157
DBVPG6765 x YPS128	F6	102.963	117.778	75.8621	74.1379	56.8966	60.7143	33.3333	169.841	128.571	76	89	10	2	5	2	60	83	45	372
DBVPG6765 x YPS128	H6	93.3735	104.819	79.2	74.4	68.8	92.029	20.6522	158.333	143.478	45	63	18	3	15	30	24	79	60	337
DBVPG6765 x YPS128	H12	96.4286	94.6429	72.5806	75.8065	70.9677	88.8199	18.5484	50	110.484	56	32	4	4	19	24	15	6	36	196
DBVPG6765 x YPS128	E6	87.1429	97.8571	73.9496	76.4706	105.042	75.4902	0	125.455	161.818	21	44	7	5	76	10	3	66	70	302
DBVPG6765 x YPS128	F11	84.9057	107.547	79.4118	76.4706	66.6667	83.0882	28.4091	95.4545	100	15	76	21	6	13	16	45	40	24	256
DBVPG6765 x YPS128	C3	86.7647	83.8235	90.099	77.2277	36.6337	124.706	34.375	15.625	209.375	19	10	73	7	2	77	63	3	88	342
DBVPG6765 x YPS128	E2	108.955	98.5075	73.1481	77.7778	63.8889	94.4954	20.6897	155.172	170.69	88	48	6	8	10	36	25	74	75	370
DBVPG6765 x YPS128	A12	83.5979	90.4762	74.5407	77.9528	67.7165	147.297	50	110	220	10	21	8	9	14	91	74	56	91	374
DBVPG6765 x YPS128	H9	93.1624	94.8718	79.4118	79.4118	81.3725	58.7879	30.4	62.9032	88	44	34	22	10	33	1	50	17	19	230
DBVPG6765 x YPS128	H5	102.778	98.6111	83.7607	80.3419	62.3932	92.2481	29.6875	95.6522	145.312	75	50	43	11	9	31	48	41	62	370
DBVPG6765 x YPS128	G9	91.9355	105.645	69.6429	80.3571	32.1429	103.448	18.8525	85.8333	83.6066	34	68	2	12	1	51	16	32	15	231
DBVPG6765 x YPS128	A6	97.3301	94.6602	86.3128	81.2849	75.419	153.191	79.2	40.8	52	59	33	57	13	22	95	91	4	3	377
DBVPG6765 x YPS128	E7	87.2	100.8	77.5	84.1667	103.333	96.1905	22.0779	111.688	84.4156	23	55	14	14	75	40	30	58	18	327
DBVPG6765 x YPS128	H1	80	87.8571	93.1373	84.3137	84.3137	92.6471	22.619	61.7021	109.524	6	18	83	15	39	32	32	14	32	271
DBVPG6765 x YPS128	C6	86.6197	104.93	90.625	84.375	90.625	117.978	18.5185	122.222	194.444	18	64	74	16	49	68	14	62	82	447
DBVPG6765 x YPS128	E4	91.4286	87.1429	83.7398	84.5528	102.439	88	20	240	156.667	30	16	42	17	72	23	21	91	66	378
DBVPG6765 x YPS128	F4	104.688	114.062	84.6154	84.6154	75.2137	104.032	58.427	107.865	104.494	80	88	51	18	21	54	82	51	29	474
DBVPG6765 x YPS128	C9	94.3925	112.15	85.7143	85.7143	57.1429	114.286	52.381	97.619	166.667	49	85	56	19	6	63	76	45	72	471
DBVPG6765 x YPS128	D7	123.077	84.6154	91.1504	85.8407	127.434	104.673	39.6552	115.517	177.586	92	12	75	20	94	55	64	59	78	549
DBVPG6765 x YPS128	H3	84.8485	80.303	80.5825	86.4078	106.796	86.5672	18.4466	70.5882	111.65	14	5	28	21	78	22	13	22	37	240
DBVPG6765 x YPS128	H10	84.5638	91.2752	82.7068	86.4662	86.4662	75.974	22.5806	73.3333	100.806	13	24	36	22	41	11	31	25	25	228
DBVPG6765 x YPS128	E11	92.4731	106.452	83.9286	86.6071	96.4286	104	3.7037	288.889	285.185	39	71	47	23	58	53	4	93	94	482
DBVPG6765 x YPS128	H8	95.4248	90.1961	78.3333	86.6667	82.5	95.3125	24.7525	57.6	102.97	51	20	16	24	35	37	37	10	28	258
DBVPG6765 x YPS128	D6	93.7984	91.4729	72.2222	87.037	83.3333	99	20.5882	120.588	139.706	47	25	3	25	36	44	23	61	56	320
DBVPG6765 x YPS128	H7	86.9231	97.6923	82.7586	87.069	91.3793	70.073	45	73.2673	141.667	20	43	38	26	50	5	69	24	58	333
DBVPG6765 x YPS128	B2	90.4255	97.8723	86.3636	87.2727	80	121.839	27.8689	96.7213	131.148	29	45	59	27	32	74	43	43	46	398
DBVPG6765 x YPS128	H2	95.6522	81.5217	80.5825	87.3786	57.2816	74.026	27.6596	64.0777	76.5957	52	6	28	28	7	9	42	19	12	203
DBVPG6765 x YPS128	F9	92.381	104.762	83.6957	88.0435	115.217	84.8649	19.0871	90.8714	121.162	38	62	41	29	87	20	17	33	42	369
DBVPG6765 x YPS128	A2	78.022	85.7143	87.037	88.0952	73.0159	132.632	75	178.125	203.125	4	14	61	30	20	86	88	88	85	476
DBVPG6765 x YPS128	D8	88.8889	96.8254	79.2079	88.1188	87.1287	124.658	27.5	247.5	195	28	40	19	31	42	76	41	92	83	452
DBVPG6765 x YPS128	E9	91.9643	100.893	81.3953	88.3721	83.7209	121.795	7.69231	156.41	197.436	35	56	32	32	37	73	6	77	84	432
DBVPG6765 x YPS128	D12	80.303	74.2424	82.0755	88.6792	100	118.75	60	211.429	222.857	7	3	34	33	65	69	84	89	92	476
DBVPG6765 x YPS128	F8	99.1379	93.9655	80.5556	88.8889	69.4444	101.869	32.0197	59.6059	64.0394	63	30	26	34	16	49	56	12	5	291
DBVPG6765 x YPS128	E8	85.9375	93.75	75.2294	88.9908	96.3303	96.6667	55.3191	176.596	185.106	17	28	9	35	57	42	79	85	79	431
DBVPG6765 x YPS128	F7	96.1538	101.282	89.3443	89.3443	121.311	106.098	23.913	82.6087	96.7391	55	59	69	36	93	57	36	31	22	458
DBVPG6765 x YPS128	D9	98.1132	95.283	78.3133	90.3614	65.0602	92.9293	45.1613	227.419	137.097	61	36	15	37	11	34	70	90	51	405
DBVPG6765 x YPS128	D11	85.7143	88.8889	82.9787	90.4255	79.7872	70	20	0	110	16	19	39	38	30	4	22	2	34	204
DBVPG6765 x YPS128	H4	91.5493	91.5493	85.4015	90.5109	111.679	76.3889	31.3725	109.375	100.98	31	26	53	39	81	12	55	54	26	377
DBVPG6765 x YPS128	F1	84.466	77.6699	81.4433	90.7216	107.216	127.16	87.8788	351.515	212.121	12	4	33	40	79	81	96	95	89	529
DBVPG6765 x YPS128	E10	87.1795	94.0171	88.9831	91.5254	112.712	82.6923	7.5	156.25	75	22	31	67	41	84	15	5	76	11	352
DBVPG6765 x YPS128	C12	164.865	135.135	79.4393	91.5888	102.804	137.021	23.1707	92.6829	141.463	95	94	23	42	73	87	33	37	57	541
DBVPG6765 x YPS128	A3	101.402	110.748	97.1831	92.1127	106.479	124.731	0	0	0	70	83	91	43	77	78	3	2	1	448
DBVPG6765 x YPS128	F3	124.242	93.9394	91.5888	92.5234	97.1963	149.367	79.661	155.932	157.627	93	29	77	44	61	93	93	75	67	632
DBVPG6765 x YPS128	D1	72.9508	90.9836	76.2887	92.7835	101.031	105.556	41.4634	178.049	207.317	3	22	11	45	70	56	66	87	86	446
DBVPG6765 x YPS128	A5	100	97.1098	83.8624	92.8571	65.873	142.157	48.7805	140.65	137.398	67	41	45	46	12	89	71	71	52	494
DBVPG6765 x YPS128	H11	91.8033	97.541	88.1188	93.0693	95.0495	72.561	30.8333	57.2581	92.5	33	42	64	47	55	7	51	9	20	328
DBVPG6765 x YPS128	B12	65.7534	87.6712	72.8814	93.2203	49.1525	130	79.661	74.5763	138.983	1	17	5	48	4	83	93	26	54	331
DBVPG6765 x YPS128	F2	87.5	85.2273	78.8462	93.2692	78.8462	93.8931	11.1111	62.6263	83.8384	24	13	17	49	27	35	8	16	17	206
DBVPG6765 x YPS128	C2	81.6327	94.898	86.5385	93.2692	58.6538	99.375	20.8791	106.593	156.593	9	35	60	50	8	45	28	49	65	349
DBVPG6765 x YPS128	D3	92.1875	65.625	79.646	93.8053	89.3805	61.6162	54.1667	166.667	170.833	37	2	24	51	46	3	77	82	76	398
DBVPG6765 x YPS128	C11	94.1748	110.68	83.8095	94.2857	87.619	109.375	32.3529	94.1176	169.118	48	80	44	52	44	59	57	39	74	497
DBVPG6765 x YPS128	B3	114.286	128.571	92.8571	94.6429	75.8929	115.625	19.1176	123.529	160.294	90	93	81	53	24	64	18	63	69	555
DBVPG6765 x YPS128	C7	97.2973	105.405	89.4737	94.7368	94.7368	119.78	44.898	118.367	208.163	58	67	70	54	54	70	68	60	87	588
DBVPG6765 x YPS128	D2	91.7808	83.5616	77.451	95.098	112.745	113.514	50	138.889	142.593	32	8	13	55	85	62	73	70	59	457
DBVPG6765 x YPS128	E12	78.1818	83.6364	95.098	95.098	116.667	130.488	60	313.333	186.667	5	9	87	56	90	85	85	94	80	591
DBVPG6765 x YPS128	A8	95.9427	95.9427	93.4959	95.122	102.439	125.581	81.8182	100	136.364	54	38	86	57	72	79	94	47	50	577
DBVPG6765 x YPS128	A9	93.7811	98.5075	91.6168	95.2096	97.006	151.389	41.4634	158.537	139.024	46	47	78	58	59	94	65	80	55	582
DBVPG6765 x YPS128	D5	94.6667	112	81.3084	95.3271	100.935	96.9072	33.3333	156.863	174.51	50	84	31	59	69	43	61	78	77	552
DBVPG6765 x YPS128	E1	100	103.333	96.5909	95.4545	93.1818	100	28.3019	105.66	135.849	66	61	89	60	52	46	44	48	49	515
DBVPG6765 x YPS128	E5	95.6522	118.841	85.4545	95.4545	87.2727	128.986	12.9032	141.935	112.903	53	91	54	61	43	82	9	72	39	504
DBVPG6765 x YPS128	F10	105.714	100.952	83.3333	95.614	79.8246	85.1852	49.2958	47.8873	79.5775	82	58	40	62	31	21	72	5	14	385
DBVPG6765 x YPS128	C1	121.774	91.129	89.5833	95.8333	90.625	109.302	19.1489	61.7021	97.8723	91	23	71	63	48	58	19	15	23	411
DBVPG6765 x YPS128	B4	100	101.408	93.3333	96.2963	69.6296	102.752	50.9091	132.727	143.636	68	60	85	64	17	50	75	69	61	549
DBVPG6765 x YPS128	A11	92.8747	98.7715	87.7676	96.3303	81.6514	110.891	31.3725	109.804	162.745	41	51	63	65	34	60	55	55	71	495
DBVPG6765 x YPS128	C8	87.9032	100	89.899	96.9697	111.111	146.316	56.7164	67.1642	122.388	25	54	72	66	80	90	80	21	44	532
DBVPG6765 x YPS128	E3	80.597	92.5373	89.2473	97.8495	90.3226	90.9091	19.2982	126.316	133.333	8	27	68	67	47	28	20	67	48	380
DBVPG6765 x YPS128	A10	92.8977	95.4545	103.827	97.9592	120.918	139.13	54.902	149.02	149.02	42	37	95	68	92	88	78	73	63	636
DBVPG6765 x YPS128	B11	106.796	118.447	84.1121	99.0654	97.1963	88.9831	57.7778	124.444	160	85	90	49	70	60	25	81	64	68	592
DBVPG6765 x YPS128	F5	98.5294	113.235	81.3084	99.0654	100	116.667	72.2222	477.778	40	62	87	31	70	66	66	87	96	2	567
DBVPG6765 x YPS128	D10	88.6792	96.2264	84.8214	99.1071	112.5	90.8163	29.6875	96.875	150	27	39	52	71	83	27	49	44	64	456
DBVPG6765 x YPS128	A4	84.2105	99.5951	83.8636	99.5455	77.7273	92.8571	18	108	138	11	52	46	72	25	33	12	52	53	356
DBVPG6765 x YPS128	C10	97.1698	105.66	93.0435	100	114.783	116.327	79.1667	170.833	370.833	57	69	82	73	86	65	90	84	96	702
DBVPG6765 x YPS128	B7	103.478	105.217	93.2203	100.847	97.4576	110.909	64.2857	125	307.143	77	66	84	74	62	61	86	65	95	670
DBVPG6765 x YPS128	C4	104.615	83.0769	95.614	100.877	130.702	103.96	25	71.1538	109.615	79	7	88	75	95	52	38	23	33	490
DBVPG6765 x YPS128	A7	105.714	105.974	92.0548	102.74	88.7671	148.718	33.3333	177.778	215.556	81	70	79	76	45	92	60	86	90	679
DBVPG6765 x YPS128	B8	100.885	107.08	82.5243	102.913	79.6117	120	30.9091	109.091	169.091	69	73	35	77	29	71	52	53	73	532
DBVPG6765 x YPS128	B5	102.532	105.063	88.8889	103.704	70.3704	130.263	28.8462	76.9231	117.308	74	65	66	78	18	84	46	28	41	500
DBVPG6765 x YPS128	A1	92.1512	98.5465	103.205	103.846	116.346	123.529	76.7442	64.186	113.953	36	49	94	79	89	75	89	20	40	571
DBVPG6765 x YPS128	G1	101.961	108.824	82.7586	106.897	78.4483	72.1429	20.7547	54.717	55.6604	73	78	37	80	26	6	26	8	4	338
DBVPG6765 x YPS128	G12	179.167	141.667	80.6723	107.563	75.6303	91.453	23.8636	80.9524	102.273	96	95	29	81	23	29	35	30	27	445
DBVPG6765 x YPS128	B10	88.0342	98.2906	97.5207	108.264	115.702	121	33.3333	100	122.222	26	46	92	82	88	72	60	47	43	556
DBVPG6765 x YPS128	C5	101.449	107.246	97.0297	109.901	116.832	117.895	58.8235	92.1569	188.235	71	75	90	83	91	67	83	36	81	677
DBVPG6765 x YPS128	G5	110	112.5	84.4828	110.345	84.4828	90.2439	17.5	76.6667	69.1667	89	86	50	84	40	26	11	27	8	421
DBVPG6765 x YPS128	B1	101.802	100.901	91.3043	110.87	111.957	156.164	33.8983	96.6102	132.203	72	57	76	85	82	96	62	42	47	619
DBVPG6765 x YPS128	B6	92.8058	107.194	98.0198	111.881	98.0198	125.882	44.0678	110.169	110.169	40	74	93	86	63	80	67	57	35	595
DBVPG6765 x YPS128	D4	72.4138	83.908	107	113	131	95.9184	23.4568	128.395	108.642	2	11	96	87	96	39	34	68	31	464
DBVPG6765 x YPS128	G2	92.9412	85.8824	86.3248	113.675	95.7265	84.2975	26.8817	93.5484	94.6237	43	15	58	88	56	18	40	38	21	377
DBVPG6765 x YPS128	B9	108.571	110.476	92.3913	114.13	103.261	95.8333	86.1111	163.889	272.222	87	79	80	89	74	38	95	81	93	716
DBVPG6765 x YPS128	G8	106.25	110.714	79.3103	114.655	79.3103	100.87	29.2135	59.8361	112.36	83	82	20	90	28	47	47	13	38	448
DBVPG6765 x YPS128	G3	129.63	146.296	76.5217	115.652	100.87	79.5082	25.5102	91.8367	83.6735	94	96	12	91	68	13	39	35	16	464
DBVPG6765 x YPS128	G7	99.2187	107.031	85.4839	116.935	92.7419	73.6111	10.4478	79.7753	73.8806	64	72	55	92	51	8	7	29	10	388
DBVPG6765 x YPS128	G4	104.412	108.824	87.1212	118.939	84.0909	101.6	14.8649	58.1081	66.8919	78	78	62	93	38	48	10	11	7	425
DBVPG6765 x YPS128	G10	97.5207	100	84	120.8	94.4	84.1667	20.8333	63.1148	66.6667	60	53	48	94	53	17	27	18	6	376
DBVPG6765 x YPS128	G6	106.87	110.687	80	126.957	100.87	80.4687	0	107.463	108	86	81	25	95	68	14	3	50	30	452
DBVPG6765 x YPS128	G11	106.604	123.585	88.1818	129.091	100	84.8276	31.1475	90.9091	77.8689	84	92	65	96	65	19	53	34	13	521

## Sheet: Vanillin
	Strain	AA	Formic	furfural	hmf	Vanillin	Sorbitol	Ethanol	T (35'C)	T (40'C)	rankAA	rankF	rankFurf	Rank HMF	Rank vanillin	Rank Sorbitol	Rank Ethanol	Rank T 35	Rank T 40	Total (min 9, max 864)
DBVPG6765 x YPS128	G9	91.9355	105.645	69.6429	80.3571	32.1429	103.448	18.8525	85.8333	83.6066	34	68	2	12	1	51	16	32	15	231	231
DBVPG6765 x YPS128	C3	86.7647	83.8235	90.099	77.2277	36.6337	124.706	34.375	15.625	209.375	19	10	73	7	2	77	63	3	88	342
DBVPG6765 x YPS128	F12	100	43.9024	66.4063	61.7187	37.5	96.2963	21.6216	52.027	72.973	65	1	1	1	3	41	29	7	9	157
DBVPG6765 x YPS128	B12	65.7534	87.6712	72.8814	93.2203	49.1525	130	79.661	74.5763	138.983	1	17	5	48	4	83	93	26	54	331
DBVPG6765 x YPS128	F6	102.963	117.778	75.8621	74.1379	56.8966	60.7143	33.3333	169.841	128.571	76	89	10	2	5	2	60	83	45	372
DBVPG6765 x YPS128	C9	94.3925	112.15	85.7143	85.7143	57.1429	114.286	52.381	97.619	166.667	49	85	56	19	6	63	76	45	72	471
DBVPG6765 x YPS128	H2	95.6522	81.5217	80.5825	87.3786	57.2816	74.026	27.6596	64.0777	76.5957	52	6	28	28	7	9	42	19	12	203
DBVPG6765 x YPS128	C2	81.6327	94.898	86.5385	93.2692	58.6538	99.375	20.8791	106.593	156.593	9	35	60	50	8	45	28	49	65	349
DBVPG6765 x YPS128	H5	102.778	98.6111	83.7607	80.3419	62.3932	92.2481	29.6875	95.6522	145.312	75	50	43	11	9	31	48	41	62	370
DBVPG6765 x YPS128	E2	108.955	98.5075	73.1481	77.7778	63.8889	94.4954	20.6897	155.172	170.69	88	48	6	8	10	36	25	74	75	370
DBVPG6765 x YPS128	D9	98.1132	95.283	78.3133	90.3614	65.0602	92.9293	45.1613	227.419	137.097	61	36	15	37	11	34	70	90	51	405
DBVPG6765 x YPS128	A5	100	97.1098	83.8624	92.8571	65.873	142.157	48.7805	140.65	137.398	67	41	45	46	12	89	71	71	52	494
DBVPG6765 x YPS128	F11	84.9057	107.547	79.4118	76.4706	66.6667	83.0882	28.4091	95.4545	100	15	76	21	6	13	16	45	40	24	256
DBVPG6765 x YPS128	A12	83.5979	90.4762	74.5407	77.9528	67.7165	147.297	50	110	220	10	21	8	9	14	91	74	56	91	374
DBVPG6765 x YPS128	H6	93.3735	104.819	79.2	74.4	68.8	92.029	20.6522	158.333	143.478	45	63	18	3	15	30	24	79	60	337
DBVPG6765 x YPS128	F8	99.1379	93.9655	80.5556	88.8889	69.4444	101.869	32.0197	59.6059	64.0394	63	30	26	34	16	49	56	12	5	291
DBVPG6765 x YPS128	B4	100	101.408	93.3333	96.2963	69.6296	102.752	50.9091	132.727	143.636	68	60	85	64	17	50	75	69	61	549
DBVPG6765 x YPS128	B5	102.532	105.063	88.8889	103.704	70.3704	130.263	28.8462	76.9231	117.308	74	65	66	78	18	84	46	28	41	500
DBVPG6765 x YPS128	H12	96.4286	94.6429	72.5806	75.8065	70.9677	88.8199	18.5484	50	110.484	56	32	4	4	19	24	15	6	36	196
DBVPG6765 x YPS128	A2	78.022	85.7143	87.037	88.0952	73.0159	132.632	75	178.125	203.125	4	14	61	30	20	86	88	88	85	476
DBVPG6765 x YPS128	F4	104.688	114.062	84.6154	84.6154	75.2137	104.032	58.427	107.865	104.494	80	88	51	18	21	54	82	51	29	474
DBVPG6765 x YPS128	A6	97.3301	94.6602	86.3128	81.2849	75.419	153.191	79.2	40.8	52	59	33	57	13	22	95	91	4	3	377
DBVPG6765 x YPS128	G12	179.167	141.667	80.6723	107.563	75.6303	91.453	23.8636	80.9524	102.273	96	95	29	81	23	29	35	30	27	445
DBVPG6765 x YPS128	B3	114.286	128.571	92.8571	94.6429	75.8929	115.625	19.1176	123.529	160.294	90	93	81	53	24	64	18	63	69	555
DBVPG6765 x YPS128	A4	84.2105	99.5951	83.8636	99.5455	77.7273	92.8571	18	108	138	11	52	46	72	25	33	12	52	53	356
DBVPG6765 x YPS128	G1	101.961	108.824	82.7586	106.897	78.4483	72.1429	20.7547	54.717	55.6604	73	78	37	80	26	6	26	8	4	338
DBVPG6765 x YPS128	F2	87.5	85.2273	78.8462	93.2692	78.8462	93.8931	11.1111	62.6263	83.8384	24	13	17	49	27	35	8	16	17	206
DBVPG6765 x YPS128	G8	106.25	110.714	79.3103	114.655	79.3103	100.87	29.2135	59.8361	112.36	83	82	20	90	28	47	47	13	38	448
DBVPG6765 x YPS128	B8	100.885	107.08	82.5243	102.913	79.6117	120	30.9091	109.091	169.091	69	73	35	77	29	71	52	53	73	532
DBVPG6765 x YPS128	D11	85.7143	88.8889	82.9787	90.4255	79.7872	70	20	0	110	16	19	39	38	30	4	22	2	34	204
DBVPG6765 x YPS128	F10	105.714	100.952	83.3333	95.614	79.8246	85.1852	49.2958	47.8873	79.5775	82	58	40	62	31	21	72	5	14	385
DBVPG6765 x YPS128	B2	90.4255	97.8723	86.3636	87.2727	80	121.839	27.8689	96.7213	131.148	29	45	59	27	32	74	43	43	46	398
DBVPG6765 x YPS128	H9	93.1624	94.8718	79.4118	79.4118	81.3725	58.7879	30.4	62.9032	88	44	34	22	10	33	1	50	17	19	230
DBVPG6765 x YPS128	A11	92.8747	98.7715	87.7676	96.3303	81.6514	110.891	31.3725	109.804	162.745	41	51	63	65	34	60	55	55	71	495
DBVPG6765 x YPS128	H8	95.4248	90.1961	78.3333	86.6667	82.5	95.3125	24.7525	57.6	102.97	51	20	16	24	35	37	37	10	28	258
DBVPG6765 x YPS128	D6	93.7984	91.4729	72.2222	87.037	83.3333	99	20.5882	120.588	139.706	47	25	3	25	36	44	23	61	56	320
DBVPG6765 x YPS128	E9	91.9643	100.893	81.3953	88.3721	83.7209	121.795	7.69231	156.41	197.436	35	56	32	32	37	73	6	77	84	432
DBVPG6765 x YPS128	G4	104.412	108.824	87.1212	118.939	84.0909	101.6	14.8649	58.1081	66.8919	78	78	62	93	38	48	10	11	7	425
DBVPG6765 x YPS128	H1	80	87.8571	93.1373	84.3137	84.3137	92.6471	22.619	61.7021	109.524	6	18	83	15	39	32	32	14	32	271
DBVPG6765 x YPS128	G5	110	112.5	84.4828	110.345	84.4828	90.2439	17.5	76.6667	69.1667	89	86	50	84	40	26	11	27	8	421
DBVPG6765 x YPS128	H10	84.5638	91.2752	82.7068	86.4662	86.4662	75.974	22.5806	73.3333	100.806	13	24	36	22	41	11	31	25	25	228
DBVPG6765 x YPS128	D8	88.8889	96.8254	79.2079	88.1188	87.1287	124.658	27.5	247.5	195	28	40	19	31	42	76	41	92	83	452
DBVPG6765 x YPS128	E5	95.6522	118.841	85.4545	95.4545	87.2727	128.986	12.9032	141.935	112.903	53	91	54	61	43	82	9	72	39	504
DBVPG6765 x YPS128	C11	94.1748	110.68	83.8095	94.2857	87.619	109.375	32.3529	94.1176	169.118	48	80	44	52	44	59	57	39	74	497
DBVPG6765 x YPS128	A7	105.714	105.974	92.0548	102.74	88.7671	148.718	33.3333	177.778	215.556	81	70	79	76	45	92	60	86	90	679
DBVPG6765 x YPS128	D3	92.1875	65.625	79.646	93.8053	89.3805	61.6162	54.1667	166.667	170.833	37	2	24	51	46	3	77	82	76	398
DBVPG6765 x YPS128	E3	80.597	92.5373	89.2473	97.8495	90.3226	90.9091	19.2982	126.316	133.333	8	27	68	67	47	28	20	67	48	380
DBVPG6765 x YPS128	C1	121.774	91.129	89.5833	95.8333	90.625	109.302	19.1489	61.7021	97.8723	91	23	71	63	48	58	19	15	23	411
DBVPG6765 x YPS128	C6	86.6197	104.93	90.625	84.375	90.625	117.978	18.5185	122.222	194.444	18	64	74	16	49	68	14	62	82	447
DBVPG6765 x YPS128	H7	86.9231	97.6923	82.7586	87.069	91.3793	70.073	45	73.2673	141.667	20	43	38	26	50	5	69	24	58	333
DBVPG6765 x YPS128	G7	99.2187	107.031	85.4839	116.935	92.7419	73.6111	10.4478	79.7753	73.8806	64	72	55	92	51	8	7	29	10	388
DBVPG6765 x YPS128	E1	100	103.333	96.5909	95.4545	93.1818	100	28.3019	105.66	135.849	66	61	89	60	52	46	44	48	49	515
DBVPG6765 x YPS128	G10	97.5207	100	84	120.8	94.4	84.1667	20.8333	63.1148	66.6667	60	53	48	94	53	17	27	18	6	376
DBVPG6765 x YPS128	C7	97.2973	105.405	89.4737	94.7368	94.7368	119.78	44.898	118.367	208.163	58	67	70	54	54	70	68	60	87	588
DBVPG6765 x YPS128	H11	91.8033	97.541	88.1188	93.0693	95.0495	72.561	30.8333	57.2581	92.5	33	42	64	47	55	7	51	9	20	328
DBVPG6765 x YPS128	G2	92.9412	85.8824	86.3248	113.675	95.7265	84.2975	26.8817	93.5484	94.6237	43	15	58	88	56	18	40	38	21	377
DBVPG6765 x YPS128	E8	85.9375	93.75	75.2294	88.9908	96.3303	96.6667	55.3191	176.596	185.106	17	28	9	35	57	42	79	85	79	431
DBVPG6765 x YPS128	E11	92.4731	106.452	83.9286	86.6071	96.4286	104	3.7037	288.889	285.185	39	71	47	23	58	53	4	93	94	482
DBVPG6765 x YPS128	A9	93.7811	98.5075	91.6168	95.2096	97.006	151.389	41.4634	158.537	139.024	46	47	78	58	59	94	65	80	55	582
DBVPG6765 x YPS128	B11	106.796	118.447	84.1121	99.0654	97.1963	88.9831	57.7778	124.444	160	85	90	49	70	60	25	81	64	68	592
DBVPG6765 x YPS128	F3	124.242	93.9394	91.5888	92.5234	97.1963	149.367	79.661	155.932	157.627	93	29	77	44	61	93	93	75	67	632
DBVPG6765 x YPS128	B7	103.478	105.217	93.2203	100.847	97.4576	110.909	64.2857	125	307.143	77	66	84	74	62	61	86	65	95	670
DBVPG6765 x YPS128	B6	92.8058	107.194	98.0198	111.881	98.0198	125.882	44.0678	110.169	110.169	40	74	93	86	63	80	67	57	35	595
DBVPG6765 x YPS128	D12	80.303	74.2424	82.0755	88.6792	100	118.75	60	211.429	222.857	7	3	34	33	65	69	84	89	92	476
DBVPG6765 x YPS128	G11	106.604	123.585	88.1818	129.091	100	84.8276	31.1475	90.9091	77.8689	84	92	65	96	65	19	53	34	13	521
DBVPG6765 x YPS128	F5	98.5294	113.235	81.3084	99.0654	100	116.667	72.2222	477.778	40	62	87	31	70	66	66	87	96	2	567
DBVPG6765 x YPS128	G3	129.63	146.296	76.5217	115.652	100.87	79.5082	25.5102	91.8367	83.6735	94	96	12	91	68	13	39	35	16	464
DBVPG6765 x YPS128	G6	106.87	110.687	80	126.957	100.87	80.4687	0	107.463	108	86	81	25	95	68	14	3	50	30	452
DBVPG6765 x YPS128	D5	94.6667	112	81.3084	95.3271	100.935	96.9072	33.3333	156.863	174.51	50	84	31	59	69	43	61	78	77	552
DBVPG6765 x YPS128	D1	72.9508	90.9836	76.2887	92.7835	101.031	105.556	41.4634	178.049	207.317	3	22	11	45	70	56	66	87	86	446
DBVPG6765 x YPS128	A8	95.9427	95.9427	93.4959	95.122	102.439	125.581	81.8182	100	136.364	54	38	86	57	72	79	94	47	50	577
DBVPG6765 x YPS128	E4	91.4286	87.1429	83.7398	84.5528	102.439	88	20	240	156.667	30	16	42	17	72	23	21	91	66	378
DBVPG6765 x YPS128	C12	164.865	135.135	79.4393	91.5888	102.804	137.021	23.1707	92.6829	141.463	95	94	23	42	73	87	33	37	57	541
DBVPG6765 x YPS128	B9	108.571	110.476	92.3913	114.13	103.261	95.8333	86.1111	163.889	272.222	87	79	80	89	74	38	95	81	93	716
DBVPG6765 x YPS128	E7	87.2	100.8	77.5	84.1667	103.333	96.1905	22.0779	111.688	84.4156	23	55	14	14	75	40	30	58	18	327
DBVPG6765 x YPS128	E6	87.1429	97.8571	73.9496	76.4706	105.042	75.4902	0	125.455	161.818	21	44	7	5	76	10	3	66	70	302
DBVPG6765 x YPS128	A3	101.402	110.748	97.1831	92.1127	106.479	124.731	0	0	0	70	83	91	43	77	78	3	2	1	448
DBVPG6765 x YPS128	H3	84.8485	80.303	80.5825	86.4078	106.796	86.5672	18.4466	70.5882	111.65	14	5	28	21	78	22	13	22	37	240
DBVPG6765 x YPS128	F1	84.466	77.6699	81.4433	90.7216	107.216	127.16	87.8788	351.515	212.121	12	4	33	40	79	81	96	95	89	529
DBVPG6765 x YPS128	C8	87.9032	100	89.899	96.9697	111.111	146.316	56.7164	67.1642	122.388	25	54	72	66	80	90	80	21	44	532
DBVPG6765 x YPS128	H4	91.5493	91.5493	85.4015	90.5109	111.679	76.3889	31.3725	109.375	100.98	31	26	53	39	81	12	55	54	26	377
DBVPG6765 x YPS128	B1	101.802	100.901	91.3043	110.87	111.957	156.164	33.8983	96.6102	132.203	72	57	76	85	82	96	62	42	47	619
DBVPG6765 x YPS128	D10	88.6792	96.2264	84.8214	99.1071	112.5	90.8163	29.6875	96.875	150	27	39	52	71	83	27	49	44	64	456
DBVPG6765 x YPS128	E10	87.1795	94.0171	88.9831	91.5254	112.712	82.6923	7.5	156.25	75	22	31	67	41	84	15	5	76	11	352
DBVPG6765 x YPS128	D2	91.7808	83.5616	77.451	95.098	112.745	113.514	50	138.889	142.593	32	8	13	55	85	62	73	70	59	457
DBVPG6765 x YPS128	C10	97.1698	105.66	93.0435	100	114.783	116.327	79.1667	170.833	370.833	57	69	82	73	86	65	90	84	96	702
DBVPG6765 x YPS128	F9	92.381	104.762	83.6957	88.0435	115.217	84.8649	19.0871	90.8714	121.162	38	62	41	29	87	20	17	33	42	369
DBVPG6765 x YPS128	B10	88.0342	98.2906	97.5207	108.264	115.702	121	33.3333	100	122.222	26	46	92	82	88	72	60	47	43	556
DBVPG6765 x YPS128	A1	92.1512	98.5465	103.205	103.846	116.346	123.529	76.7442	64.186	113.953	36	49	94	79	89	75	89	20	40	571
DBVPG6765 x YPS128	E12	78.1818	83.6364	95.098	95.098	116.667	130.488	60	313.333	186.667	5	9	87	56	90	85	85	94	80	591
DBVPG6765 x YPS128	C5	101.449	107.246	97.0297	109.901	116.832	117.895	58.8235	92.1569	188.235	71	75	90	83	91	67	83	36	81	677
DBVPG6765 x YPS128	A10	92.8977	95.4545	103.827	97.9592	120.918	139.13	54.902	149.02	149.02	42	37	95	68	92	88	78	73	63	636
DBVPG6765 x YPS128	F7	96.1538	101.282	89.3443	89.3443	121.311	106.098	23.913	82.6087	96.7391	55	59	69	36	93	57	36	31	22	458
DBVPG6765 x YPS128	D7	123.077	84.6154	91.1504	85.8407	127.434	104.673	39.6552	115.517	177.586	92	12	75	20	94	55	64	59	78	549
DBVPG6765 x YPS128	C4	104.615	83.0769	95.614	100.877	130.702	103.96	25	71.1538	109.615	79	7	88	75	95	52	38	23	33	490
DBVPG6765 x YPS128	D4	72.4138	83.908	107	113	131	95.9184	23.4568	128.395	108.642	2	11	96	87	96	39	34	68	31	464

## Sheet: Sorbitol
	Strain	AA	Formic	furfural	hmf	vanillin	Sorbitol	Ethanol	T (35'C)	T (40'C)	rankAA	rankF	rankFurf	Rank HMF	Rank vanillin	Rank Sorbitol	Rank Ethanol	Rank T 35	Rank T 40	Total (min 9, max 864)
DBVPG6765 x YPS128	H9	93.1624	94.8718	79.4118	79.4118	81.3725	58.7879	30.4	62.9032	88	44	34	22	10	33	1	50	17	19	230	230
DBVPG6765 x YPS128	F6	102.963	117.778	75.8621	74.1379	56.8966	60.7143	33.3333	169.841	128.571	76	89	10	2	5	2	60	83	45	372
DBVPG6765 x YPS128	D3	92.1875	65.625	79.646	93.8053	89.3805	61.6162	54.1667	166.667	170.833	37	2	24	51	46	3	77	82	76	398
DBVPG6765 x YPS128	D11	85.7143	88.8889	82.9787	90.4255	79.7872	70	20	0	110	16	19	39	38	30	4	22	2	34	204
DBVPG6765 x YPS128	H7	86.9231	97.6923	82.7586	87.069	91.3793	70.073	45	73.2673	141.667	20	43	38	26	50	5	69	24	58	333
DBVPG6765 x YPS128	G1	101.961	108.824	82.7586	106.897	78.4483	72.1429	20.7547	54.717	55.6604	73	78	37	80	26	6	26	8	4	338
DBVPG6765 x YPS128	H11	91.8033	97.541	88.1188	93.0693	95.0495	72.561	30.8333	57.2581	92.5	33	42	64	47	55	7	51	9	20	328
DBVPG6765 x YPS128	G7	99.2187	107.031	85.4839	116.935	92.7419	73.6111	10.4478	79.7753	73.8806	64	72	55	92	51	8	7	29	10	388
DBVPG6765 x YPS128	H2	95.6522	81.5217	80.5825	87.3786	57.2816	74.026	27.6596	64.0777	76.5957	52	6	28	28	7	9	42	19	12	203
DBVPG6765 x YPS128	E6	87.1429	97.8571	73.9496	76.4706	105.042	75.4902	0	125.455	161.818	21	44	7	5	76	10	3	66	70	302
DBVPG6765 x YPS128	H10	84.5638	91.2752	82.7068	86.4662	86.4662	75.974	22.5806	73.3333	100.806	13	24	36	22	41	11	31	25	25	228
DBVPG6765 x YPS128	H4	91.5493	91.5493	85.4015	90.5109	111.679	76.3889	31.3725	109.375	100.98	31	26	53	39	81	12	55	54	26	377
DBVPG6765 x YPS128	G3	129.63	146.296	76.5217	115.652	100.87	79.5082	25.5102	91.8367	83.6735	94	96	12	91	68	13	39	35	16	464
DBVPG6765 x YPS128	G6	106.87	110.687	80	126.957	100.87	80.4687	0	107.463	108	86	81	25	95	68	14	3	50	30	452
DBVPG6765 x YPS128	E10	87.1795	94.0171	88.9831	91.5254	112.712	82.6923	7.5	156.25	75	22	31	67	41	84	15	5	76	11	352
DBVPG6765 x YPS128	F11	84.9057	107.547	79.4118	76.4706	66.6667	83.0882	28.4091	95.4545	100	15	76	21	6	13	16	45	40	24	256
DBVPG6765 x YPS128	G10	97.5207	100	84	120.8	94.4	84.1667	20.8333	63.1148	66.6667	60	53	48	94	53	17	27	18	6	376
DBVPG6765 x YPS128	G2	92.9412	85.8824	86.3248	113.675	95.7265	84.2975	26.8817	93.5484	94.6237	43	15	58	88	56	18	40	38	21	377
DBVPG6765 x YPS128	G11	106.604	123.585	88.1818	129.091	100	84.8276	31.1475	90.9091	77.8689	84	92	65	96	65	19	53	34	13	521
DBVPG6765 x YPS128	F9	92.381	104.762	83.6957	88.0435	115.217	84.8649	19.0871	90.8714	121.162	38	62	41	29	87	20	17	33	42	369
DBVPG6765 x YPS128	F10	105.714	100.952	83.3333	95.614	79.8246	85.1852	49.2958	47.8873	79.5775	82	58	40	62	31	21	72	5	14	385
DBVPG6765 x YPS128	H3	84.8485	80.303	80.5825	86.4078	106.796	86.5672	18.4466	70.5882	111.65	14	5	28	21	78	22	13	22	37	240
DBVPG6765 x YPS128	E4	91.4286	87.1429	83.7398	84.5528	102.439	88	20	240	156.667	30	16	42	17	72	23	21	91	66	378
DBVPG6765 x YPS128	H12	96.4286	94.6429	72.5806	75.8065	70.9677	88.8199	18.5484	50	110.484	56	32	4	4	19	24	15	6	36	196
DBVPG6765 x YPS128	B11	106.796	118.447	84.1121	99.0654	97.1963	88.9831	57.7778	124.444	160	85	90	49	70	60	25	81	64	68	592
DBVPG6765 x YPS128	G5	110	112.5	84.4828	110.345	84.4828	90.2439	17.5	76.6667	69.1667	89	86	50	84	40	26	11	27	8	421
DBVPG6765 x YPS128	D10	88.6792	96.2264	84.8214	99.1071	112.5	90.8163	29.6875	96.875	150	27	39	52	71	83	27	49	44	64	456
DBVPG6765 x YPS128	E3	80.597	92.5373	89.2473	97.8495	90.3226	90.9091	19.2982	126.316	133.333	8	27	68	67	47	28	20	67	48	380
DBVPG6765 x YPS128	G12	179.167	141.667	80.6723	107.563	75.6303	91.453	23.8636	80.9524	102.273	96	95	29	81	23	29	35	30	27	445
DBVPG6765 x YPS128	H6	93.3735	104.819	79.2	74.4	68.8	92.029	20.6522	158.333	143.478	45	63	18	3	15	30	24	79	60	337
DBVPG6765 x YPS128	H5	102.778	98.6111	83.7607	80.3419	62.3932	92.2481	29.6875	95.6522	145.312	75	50	43	11	9	31	48	41	62	370
DBVPG6765 x YPS128	H1	80	87.8571	93.1373	84.3137	84.3137	92.6471	22.619	61.7021	109.524	6	18	83	15	39	32	32	14	32	271
DBVPG6765 x YPS128	A4	84.2105	99.5951	83.8636	99.5455	77.7273	92.8571	18	108	138	11	52	46	72	25	33	12	52	53	356
DBVPG6765 x YPS128	D9	98.1132	95.283	78.3133	90.3614	65.0602	92.9293	45.1613	227.419	137.097	61	36	15	37	11	34	70	90	51	405
DBVPG6765 x YPS128	F2	87.5	85.2273	78.8462	93.2692	78.8462	93.8931	11.1111	62.6263	83.8384	24	13	17	49	27	35	8	16	17	206
DBVPG6765 x YPS128	E2	108.955	98.5075	73.1481	77.7778	63.8889	94.4954	20.6897	155.172	170.69	88	48	6	8	10	36	25	74	75	370
DBVPG6765 x YPS128	H8	95.4248	90.1961	78.3333	86.6667	82.5	95.3125	24.7525	57.6	102.97	51	20	16	24	35	37	37	10	28	258
DBVPG6765 x YPS128	B9	108.571	110.476	92.3913	114.13	103.261	95.8333	86.1111	163.889	272.222	87	79	80	89	74	38	95	81	93	716
DBVPG6765 x YPS128	D4	72.4138	83.908	107	113	131	95.9184	23.4568	128.395	108.642	2	11	96	87	96	39	34	68	31	464
DBVPG6765 x YPS128	E7	87.2	100.8	77.5	84.1667	103.333	96.1905	22.0779	111.688	84.4156	23	55	14	14	75	40	30	58	18	327
DBVPG6765 x YPS128	F12	100	43.9024	66.4063	61.7187	37.5	96.2963	21.6216	52.027	72.973	65	1	1	1	3	41	29	7	9	157
DBVPG6765 x YPS128	E8	85.9375	93.75	75.2294	88.9908	96.3303	96.6667	55.3191	176.596	185.106	17	28	9	35	57	42	79	85	79	431
DBVPG6765 x YPS128	D5	94.6667	112	81.3084	95.3271	100.935	96.9072	33.3333	156.863	174.51	50	84	31	59	69	43	61	78	77	552
DBVPG6765 x YPS128	D6	93.7984	91.4729	72.2222	87.037	83.3333	99	20.5882	120.588	139.706	47	25	3	25	36	44	23	61	56	320
DBVPG6765 x YPS128	C2	81.6327	94.898	86.5385	93.2692	58.6538	99.375	20.8791	106.593	156.593	9	35	60	50	8	45	28	49	65	349
DBVPG6765 x YPS128	E1	100	103.333	96.5909	95.4545	93.1818	100	28.3019	105.66	135.849	66	61	89	60	52	46	44	48	49	515
DBVPG6765 x YPS128	G8	106.25	110.714	79.3103	114.655	79.3103	100.87	29.2135	59.8361	112.36	83	82	20	90	28	47	47	13	38	448
DBVPG6765 x YPS128	G4	104.412	108.824	87.1212	118.939	84.0909	101.6	14.8649	58.1081	66.8919	78	78	62	93	38	48	10	11	7	425
DBVPG6765 x YPS128	F8	99.1379	93.9655	80.5556	88.8889	69.4444	101.869	32.0197	59.6059	64.0394	63	30	26	34	16	49	56	12	5	291
DBVPG6765 x YPS128	B4	100	101.408	93.3333	96.2963	69.6296	102.752	50.9091	132.727	143.636	68	60	85	64	17	50	75	69	61	549
DBVPG6765 x YPS128	G9	91.9355	105.645	69.6429	80.3571	32.1429	103.448	18.8525	85.8333	83.6066	34	68	2	12	1	51	16	32	15	231
DBVPG6765 x YPS128	C4	104.615	83.0769	95.614	100.877	130.702	103.96	25	71.1538	109.615	79	7	88	75	95	52	38	23	33	490
DBVPG6765 x YPS128	E11	92.4731	106.452	83.9286	86.6071	96.4286	104	3.7037	288.889	285.185	39	71	47	23	58	53	4	93	94	482
DBVPG6765 x YPS128	F4	104.688	114.062	84.6154	84.6154	75.2137	104.032	58.427	107.865	104.494	80	88	51	18	21	54	82	51	29	474
DBVPG6765 x YPS128	D7	123.077	84.6154	91.1504	85.8407	127.434	104.673	39.6552	115.517	177.586	92	12	75	20	94	55	64	59	78	549
DBVPG6765 x YPS128	D1	72.9508	90.9836	76.2887	92.7835	101.031	105.556	41.4634	178.049	207.317	3	22	11	45	70	56	66	87	86	446
DBVPG6765 x YPS128	F7	96.1538	101.282	89.3443	89.3443	121.311	106.098	23.913	82.6087	96.7391	55	59	69	36	93	57	36	31	22	458
DBVPG6765 x YPS128	C1	121.774	91.129	89.5833	95.8333	90.625	109.302	19.1489	61.7021	97.8723	91	23	71	63	48	58	19	15	23	411
DBVPG6765 x YPS128	C11	94.1748	110.68	83.8095	94.2857	87.619	109.375	32.3529	94.1176	169.118	48	80	44	52	44	59	57	39	74	497
DBVPG6765 x YPS128	A11	92.8747	98.7715	87.7676	96.3303	81.6514	110.891	31.3725	109.804	162.745	41	51	63	65	34	60	55	55	71	495
DBVPG6765 x YPS128	B7	103.478	105.217	93.2203	100.847	97.4576	110.909	64.2857	125	307.143	77	66	84	74	62	61	86	65	95	670
DBVPG6765 x YPS128	D2	91.7808	83.5616	77.451	95.098	112.745	113.514	50	138.889	142.593	32	8	13	55	85	62	73	70	59	457
DBVPG6765 x YPS128	C9	94.3925	112.15	85.7143	85.7143	57.1429	114.286	52.381	97.619	166.667	49	85	56	19	6	63	76	45	72	471
DBVPG6765 x YPS128	B3	114.286	128.571	92.8571	94.6429	75.8929	115.625	19.1176	123.529	160.294	90	93	81	53	24	64	18	63	69	555
DBVPG6765 x YPS128	C10	97.1698	105.66	93.0435	100	114.783	116.327	79.1667	170.833	370.833	57	69	82	73	86	65	90	84	96	702
DBVPG6765 x YPS128	F5	98.5294	113.235	81.3084	99.0654	100	116.667	72.2222	477.778	40	62	87	31	70	66	66	87	96	2	567
DBVPG6765 x YPS128	C5	101.449	107.246	97.0297	109.901	116.832	117.895	58.8235	92.1569	188.235	71	75	90	83	91	67	83	36	81	677
DBVPG6765 x YPS128	C6	86.6197	104.93	90.625	84.375	90.625	117.978	18.5185	122.222	194.444	18	64	74	16	49	68	14	62	82	447
DBVPG6765 x YPS128	D12	80.303	74.2424	82.0755	88.6792	100	118.75	60	211.429	222.857	7	3	34	33	65	69	84	89	92	476
DBVPG6765 x YPS128	C7	97.2973	105.405	89.4737	94.7368	94.7368	119.78	44.898	118.367	208.163	58	67	70	54	54	70	68	60	87	588
DBVPG6765 x YPS128	B8	100.885	107.08	82.5243	102.913	79.6117	120	30.9091	109.091	169.091	69	73	35	77	29	71	52	53	73	532
DBVPG6765 x YPS128	B10	88.0342	98.2906	97.5207	108.264	115.702	121	33.3333	100	122.222	26	46	92	82	88	72	60	47	43	556
DBVPG6765 x YPS128	E9	91.9643	100.893	81.3953	88.3721	83.7209	121.795	7.69231	156.41	197.436	35	56	32	32	37	73	6	77	84	432
DBVPG6765 x YPS128	B2	90.4255	97.8723	86.3636	87.2727	80	121.839	27.8689	96.7213	131.148	29	45	59	27	32	74	43	43	46	398
DBVPG6765 x YPS128	A1	92.1512	98.5465	103.205	103.846	116.346	123.529	76.7442	64.186	113.953	36	49	94	79	89	75	89	20	40	571
DBVPG6765 x YPS128	D8	88.8889	96.8254	79.2079	88.1188	87.1287	124.658	27.5	247.5	195	28	40	19	31	42	76	41	92	83	452
DBVPG6765 x YPS128	C3	86.7647	83.8235	90.099	77.2277	36.6337	124.706	34.375	15.625	209.375	19	10	73	7	2	77	63	3	88	342
DBVPG6765 x YPS128	A3	101.402	110.748	97.1831	92.1127	106.479	124.731	0	0	0	70	83	91	43	77	78	3	2	1	448
DBVPG6765 x YPS128	A8	95.9427	95.9427	93.4959	95.122	102.439	125.581	81.8182	100	136.364	54	38	86	57	72	79	94	47	50	577
DBVPG6765 x YPS128	B6	92.8058	107.194	98.0198	111.881	98.0198	125.882	44.0678	110.169	110.169	40	74	93	86	63	80	67	57	35	595
DBVPG6765 x YPS128	F1	84.466	77.6699	81.4433	90.7216	107.216	127.16	87.8788	351.515	212.121	12	4	33	40	79	81	96	95	89	529
DBVPG6765 x YPS128	E5	95.6522	118.841	85.4545	95.4545	87.2727	128.986	12.9032	141.935	112.903	53	91	54	61	43	82	9	72	39	504
DBVPG6765 x YPS128	B12	65.7534	87.6712	72.8814	93.2203	49.1525	130	79.661	74.5763	138.983	1	17	5	48	4	83	93	26	54	331
DBVPG6765 x YPS128	B5	102.532	105.063	88.8889	103.704	70.3704	130.263	28.8462	76.9231	117.308	74	65	66	78	18	84	46	28	41	500
DBVPG6765 x YPS128	E12	78.1818	83.6364	95.098	95.098	116.667	130.488	60	313.333	186.667	5	9	87	56	90	85	85	94	80	591
DBVPG6765 x YPS128	A2	78.022	85.7143	87.037	88.0952	73.0159	132.632	75	178.125	203.125	4	14	61	30	20	86	88	88	85	476
DBVPG6765 x YPS128	C12	164.865	135.135	79.4393	91.5888	102.804	137.021	23.1707	92.6829	141.463	95	94	23	42	73	87	33	37	57	541
DBVPG6765 x YPS128	A10	92.8977	95.4545	103.827	97.9592	120.918	139.13	54.902	149.02	149.02	42	37	95	68	92	88	78	73	63	636
DBVPG6765 x YPS128	A5	100	97.1098	83.8624	92.8571	65.873	142.157	48.7805	140.65	137.398	67	41	45	46	12	89	71	71	52	494
DBVPG6765 x YPS128	C8	87.9032	100	89.899	96.9697	111.111	146.316	56.7164	67.1642	122.388	25	54	72	66	80	90	80	21	44	532
DBVPG6765 x YPS128	A12	83.5979	90.4762	74.5407	77.9528	67.7165	147.297	50	110	220	10	21	8	9	14	91	74	56	91	374
DBVPG6765 x YPS128	A7	105.714	105.974	92.0548	102.74	88.7671	148.718	33.3333	177.778	215.556	81	70	79	76	45	92	60	86	90	679
DBVPG6765 x YPS128	F3	124.242	93.9394	91.5888	92.5234	97.1963	149.367	79.661	155.932	157.627	93	29	77	44	61	93	93	75	67	632
DBVPG6765 x YPS128	A9	93.7811	98.5075	91.6168	95.2096	97.006	151.389	41.4634	158.537	139.024	46	47	78	58	59	94	65	80	55	582
DBVPG6765 x YPS128	A6	97.3301	94.6602	86.3128	81.2849	75.419	153.191	79.2	40.8	52	59	33	57	13	22	95	91	4	3	377
DBVPG6765 x YPS128	B1	101.802	100.901	91.3043	110.87	111.957	156.164	33.8983	96.6102	132.203	72	57	76	85	82	96	62	42	47	619

## Sheet: Ethanol
	Strain	AA	Formic	furfural	hmf	vanillin	Sorbitol	Ethanol	T (35'C)	T (40'C)	rankAA	rankF	rankFurf	Rank HMF	Rank vanillin	Rank Sorbitol	Rank Ethanol	Rank T 35	Rank T 40	Total (min 9, max 864)
DBVPG6765 x YPS128	A3	101.402	110.748	97.1831	92.1127	106.479	124.731	0	0	0	70	83	91	43	77	78	3	2	1	448	448
DBVPG6765 x YPS128	E6	87.1429	97.8571	73.9496	76.4706	105.042	75.4902	0	125.455	161.818	21	44	7	5	76	10	3	66	70	302
DBVPG6765 x YPS128	G6	106.87	110.687	80	126.957	100.87	80.4687	0	107.463	108	86	81	25	95	68	14	3	50	30	452
DBVPG6765 x YPS128	E11	92.4731	106.452	83.9286	86.6071	96.4286	104	3.7037	288.889	285.185	39	71	47	23	58	53	4	93	94	482
DBVPG6765 x YPS128	E10	87.1795	94.0171	88.9831	91.5254	112.712	82.6923	7.5	156.25	75	22	31	67	41	84	15	5	76	11	352
DBVPG6765 x YPS128	E9	91.9643	100.893	81.3953	88.3721	83.7209	121.795	7.69231	156.41	197.436	35	56	32	32	37	73	6	77	84	432
DBVPG6765 x YPS128	G7	99.2187	107.031	85.4839	116.935	92.7419	73.6111	10.4478	79.7753	73.8806	64	72	55	92	51	8	7	29	10	388
DBVPG6765 x YPS128	F2	87.5	85.2273	78.8462	93.2692	78.8462	93.8931	11.1111	62.6263	83.8384	24	13	17	49	27	35	8	16	17	206
DBVPG6765 x YPS128	E5	95.6522	118.841	85.4545	95.4545	87.2727	128.986	12.9032	141.935	112.903	53	91	54	61	43	82	9	72	39	504
DBVPG6765 x YPS128	G4	104.412	108.824	87.1212	118.939	84.0909	101.6	14.8649	58.1081	66.8919	78	78	62	93	38	48	10	11	7	425
DBVPG6765 x YPS128	G5	110	112.5	84.4828	110.345	84.4828	90.2439	17.5	76.6667	69.1667	89	86	50	84	40	26	11	27	8	421
DBVPG6765 x YPS128	A4	84.2105	99.5951	83.8636	99.5455	77.7273	92.8571	18	108	138	11	52	46	72	25	33	12	52	53	356
DBVPG6765 x YPS128	H3	84.8485	80.303	80.5825	86.4078	106.796	86.5672	18.4466	70.5882	111.65	14	5	28	21	78	22	13	22	37	240
DBVPG6765 x YPS128	C6	86.6197	104.93	90.625	84.375	90.625	117.978	18.5185	122.222	194.444	18	64	74	16	49	68	14	62	82	447
DBVPG6765 x YPS128	H12	96.4286	94.6429	72.5806	75.8065	70.9677	88.8199	18.5484	50	110.484	56	32	4	4	19	24	15	6	36	196
DBVPG6765 x YPS128	G9	91.9355	105.645	69.6429	80.3571	32.1429	103.448	18.8525	85.8333	83.6066	34	68	2	12	1	51	16	32	15	231
DBVPG6765 x YPS128	F9	92.381	104.762	83.6957	88.0435	115.217	84.8649	19.0871	90.8714	121.162	38	62	41	29	87	20	17	33	42	369
DBVPG6765 x YPS128	B3	114.286	128.571	92.8571	94.6429	75.8929	115.625	19.1176	123.529	160.294	90	93	81	53	24	64	18	63	69	555
DBVPG6765 x YPS128	C1	121.774	91.129	89.5833	95.8333	90.625	109.302	19.1489	61.7021	97.8723	91	23	71	63	48	58	19	15	23	411
DBVPG6765 x YPS128	E3	80.597	92.5373	89.2473	97.8495	90.3226	90.9091	19.2982	126.316	133.333	8	27	68	67	47	28	20	67	48	380
DBVPG6765 x YPS128	E4	91.4286	87.1429	83.7398	84.5528	102.439	88	20	240	156.667	30	16	42	17	72	23	21	91	66	378
DBVPG6765 x YPS128	D11	85.7143	88.8889	82.9787	90.4255	79.7872	70	20	0	110	16	19	39	38	30	4	22	2	34	204
DBVPG6765 x YPS128	D6	93.7984	91.4729	72.2222	87.037	83.3333	99	20.5882	120.588	139.706	47	25	3	25	36	44	23	61	56	320
DBVPG6765 x YPS128	H6	93.3735	104.819	79.2	74.4	68.8	92.029	20.6522	158.333	143.478	45	63	18	3	15	30	24	79	60	337
DBVPG6765 x YPS128	E2	108.955	98.5075	73.1481	77.7778	63.8889	94.4954	20.6897	155.172	170.69	88	48	6	8	10	36	25	74	75	370
DBVPG6765 x YPS128	G1	101.961	108.824	82.7586	106.897	78.4483	72.1429	20.7547	54.717	55.6604	73	78	37	80	26	6	26	8	4	338
DBVPG6765 x YPS128	G10	97.5207	100	84	120.8	94.4	84.1667	20.8333	63.1148	66.6667	60	53	48	94	53	17	27	18	6	376
DBVPG6765 x YPS128	C2	81.6327	94.898	86.5385	93.2692	58.6538	99.375	20.8791	106.593	156.593	9	35	60	50	8	45	28	49	65	349
DBVPG6765 x YPS128	F12	100	43.9024	66.4063	61.7187	37.5	96.2963	21.6216	52.027	72.973	65	1	1	1	3	41	29	7	9	157
DBVPG6765 x YPS128	E7	87.2	100.8	77.5	84.1667	103.333	96.1905	22.0779	111.688	84.4156	23	55	14	14	75	40	30	58	18	327
DBVPG6765 x YPS128	H10	84.5638	91.2752	82.7068	86.4662	86.4662	75.974	22.5806	73.3333	100.806	13	24	36	22	41	11	31	25	25	228
DBVPG6765 x YPS128	H1	80	87.8571	93.1373	84.3137	84.3137	92.6471	22.619	61.7021	109.524	6	18	83	15	39	32	32	14	32	271
DBVPG6765 x YPS128	C12	164.865	135.135	79.4393	91.5888	102.804	137.021	23.1707	92.6829	141.463	95	94	23	42	73	87	33	37	57	541
DBVPG6765 x YPS128	D4	72.4138	83.908	107	113	131	95.9184	23.4568	128.395	108.642	2	11	96	87	96	39	34	68	31	464
DBVPG6765 x YPS128	G12	179.167	141.667	80.6723	107.563	75.6303	91.453	23.8636	80.9524	102.273	96	95	29	81	23	29	35	30	27	445
DBVPG6765 x YPS128	F7	96.1538	101.282	89.3443	89.3443	121.311	106.098	23.913	82.6087	96.7391	55	59	69	36	93	57	36	31	22	458
DBVPG6765 x YPS128	H8	95.4248	90.1961	78.3333	86.6667	82.5	95.3125	24.7525	57.6	102.97	51	20	16	24	35	37	37	10	28	258
DBVPG6765 x YPS128	C4	104.615	83.0769	95.614	100.877	130.702	103.96	25	71.1538	109.615	79	7	88	75	95	52	38	23	33	490
DBVPG6765 x YPS128	G3	129.63	146.296	76.5217	115.652	100.87	79.5082	25.5102	91.8367	83.6735	94	96	12	91	68	13	39	35	16	464
DBVPG6765 x YPS128	G2	92.9412	85.8824	86.3248	113.675	95.7265	84.2975	26.8817	93.5484	94.6237	43	15	58	88	56	18	40	38	21	377
DBVPG6765 x YPS128	D8	88.8889	96.8254	79.2079	88.1188	87.1287	124.658	27.5	247.5	195	28	40	19	31	42	76	41	92	83	452
DBVPG6765 x YPS128	H2	95.6522	81.5217	80.5825	87.3786	57.2816	74.026	27.6596	64.0777	76.5957	52	6	28	28	7	9	42	19	12	203
DBVPG6765 x YPS128	B2	90.4255	97.8723	86.3636	87.2727	80	121.839	27.8689	96.7213	131.148	29	45	59	27	32	74	43	43	46	398
DBVPG6765 x YPS128	E1	100	103.333	96.5909	95.4545	93.1818	100	28.3019	105.66	135.849	66	61	89	60	52	46	44	48	49	515
DBVPG6765 x YPS128	F11	84.9057	107.547	79.4118	76.4706	66.6667	83.0882	28.4091	95.4545	100	15	76	21	6	13	16	45	40	24	256
DBVPG6765 x YPS128	B5	102.532	105.063	88.8889	103.704	70.3704	130.263	28.8462	76.9231	117.308	74	65	66	78	18	84	46	28	41	500
DBVPG6765 x YPS128	G8	106.25	110.714	79.3103	114.655	79.3103	100.87	29.2135	59.8361	112.36	83	82	20	90	28	47	47	13	38	448
DBVPG6765 x YPS128	H5	102.778	98.6111	83.7607	80.3419	62.3932	92.2481	29.6875	95.6522	145.312	75	50	43	11	9	31	48	41	62	370
DBVPG6765 x YPS128	D10	88.6792	96.2264	84.8214	99.1071	112.5	90.8163	29.6875	96.875	150	27	39	52	71	83	27	49	44	64	456
DBVPG6765 x YPS128	H9	93.1624	94.8718	79.4118	79.4118	81.3725	58.7879	30.4	62.9032	88	44	34	22	10	33	1	50	17	19	230
DBVPG6765 x YPS128	H11	91.8033	97.541	88.1188	93.0693	95.0495	72.561	30.8333	57.2581	92.5	33	42	64	47	55	7	51	9	20	328
DBVPG6765 x YPS128	B8	100.885	107.08	82.5243	102.913	79.6117	120	30.9091	109.091	169.091	69	73	35	77	29	71	52	53	73	532
DBVPG6765 x YPS128	G11	106.604	123.585	88.1818	129.091	100	84.8276	31.1475	90.9091	77.8689	84	92	65	96	65	19	53	34	13	521
DBVPG6765 x YPS128	A11	92.8747	98.7715	87.7676	96.3303	81.6514	110.891	31.3725	109.804	162.745	41	51	63	65	34	60	55	55	71	495
DBVPG6765 x YPS128	H4	91.5493	91.5493	85.4015	90.5109	111.679	76.3889	31.3725	109.375	100.98	31	26	53	39	81	12	55	54	26	377
DBVPG6765 x YPS128	F8	99.1379	93.9655	80.5556	88.8889	69.4444	101.869	32.0197	59.6059	64.0394	63	30	26	34	16	49	56	12	5	291
DBVPG6765 x YPS128	C11	94.1748	110.68	83.8095	94.2857	87.619	109.375	32.3529	94.1176	169.118	48	80	44	52	44	59	57	39	74	497
DBVPG6765 x YPS128	A7	105.714	105.974	92.0548	102.74	88.7671	148.718	33.3333	177.778	215.556	81	70	79	76	45	92	60	86	90	679
DBVPG6765 x YPS128	B10	88.0342	98.2906	97.5207	108.264	115.702	121	33.3333	100	122.222	26	46	92	82	88	72	60	47	43	556
DBVPG6765 x YPS128	F6	102.963	117.778	75.8621	74.1379	56.8966	60.7143	33.3333	169.841	128.571	76	89	10	2	5	2	60	83	45	372
DBVPG6765 x YPS128	D5	94.6667	112	81.3084	95.3271	100.935	96.9072	33.3333	156.863	174.51	50	84	31	59	69	43	61	78	77	552
DBVPG6765 x YPS128	B1	101.802	100.901	91.3043	110.87	111.957	156.164	33.8983	96.6102	132.203	72	57	76	85	82	96	62	42	47	619
DBVPG6765 x YPS128	C3	86.7647	83.8235	90.099	77.2277	36.6337	124.706	34.375	15.625	209.375	19	10	73	7	2	77	63	3	88	342
DBVPG6765 x YPS128	D7	123.077	84.6154	91.1504	85.8407	127.434	104.673	39.6552	115.517	177.586	92	12	75	20	94	55	64	59	78	549
DBVPG6765 x YPS128	A9	93.7811	98.5075	91.6168	95.2096	97.006	151.389	41.4634	158.537	139.024	46	47	78	58	59	94	65	80	55	582
DBVPG6765 x YPS128	D1	72.9508	90.9836	76.2887	92.7835	101.031	105.556	41.4634	178.049	207.317	3	22	11	45	70	56	66	87	86	446
DBVPG6765 x YPS128	B6	92.8058	107.194	98.0198	111.881	98.0198	125.882	44.0678	110.169	110.169	40	74	93	86	63	80	67	57	35	595
DBVPG6765 x YPS128	C7	97.2973	105.405	89.4737	94.7368	94.7368	119.78	44.898	118.367	208.163	58	67	70	54	54	70	68	60	87	588
DBVPG6765 x YPS128	H7	86.9231	97.6923	82.7586	87.069	91.3793	70.073	45	73.2673	141.667	20	43	38	26	50	5	69	24	58	333
DBVPG6765 x YPS128	D9	98.1132	95.283	78.3133	90.3614	65.0602	92.9293	45.1613	227.419	137.097	61	36	15	37	11	34	70	90	51	405
DBVPG6765 x YPS128	A5	100	97.1098	83.8624	92.8571	65.873	142.157	48.7805	140.65	137.398	67	41	45	46	12	89	71	71	52	494
DBVPG6765 x YPS128	F10	105.714	100.952	83.3333	95.614	79.8246	85.1852	49.2958	47.8873	79.5775	82	58	40	62	31	21	72	5	14	385
DBVPG6765 x YPS128	D2	91.7808	83.5616	77.451	95.098	112.745	113.514	50	138.889	142.593	32	8	13	55	85	62	73	70	59	457
DBVPG6765 x YPS128	A12	83.5979	90.4762	74.5407	77.9528	67.7165	147.297	50	110	220	10	21	8	9	14	91	74	56	91	374
DBVPG6765 x YPS128	B4	100	101.408	93.3333	96.2963	69.6296	102.752	50.9091	132.727	143.636	68	60	85	64	17	50	75	69	61	549
DBVPG6765 x YPS128	C9	94.3925	112.15	85.7143	85.7143	57.1429	114.286	52.381	97.619	166.667	49	85	56	19	6	63	76	45	72	471
DBVPG6765 x YPS128	D3	92.1875	65.625	79.646	93.8053	89.3805	61.6162	54.1667	166.667	170.833	37	2	24	51	46	3	77	82	76	398
DBVPG6765 x YPS128	A10	92.8977	95.4545	103.827	97.9592	120.918	139.13	54.902	149.02	149.02	42	37	95	68	92	88	78	73	63	636
DBVPG6765 x YPS128	E8	85.9375	93.75	75.2294	88.9908	96.3303	96.6667	55.3191	176.596	185.106	17	28	9	35	57	42	79	85	79	431
DBVPG6765 x YPS128	C8	87.9032	100	89.899	96.9697	111.111	146.316	56.7164	67.1642	122.388	25	54	72	66	80	90	80	21	44	532
DBVPG6765 x YPS128	B11	106.796	118.447	84.1121	99.0654	97.1963	88.9831	57.7778	124.444	160	85	90	49	70	60	25	81	64	68	592
DBVPG6765 x YPS128	F4	104.688	114.062	84.6154	84.6154	75.2137	104.032	58.427	107.865	104.494	80	88	51	18	21	54	82	51	29	474
DBVPG6765 x YPS128	C5	101.449	107.246	97.0297	109.901	116.832	117.895	58.8235	92.1569	188.235	71	75	90	83	91	67	83	36	81	677
DBVPG6765 x YPS128	D12	80.303	74.2424	82.0755	88.6792	100	118.75	60	211.429	222.857	7	3	34	33	65	69	84	89	92	476
DBVPG6765 x YPS128	E12	78.1818	83.6364	95.098	95.098	116.667	130.488	60	313.333	186.667	5	9	87	56	90	85	85	94	80	591
DBVPG6765 x YPS128	B7	103.478	105.217	93.2203	100.847	97.4576	110.909	64.2857	125	307.143	77	66	84	74	62	61	86	65	95	670
DBVPG6765 x YPS128	F5	98.5294	113.235	81.3084	99.0654	100	116.667	72.2222	477.778	40	62	87	31	70	66	66	87	96	2	567
DBVPG6765 x YPS128	A2	78.022	85.7143	87.037	88.0952	73.0159	132.632	75	178.125	203.125	4	14	61	30	20	86	88	88	85	476
DBVPG6765 x YPS128	A1	92.1512	98.5465	103.205	103.846	116.346	123.529	76.7442	64.186	113.953	36	49	94	79	89	75	89	20	40	571
DBVPG6765 x YPS128	C10	97.1698	105.66	93.0435	100	114.783	116.327	79.1667	170.833	370.833	57	69	82	73	86	65	90	84	96	702
DBVPG6765 x YPS128	A6	97.3301	94.6602	86.3128	81.2849	75.419	153.191	79.2	40.8	52	59	33	57	13	22	95	91	4	3	377
DBVPG6765 x YPS128	B12	65.7534	87.6712	72.8814	93.2203	49.1525	130	79.661	74.5763	138.983	1	17	5	48	4	83	93	26	54	331
DBVPG6765 x YPS128	F3	124.242	93.9394	91.5888	92.5234	97.1963	149.367	79.661	155.932	157.627	93	29	77	44	61	93	93	75	67	632
DBVPG6765 x YPS128	A8	95.9427	95.9427	93.4959	95.122	102.439	125.581	81.8182	100	136.364	54	38	86	57	72	79	94	47	50	577
DBVPG6765 x YPS128	B9	108.571	110.476	92.3913	114.13	103.261	95.8333	86.1111	163.889	272.222	87	79	80	89	74	38	95	81	93	716
DBVPG6765 x YPS128	F1	84.466	77.6699	81.4433	90.7216	107.216	127.16	87.8788	351.515	212.121	12	4	33	40	79	81	96	95	89	529

## Sheet: Temperature
	Strain	AA	Formic	furfural	hmf	vanillin	Sorbitol	Ethanol	T (35'C)	T (40'C)	rankAA	rankF	rankFurf	Rank HMF	Rank vanillin	Rank Sorbitol	Rank Ethanol	Rank T 35	Rank T 40	Rank Temperature	Total (min 9, max 864)
DBVPG6765 x YPS128	A3	101.402	110.748	97.1831	92.1127	106.479	124.731	0	0	0	70	83	91	43	77	78	3	2	1	3	448	448
DBVPG6765 x YPS128	D11	85.7143	88.8889	82.9787	90.4255	79.7872	70	20	0	110	16	19	39	38	30	4	22	2	34	36	204
DBVPG6765 x YPS128	C3	86.7647	83.8235	90.099	77.2277	36.6337	124.706	34.375	15.625	209.375	19	10	73	7	2	77	63	3	88	91	342
DBVPG6765 x YPS128	A6	97.3301	94.6602	86.3128	81.2849	75.419	153.191	79.2	40.8	52	59	33	57	13	22	95	91	4	3	7	377
DBVPG6765 x YPS128	F10	105.714	100.952	83.3333	95.614	79.8246	85.1852	49.2958	47.8873	79.5775	82	58	40	62	31	21	72	5	14	19	385
DBVPG6765 x YPS128	H12	96.4286	94.6429	72.5806	75.8065	70.9677	88.8199	18.5484	50	110.484	56	32	4	4	19	24	15	6	36	42	196
DBVPG6765 x YPS128	F12	100	43.9024	66.4063	61.7187	37.5	96.2963	21.6216	52.027	72.973	65	1	1	1	3	41	29	7	9	16	157
DBVPG6765 x YPS128	G1	101.961	108.824	82.7586	106.897	78.4483	72.1429	20.7547	54.717	55.6604	73	78	37	80	26	6	26	8	4	12	338
DBVPG6765 x YPS128	H11	91.8033	97.541	88.1188	93.0693	95.0495	72.561	30.8333	57.2581	92.5	33	42	64	47	55	7	51	9	20	29	328
DBVPG6765 x YPS128	H8	95.4248	90.1961	78.3333	86.6667	82.5	95.3125	24.7525	57.6	102.97	51	20	16	24	35	37	37	10	28	38	258
DBVPG6765 x YPS128	G4	104.412	108.824	87.1212	118.939	84.0909	101.6	14.8649	58.1081	66.8919	78	78	62	93	38	48	10	11	7	18	425
DBVPG6765 x YPS128	F8	99.1379	93.9655	80.5556	88.8889	69.4444	101.869	32.0197	59.6059	64.0394	63	30	26	34	16	49	56	12	5	17	291
DBVPG6765 x YPS128	G8	106.25	110.714	79.3103	114.655	79.3103	100.87	29.2135	59.8361	112.36	83	82	20	90	28	47	47	13	38	51	448
DBVPG6765 x YPS128	H1	80	87.8571	93.1373	84.3137	84.3137	92.6471	22.619	61.7021	109.524	6	18	83	15	39	32	32	14	32	46	271
DBVPG6765 x YPS128	C1	121.774	91.129	89.5833	95.8333	90.625	109.302	19.1489	61.7021	97.8723	91	23	71	63	48	58	19	15	23	38	411
DBVPG6765 x YPS128	F2	87.5	85.2273	78.8462	93.2692	78.8462	93.8931	11.1111	62.6263	83.8384	24	13	17	49	27	35	8	16	17	33	206
DBVPG6765 x YPS128	H9	93.1624	94.8718	79.4118	79.4118	81.3725	58.7879	30.4	62.9032	88	44	34	22	10	33	1	50	17	19	36	230
DBVPG6765 x YPS128	G10	97.5207	100	84	120.8	94.4	84.1667	20.8333	63.1148	66.6667	60	53	48	94	53	17	27	18	6	24	376
DBVPG6765 x YPS128	H2	95.6522	81.5217	80.5825	87.3786	57.2816	74.026	27.6596	64.0777	76.5957	52	6	28	28	7	9	42	19	12	31	203
DBVPG6765 x YPS128	A1	92.1512	98.5465	103.205	103.846	116.346	123.529	76.7442	64.186	113.953	36	49	94	79	89	75	89	20	40	60	571
DBVPG6765 x YPS128	C8	87.9032	100	89.899	96.9697	111.111	146.316	56.7164	67.1642	122.388	25	54	72	66	80	90	80	21	44	65	532
DBVPG6765 x YPS128	H3	84.8485	80.303	80.5825	86.4078	106.796	86.5672	18.4466	70.5882	111.65	14	5	28	21	78	22	13	22	37	59	240
DBVPG6765 x YPS128	C4	104.615	83.0769	95.614	100.877	130.702	103.96	25	71.1538	109.615	79	7	88	75	95	52	38	23	33	56	490
DBVPG6765 x YPS128	H7	86.9231	97.6923	82.7586	87.069	91.3793	70.073	45	73.2673	141.667	20	43	38	26	50	5	69	24	58	82	333
DBVPG6765 x YPS128	H10	84.5638	91.2752	82.7068	86.4662	86.4662	75.974	22.5806	73.3333	100.806	13	24	36	22	41	11	31	25	25	50	228
DBVPG6765 x YPS128	B12	65.7534	87.6712	72.8814	93.2203	49.1525	130	79.661	74.5763	138.983	1	17	5	48	4	83	93	26	54	80	331
DBVPG6765 x YPS128	G5	110	112.5	84.4828	110.345	84.4828	90.2439	17.5	76.6667	69.1667	89	86	50	84	40	26	11	27	8	35	421
DBVPG6765 x YPS128	B5	102.532	105.063	88.8889	103.704	70.3704	130.263	28.8462	76.9231	117.308	74	65	66	78	18	84	46	28	41	69	500
DBVPG6765 x YPS128	G7	99.2187	107.031	85.4839	116.935	92.7419	73.6111	10.4478	79.7753	73.8806	64	72	55	92	51	8	7	29	10	39	388
DBVPG6765 x YPS128	G12	179.167	141.667	80.6723	107.563	75.6303	91.453	23.8636	80.9524	102.273	96	95	29	81	23	29	35	30	27	57	445
DBVPG6765 x YPS128	F7	96.1538	101.282	89.3443	89.3443	121.311	106.098	23.913	82.6087	96.7391	55	59	69	36	93	57	36	31	22	53	458
DBVPG6765 x YPS128	G9	91.9355	105.645	69.6429	80.3571	32.1429	103.448	18.8525	85.8333	83.6066	34	68	2	12	1	51	16	32	15	47	231
DBVPG6765 x YPS128	F9	92.381	104.762	83.6957	88.0435	115.217	84.8649	19.0871	90.8714	121.162	38	62	41	29	87	20	17	33	42	75	369
DBVPG6765 x YPS128	G11	106.604	123.585	88.1818	129.091	100	84.8276	31.1475	90.9091	77.8689	84	92	65	96	65	19	53	34	13	47	521
DBVPG6765 x YPS128	G3	129.63	146.296	76.5217	115.652	100.87	79.5082	25.5102	91.8367	83.6735	94	96	12	91	68	13	39	35	16	51	464
DBVPG6765 x YPS128	C5	101.449	107.246	97.0297	109.901	116.832	117.895	58.8235	92.1569	188.235	71	75	90	83	91	67	83	36	81	117	677
DBVPG6765 x YPS128	C12	164.865	135.135	79.4393	91.5888	102.804	137.021	23.1707	92.6829	141.463	95	94	23	42	73	87	33	37	57	94	541
DBVPG6765 x YPS128	G2	92.9412	85.8824	86.3248	113.675	95.7265	84.2975	26.8817	93.5484	94.6237	43	15	58	88	56	18	40	38	21	59	377
DBVPG6765 x YPS128	C11	94.1748	110.68	83.8095	94.2857	87.619	109.375	32.3529	94.1176	169.118	48	80	44	52	44	59	57	39	74	113	497
DBVPG6765 x YPS128	F11	84.9057	107.547	79.4118	76.4706	66.6667	83.0882	28.4091	95.4545	100	15	76	21	6	13	16	45	40	24	64	256
DBVPG6765 x YPS128	H5	102.778	98.6111	83.7607	80.3419	62.3932	92.2481	29.6875	95.6522	145.312	75	50	43	11	9	31	48	41	62	103	370
DBVPG6765 x YPS128	B1	101.802	100.901	91.3043	110.87	111.957	156.164	33.8983	96.6102	132.203	72	57	76	85	82	96	62	42	47	89	619
DBVPG6765 x YPS128	B2	90.4255	97.8723	86.3636	87.2727	80	121.839	27.8689	96.7213	131.148	29	45	59	27	32	74	43	43	46	89	398
DBVPG6765 x YPS128	D10	88.6792	96.2264	84.8214	99.1071	112.5	90.8163	29.6875	96.875	150	27	39	52	71	83	27	49	44	64	108	456
DBVPG6765 x YPS128	C9	94.3925	112.15	85.7143	85.7143	57.1429	114.286	52.381	97.619	166.667	49	85	56	19	6	63	76	45	72	117	471
DBVPG6765 x YPS128	B10	88.0342	98.2906	97.5207	108.264	115.702	121	33.3333	100	122.222	26	46	92	82	88	72	60	47	43	90	556
DBVPG6765 x YPS128	A8	95.9427	95.9427	93.4959	95.122	102.439	125.581	81.8182	100	136.364	54	38	86	57	72	79	94	47	50	97	577
DBVPG6765 x YPS128	E1	100	103.333	96.5909	95.4545	93.1818	100	28.3019	105.66	135.849	66	61	89	60	52	46	44	48	49	97	515
DBVPG6765 x YPS128	C2	81.6327	94.898	86.5385	93.2692	58.6538	99.375	20.8791	106.593	156.593	9	35	60	50	8	45	28	49	65	114	349
DBVPG6765 x YPS128	G6	106.87	110.687	80	126.957	100.87	80.4687	0	107.463	108	86	81	25	95	68	14	3	50	30	80	452
DBVPG6765 x YPS128	F4	104.688	114.062	84.6154	84.6154	75.2137	104.032	58.427	107.865	104.494	80	88	51	18	21	54	82	51	29	80	474
DBVPG6765 x YPS128	A4	84.2105	99.5951	83.8636	99.5455	77.7273	92.8571	18	108	138	11	52	46	72	25	33	12	52	53	105	356
DBVPG6765 x YPS128	B8	100.885	107.08	82.5243	102.913	79.6117	120	30.9091	109.091	169.091	69	73	35	77	29	71	52	53	73	126	532
DBVPG6765 x YPS128	H4	91.5493	91.5493	85.4015	90.5109	111.679	76.3889	31.3725	109.375	100.98	31	26	53	39	81	12	55	54	26	80	377
DBVPG6765 x YPS128	A11	92.8747	98.7715	87.7676	96.3303	81.6514	110.891	31.3725	109.804	162.745	41	51	63	65	34	60	55	55	71	126	495
DBVPG6765 x YPS128	A12	83.5979	90.4762	74.5407	77.9528	67.7165	147.297	50	110	220	10	21	8	9	14	91	74	56	91	147	374
DBVPG6765 x YPS128	B6	92.8058	107.194	98.0198	111.881	98.0198	125.882	44.0678	110.169	110.169	40	74	93	86	63	80	67	57	35	92	595
DBVPG6765 x YPS128	E7	87.2	100.8	77.5	84.1667	103.333	96.1905	22.0779	111.688	84.4156	23	55	14	14	75	40	30	58	18	76	327
DBVPG6765 x YPS128	D7	123.077	84.6154	91.1504	85.8407	127.434	104.673	39.6552	115.517	177.586	92	12	75	20	94	55	64	59	78	137	549
DBVPG6765 x YPS128	C7	97.2973	105.405	89.4737	94.7368	94.7368	119.78	44.898	118.367	208.163	58	67	70	54	54	70	68	60	87	147	588
DBVPG6765 x YPS128	D6	93.7984	91.4729	72.2222	87.037	83.3333	99	20.5882	120.588	139.706	47	25	3	25	36	44	23	61	56	117	320
DBVPG6765 x YPS128	C6	86.6197	104.93	90.625	84.375	90.625	117.978	18.5185	122.222	194.444	18	64	74	16	49	68	14	62	82	144	447
DBVPG6765 x YPS128	B3	114.286	128.571	92.8571	94.6429	75.8929	115.625	19.1176	123.529	160.294	90	93	81	53	24	64	18	63	69	132	555
DBVPG6765 x YPS128	B11	106.796	118.447	84.1121	99.0654	97.1963	88.9831	57.7778	124.444	160	85	90	49	70	60	25	81	64	68	132	592
DBVPG6765 x YPS128	B7	103.478	105.217	93.2203	100.847	97.4576	110.909	64.2857	125	307.143	77	66	84	74	62	61	86	65	95	160	670
DBVPG6765 x YPS128	E6	87.1429	97.8571	73.9496	76.4706	105.042	75.4902	0	125.455	161.818	21	44	7	5	76	10	3	66	70	136	302
DBVPG6765 x YPS128	E3	80.597	92.5373	89.2473	97.8495	90.3226	90.9091	19.2982	126.316	133.333	8	27	68	67	47	28	20	67	48	115	380
DBVPG6765 x YPS128	D4	72.4138	83.908	107	113	131	95.9184	23.4568	128.395	108.642	2	11	96	87	96	39	34	68	31	99	464
DBVPG6765 x YPS128	B4	100	101.408	93.3333	96.2963	69.6296	102.752	50.9091	132.727	143.636	68	60	85	64	17	50	75	69	61	130	549
DBVPG6765 x YPS128	D2	91.7808	83.5616	77.451	95.098	112.745	113.514	50	138.889	142.593	32	8	13	55	85	62	73	70	59	129	457
DBVPG6765 x YPS128	A5	100	97.1098	83.8624	92.8571	65.873	142.157	48.7805	140.65	137.398	67	41	45	46	12	89	71	71	52	123	494
DBVPG6765 x YPS128	E5	95.6522	118.841	85.4545	95.4545	87.2727	128.986	12.9032	141.935	112.903	53	91	54	61	43	82	9	72	39	111	504
DBVPG6765 x YPS128	A10	92.8977	95.4545	103.827	97.9592	120.918	139.13	54.902	149.02	149.02	42	37	95	68	92	88	78	73	63	136	636
DBVPG6765 x YPS128	E2	108.955	98.5075	73.1481	77.7778	63.8889	94.4954	20.6897	155.172	170.69	88	48	6	8	10	36	25	74	75	149	370
DBVPG6765 x YPS128	F3	124.242	93.9394	91.5888	92.5234	97.1963	149.367	79.661	155.932	157.627	93	29	77	44	61	93	93	75	67	142	632
DBVPG6765 x YPS128	E10	87.1795	94.0171	88.9831	91.5254	112.712	82.6923	7.5	156.25	75	22	31	67	41	84	15	5	76	11	87	352
DBVPG6765 x YPS128	E9	91.9643	100.893	81.3953	88.3721	83.7209	121.795	7.69231	156.41	197.436	35	56	32	32	37	73	6	77	84	161	432
DBVPG6765 x YPS128	D5	94.6667	112	81.3084	95.3271	100.935	96.9072	33.3333	156.863	174.51	50	84	31	59	69	43	61	78	77	155	552
DBVPG6765 x YPS128	H6	93.3735	104.819	79.2	74.4	68.8	92.029	20.6522	158.333	143.478	45	63	18	3	15	30	24	79	60	139	337
DBVPG6765 x YPS128	A9	93.7811	98.5075	91.6168	95.2096	97.006	151.389	41.4634	158.537	139.024	46	47	78	58	59	94	65	80	55	135	582
DBVPG6765 x YPS128	B9	108.571	110.476	92.3913	114.13	103.261	95.8333	86.1111	163.889	272.222	87	79	80	89	74	38	95	81	93	174	716
DBVPG6765 x YPS128	D3	92.1875	65.625	79.646	93.8053	89.3805	61.6162	54.1667	166.667	170.833	37	2	24	51	46	3	77	82	76	158	398
DBVPG6765 x YPS128	F6	102.963	117.778	75.8621	74.1379	56.8966	60.7143	33.3333	169.841	128.571	76	89	10	2	5	2	60	83	45	128	372
DBVPG6765 x YPS128	C10	97.1698	105.66	93.0435	100	114.783	116.327	79.1667	170.833	370.833	57	69	82	73	86	65	90	84	96	180	702
DBVPG6765 x YPS128	E8	85.9375	93.75	75.2294	88.9908	96.3303	96.6667	55.3191	176.596	185.106	17	28	9	35	57	42	79	85	79	164	431
DBVPG6765 x YPS128	A7	105.714	105.974	92.0548	102.74	88.7671	148.718	33.3333	177.778	215.556	81	70	79	76	45	92	60	86	90	176	679
DBVPG6765 x YPS128	D1	72.9508	90.9836	76.2887	92.7835	101.031	105.556	41.4634	178.049	207.317	3	22	11	45	70	56	66	87	86	173	446
DBVPG6765 x YPS128	A2	78.022	85.7143	87.037	88.0952	73.0159	132.632	75	178.125	203.125	4	14	61	30	20	86	88	88	85	173	476
DBVPG6765 x YPS128	D12	80.303	74.2424	82.0755	88.6792	100	118.75	60	211.429	222.857	7	3	34	33	65	69	84	89	92	181	476
DBVPG6765 x YPS128	D9	98.1132	95.283	78.3133	90.3614	65.0602	92.9293	45.1613	227.419	137.097	61	36	15	37	11	34	70	90	51	141	405
DBVPG6765 x YPS128	E4	91.4286	87.1429	83.7398	84.5528	102.439	88	20	240	156.667	30	16	42	17	72	23	21	91	66	157	378
DBVPG6765 x YPS128	D8	88.8889	96.8254	79.2079	88.1188	87.1287	124.658	27.5	247.5	195	28	40	19	31	42	76	41	92	83	175	452
DBVPG6765 x YPS128	E11	92.4731	106.452	83.9286	86.6071	96.4286	104	3.7037	288.889	285.185	39	71	47	23	58	53	4	93	94	187	482
DBVPG6765 x YPS128	E12	78.1818	83.6364	95.098	95.098	116.667	130.488	60	313.333	186.667	5	9	87	56	90	85	85	94	80	174	591
DBVPG6765 x YPS128	F1	84.466	77.6699	81.4433	90.7216	107.216	127.16	87.8788	351.515	212.121	12	4	33	40	79	81	96	95	89	184	529
DBVPG6765 x YPS128	F5	98.5294	113.235	81.3084	99.0654	100	116.667	72.2222	477.778	40	62	87	31	70	66	66	87	96	2	98	567
