# Supplementary material for: The Genetic Basis of Variation in Clean Lineages of Saccharomyces cerevisiae in Response to Stresses Encountered during Bioethanol Fermentations
Source: PLoS One. 2014 Aug 12;9(8):e103233. doi: 10.1371/journal.pone.0103233 (PMC4130530; doi:10.1371/journal.pone.0103233)
Supplement: Data S4 — Phenotypic microarray data for F1 haploid segregants from S. cerevisiae DBVPG6765 and Y12. (XLSX) [file pone.0103233.s005.xlsx]

## Sheet: Basic
	Haploid segregant	Acetic acid	Formic acid	Furfural	HMF	Vanillin	Sorbitol	Ethanol	T (35'C)	T (40'C)	rankAA	rankF	rankFurf	Rank HMF	Rank vanillin	Rank Sorbitol	Rank Ethanol	Rank T 35	Rank T 40	Total (min 9, max 864)
DBVPG6765 x Y12	A1	101.187	97.0326	74.4505	72.5275	70.0549	94.6875	13.5447	77.8098	93.6599	91	71	32	5	46	62	43	10	67	2091
DBVPG6765 x Y12	A2	92.7326	88.0814	84.1004	81.59	82.8452	95.7265	19.6262	116.822	109.346	55	20	72	22	71	69	60	74	84	2532
DBVPG6765 x Y12	A3	95.3795	98.0198	91.6409	93.808	96.5944	106.838	0	105.085	114.407	74	74	91	64	86	90	8	56	88	3155
DBVPG6765 x Y12	A4	87.5949	88.1013	76.5896	89.3064	84.104	84.0336	-0.869565	120	48.6957	24	22	41	55	73	18	5	78	4	1764
DBVPG6765 x Y12	A5	99.711	94.5087	69.0852	87.0662	53.9432	109.025	21.3855	60.8434	81.0241	88	52	17	43	26	93	65	4	46	2195
DBVPG6765 x Y12	A6	93.2153	92.9204	84.2949	95.1923	82.6923	94.5652	2.17391	26.087	154.348	62	41	74	68	70	61	12	2	95	2421
DBVPG6765 x Y12	A7	92.1519	88.1013	72.1354	82.0312	50	112.264	16.4286	15.7143	76.4286	51	21	24	25	22	94	50	1	40	1619
DBVPG6765 x Y12	A8	94.9206	94.2857	75.6849	81.1644	69.863	88.8889	41.9118	86.7647	64.7059	72	51	36	20	45	37	93	21	18	2172
DBVPG6765 x Y12	A9	89.3548	93.871	68.0934	82.8794	39.6887	126.25	17.4312	120.183	133.945	40	50	15	26	9	96	54	79	92	2401
DBVPG6765 x Y12	A10	91.0811	98.1081	84.5912	84.9057	81.1321	107.547	8.82353	76.4706	69.1176	48	75	76	36	66	92	29	9	28	2315
DBVPG6765 x Y12	A11	92.25	93	81.0289	88.746	81.0289	115.455	10.3175	105.556	43.6508	53	43	57	48	65	95	36	57	1	2364
DBVPG6765 x Y12	A12	102.417	96.0725	83.1429	81.4286	79.7143	101.923	5.14706	77.9412	49.2647	92	62	67	21	62	82	17	12	5	2182
DBVPG6765 x Y12	B1	92.9293	70.7071	66.3265	79.5918	85.7143	88.4211	2.12766	144.681	76.5957	58	2	8	16	76	35	11	96	41	1719
DBVPG6765 x Y12	B2	89.6226	97.1698	76.6234	98.7013	85.7143	86.9919	28.3465	83.4646	50.3937	44	73	42	75	75	26	76	18	6	2365
DBVPG6765 x Y12	B3	93.578	104.587	82.3529	94.1176	76.4706	92.9688	17.5573	93.1298	70.229	65	88	62	67	61	49	55	32	29	2664
DBVPG6765 x Y12	B4	92.2414	89.6552	77.7778	93.5185	83.3333	89.1892	16.0305	48.0916	97.7099	52	29	47	62	72	39	48	3	69	2072
DBVPG6765 x Y12	B5	94.7917	95.8333	85.3659	109.756	59.7561	91.2281	17.094	110.256	98.2906	71	59	80	89	34	46	52	64	71	2854
DBVPG6765 x Y12	B6	95.6522	106.957	74.5098	96.0784	82.3529	91.1765	11.5108	112.23	47.482	75	92	33	70	69	44	39	70	3	2548
DBVPG6765 x Y12	B7	96.5909	95.4545	75.5556	92.2222	51.1111	95.2	0	116.981	72.6415	78	56	35	60	24	67	8	75	33	2237
DBVPG6765 x Y12	B8	81.3084	58.8785	84.6154	96.1538	56.4103	105.556	6.48148	112.037	70.3704	9	1	77	71	28	89	22	68	31	2026
DBVPG6765 x Y12	B9	88.75	100	64.8936	86.1702	41.4894	81.4103	6.52174	97.1014	73.1884	32	79	6	40	11	11	23	39	34	1691
DBVPG6765 x Y12	B10	88	103.2	80.2198	100	112.088	87.6033	9.09091	121.97	85.6061	29	85	56	78	92	30	32	82	55	2771
DBVPG6765 x Y12	B11	97.0297	103.96	92.4051	98.7342	117.722	88.8889	-7.54717	122.642	110.377	82	86	92	76	94	38	1	83	86	3326
DBVPG6765 x Y12	B12	87.5	92.7083	83.1461	102.247	60.6742	93.1624	14.5299	106.838	64.1026	23	39	68	79	36	50	46	59	17	2311
DBVPG6765 x Y12	C1	93.2692	92.3077	68.2243	77.5701	31.7757	95.082	9.55882	88.9706	46.3235	63	35	16	11	6	64	33	24	2	1426
DBVPG6765 x Y12	C2	87.156	93.578	81.6901	104.225	57.7465	87.6485	34.8718	111.795	65.8974	22	47	59	83	30	32	85	67	22	2517
DBVPG6765 x Y12	C3	75	83.6957	79.2683	89.0244	51.2195	87.4016	0.819672	108.197	104.918	2	10	54	52	25	28	9	61	77	1686
DBVPG6765 x Y12	C4	87.8261	93.0435	86.5854	93.9024	109.756	83.0769	14.0351	119.298	64.9123	28	44	83	66	91	13	44	77	19	2584
DBVPG6765 x Y12	C5	95.7895	95.7895	84.5361	93.8144	65.9794	90.5983	8.33333	95.5128	63.4615	77	57	75	65	41	42	27	37	13	2377
DBVPG6765 x Y12	C6	95.2381	101.905	83.7209	97.6744	84.8837	101.639	21.2598	90.5512	59.8425	73	84	70	74	74	81	63	29	10	2865
DBVPG6765 x Y12	C7	89.1892	106.306	83	92	91	84.0278	10.9375	97.6563	53.125	37	91	65	59	84	17	37	41	8	2431
DBVPG6765 x Y12	C8	93.8776	108.163	72.619	88.0952	79.7619	93.8931	5.46875	104.688	77.3438	68	95	26	47	63	55	20	54	43	2375
DBVPG6765 x Y12	C9	98.913	107.609	70.2381	89.2857	72.619	104.651	4.90798	77.9141	87.1166	86	93	19	53	52	87	16	11	57	2428
DBVPG6765 x Y12	C10	80.9917	90.0826	78.0822	95.8904	100	94.2857	8.46154	102.308	63.8462	8	30	49	69	87	59	28	52	14	2067
DBVPG6765 x Y12	C11	92.3913	94.5652	63.6364	78.7879	32.3232	100.833	20.1754	128.07	82.4561	54	53	4	14	7	77	61	88	49	2020
DBVPG6765 x Y12	C12	87.7863	96.9466	74.6988	78.3133	106.024	96.3687	-1.27551	110.969	98.4694	26	70	34	12	88	72	3	66	72	2136
DBVPG6765 x Y12	D1	88.9831	83.8983	55.914	77.4194	41.9355	91.8919	9.09091	136.364	140.404	35	11	1	10	13	48	32	92	93	1763
DBVPG6765 x Y12	D2	87.156	84.4037	66.6667	88.8889	71.4286	70.7317	5.9322	97.4576	92.3729	22	12	10	49	49	3	21	40	65	1636
DBVPG6765 x Y12	D3	80	82.5	75.7895	87.3684	45.2632	98.0769	7.92079	122.772	85.1485	6	8	37	44	18	74	26	84	53	1692
DBVPG6765 x Y12	D4	85.1485	100	86.8421	102.632	106.579	93.5185	14.5299	120.513	64.1026	19	81	84	80	89	54	46	80	17	2822
DBVPG6765 x Y12	D5	89.6226	101.887	89.5833	90.625	38.5417	87.6106	22.4638	102.174	78.2609	46	83	88	57	8	31	67	51	44	2598
DBVPG6765 x Y12	D6	89.2157	95.098	64.0777	83.4951	71.8447	87.5	5.42636	100	76.7442	38	54	5	28	51	29	19	47	42	1759
DBVPG6765 x Y12	D7	82.3529	86.2745	82.9787	93.617	74.4681	76.6423	16.6667	109.42	105.072	11	16	63	63	57	6	51	63	79	2214
DBVPG6765 x Y12	D8	101.099	105.495	72.449	86.7347	75.5102	103.704	-3.0303	112.121	105.051	90	89	25	42	58	86	2	69	78	2631
DBVPG6765 x Y12	D9	90.0901	85.5856	57	79	88	91.2281	16.3934	98.3607	74.5902	47	14	2	15	81	45	49	44	37	1755
DBVPG6765 x Y12	D10	79.0909	80	71.6049	86.4198	127.16	94.4444	11.8519	100	86.6667	4	6	22	41	96	60	40	47	56	1926
DBVPG6765 x Y12	D11	83.1461	88.764	66.6667	84.7619	44.7619	87.8261	11	143	106	14	25	11	35	15	33	38	94	80	1761
DBVPG6765 x Y12	D12	82.7273	89.0909	73.8095	90.4762	71.4286	94.7826	7.6087	141.304	147.826	12	27	30	56	50	63	25	93	94	2244
DBVPG6765 x Y12	E1	93.1373	97.0588	61.1111	67.5926	31.4815	79.646	4.7619	144.048	180.952	61	72	3	2	5	8	15	95	96	1950
DBVPG6765 x Y12	E2	84.5455	80	76.1194	92.5373	65.6716	95.1613	7.14286	104.762	108.73	18	6	40	61	40	66	24	55	83	1944
DBVPG6765 x Y12	E3	93.4579	98.1308	86.8852	104.918	81.9672	93.3333	3.07692	107.692	104.615	64	76	85	84	68	51	13	60	76	2883
DBVPG6765 x Y12	E4	86.2745	86.2745	81.7308	84.6154	73.0769	80.8	12.8	112.8	71.2	20	16	60	33	54	9	41	71	32	1878
DBVPG6765 x Y12	E5	82.7586	87.069	72.043	86.0215	45.1613	84.106	8.82353	99.2647	65.4412	13	18	23	39	16	19	30	45	21	1378
DBVPG6765 x Y12	E6	97.1429	107.619	72.7273	78.7879	75.7576	100.935	0.862069	106.034	81.8966	83	94	28	13	59	79	10	58	48	2310
DBVPG6765 x Y12	E7	79.0476	89.5238	84.7826	96.7391	69.5652	83.7398	19.4444	125	83.3333	3	28	78	72	44	16	58	85	52	2334
DBVPG6765 x Y12	E8	88.7755	96.9388	73	85	86	96.3636	0	115.464	108.247	33	68	29	37	77	71	8	73	82	2241
DBVPG6765 x Y12	E9	80.6122	86.7347	66.6667	83.908	58.6207	83.4783	20.2128	127.66	98.9362	7	17	10	31	32	14	62	87	73	1756
DBVPG6765 x Y12	E10	87.619	91.4286	85.2459	116.393	119.672	100.98	5.31915	125.532	91.4894	25	33	79	94	95	80	18	86	61	2879
DBVPG6765 x Y12	E11	89.5833	93.75	65.9091	90.9091	42.0455	81.7308	15.7025	109.091	52.0661	41	49	7	58	14	12	47	62	7	1800
DBVPG6765 x Y12	E12	94.3925	99.0654	98.1818	116.364	94.5455	107.143	4.23729	121.186	92.3729	70	77	96	93	85	91	14	81	64	3311
DBVPG6765 x Y12	F1	88.1818	88.1818	70.7071	73.7374	62.6263	102.041	9.90099	129.703	63.3663	30	23	20	6	39	83	35	89	12	1669
DBVPG6765 x Y12	F2	82.0755	84.9057	70.1299	75.3247	72.7273	94	37.2263	89.781	64.9635	10	13	18	9	53	56	89	25	20	1628
DBVPG6765 x Y12	F3	88.5496	96.9466	83	89	58	91.3669	24.8366	79.7386	92.1569	31	69	64	51	31	47	71	13	63	2341
DBVPG6765 x Y12	F4	83.6538	93.2692	79.8165	83.4862	66.9725	86.7188	21.519	91.7722	68.3544	15	45	55	27	42	24	66	31	25	1843
DBVPG6765 x Y12	F5	87.8049	96.748	77.6596	85.1064	71.2766	95.098	24.2718	110.68	68.932	27	67	46	38	48	65	70	65	27	2282
DBVPG6765 x Y12	F6	105.455	100	76.7677	88.8889	73.7374	96.0784	9.57447	90.4255	107.447	93	81	43	50	55	70	34	28	81	2624
DBVPG6765 x Y12	F7	79.2453	96.2264	83.0189	87.7358	68.8679	88	-1.0989	134.066	93.4066	5	63	66	46	43	34	4	91	66	2135
DBVPG6765 x Y12	F8	98.0198	105.941	78.9474	81.0526	86.3158	73.2468	17.3709	91.3146	89.2019	85	90	53	19	78	5	53	30	59	2434
DBVPG6765 x Y12	F9	89.6226	95.283	67.8161	74.7126	81.6092	86.9231	46.4203	85.4503	119.63	46	55	13	8	67	25	96	19	90	2222
DBVPG6765 x Y12	F10	91.5888	93.4579	71.2644	81.6092	71.2644	67.8261	38.5965	130.702	104.386	50	46	21	23	47	1	90	90	74	2354
DBVPG6765 x Y12	F11	91.5789	92.6316	67.9245	64.1509	25.4717	72.7273	27.1084	69.2771	82.5301	49	38	14	1	3	4	74	5	50	1419
DBVPG6765 x Y12	F12	113.462	118.269	96.5517	105.172	108.621	87.3563	25.974	72.7273	68.8312	96	96	94	85	90	27	73	7	26	3440
DBVPG6765 x Y12	G1	99.0991	104.505	76.8421	103.158	75.7895	90.2174	30	94.6154	81.5385	87	87	44	81	60	41	79	35	47	2917
DBVPG6765 x Y12	G2	93.6937	96.3964	74.1573	103.371	79.7753	79.4118	35.8779	88.5496	74.8092	67	65	31	82	64	7	86	23	38	2565
DBVPG6765 x Y12	G3	95.6897	96.5517	89.1089	100	48.5149	85.1064	37.0079	93.7008	94.4882	76	66	86	77	21	21	88	33	68	2967
DBVPG6765 x Y12	G4	96.9388	92.8571	78.5714	111.607	74.1071	93.4959	29.3333	83.3333	80.6667	80	40	52	90	56	53	77	17	45	2674
DBVPG6765 x Y12	G5	92.7419	95.9677	84.2105	112.281	87.7193	94.1667	38.6364	93.9394	67.4242	56	60	73	91	80	58	91	34	24	2986
DBVPG6765 x Y12	G6	93	93	67.3469	83.6735	59.1837	69.2982	27.2727	96.9697	110.606	59	42	12	29	33	2	75	38	87	2112
DBVPG6765 x Y12	G7	93.9394	90.9091	76	97	47	100	21.2903	90.3226	70.3226	69	31	39	73	20	76	64	27	30	2262
DBVPG6765 x Y12	G8	97.9167	95.8333	82.1782	108.911	61.3861	103.191	25.7143	100.714	87.8571	84	59	61	88	37	84	72	48	58	2987
DBVPG6765 x Y12	G9	93.0693	92.0792	77.8947	106.316	89.4737	85.2941	33.557	97.9866	89.9329	60	34	48	87	82	23	84	43	60	2742
DBVPG6765 x Y12	G10	92.8571	99.1071	90.625	132.813	112.5	97.5904	41.9643	113.393	120.536	57	78	89	96	93	73	94	72	91	3726
DBVPG6765 x Y12	G11	107.5	96.25	77.1084	106.024	56.6265	83.4862	36.2903	101.613	118.548	94	64	45	86	29	15	87	50	89	3029
DBVPG6765 x Y12	G12	97	101	91.1765	120.588	86.7647	105.319	18.9781	86.8613	83.2117	81	82	90	95	79	88	57	22	51	3248
DBVPG6765 x Y12	H1	89.6	88.8	78.0952	80	41.9048	99.0741	22.5806	75.8065	53.2258	43	26	50	18	12	75	68	8	9	1632
DBVPG6765 x Y12	H2	93.6364	83.6364	83.5294	74.1176	24.7059	93.3884	42.6829	85.9756	64.0244	66	9	69	7	2	52	95	20	15	1856
DBVPG6765 x Y12	H3	89.6	88	75.8621	83.908	29.8851	84.4037	30.7692	90.2098	75.5245	42	19	38	30	4	20	80	26	39	1748
DBVPG6765 x Y12	H4	96.7742	92.4731	85.5856	84.6847	62.1622	95.6989	29.7619	83.3333	73.2143	79	37	81	34	38	68	78	16	35	2463
DBVPG6765 x Y12	H5	70.5357	88.3929	86.1111	79.6296	40.7407	80.8696	33.0827	97.7444	109.774	1	24	82	17	10	10	83	42	85	2020
DBVPG6765 x Y12	H6	83.8462	77.6923	72.7273	81.8182	50.5051	94	33.0645	117.742	74.1935	16	3	27	24	23	57	82	76	36	1785
DBVPG6765 x Y12	H7	88.8889	79.4872	83.9286	87.5	59.8214	85.1562	13.2075	80.5031	85.5346	34	4	71	45	35	22	42	14	54	1835
DBVPG6765 x Y12	H8	100.8	96	89.2857	89.2857	45.2381	100.862	18.2927	71.9512	92.0732	89	61	87	54	17	78	56	6	62	2639
DBVPG6765 x Y12	H9	89.1304	92.3913	78.4946	72.043	46.2366	88.6957	40.7643	101.274	104.459	36	36	51	4	19	36	92	49	75	2089
DBVPG6765 x Y12	H10	89.3443	81.9672	96.9231	115.385	90.7692	103.67	19.4805	94.8052	98.0519	39	7	95	92	83	85	59	36	70	2914
DBVPG6765 x Y12	H11	108.511	93.617	81.6092	68.9655	22.9885	89.8305	23.3333	82.7778	60	95	48	58	3	1	40	69	15	11	1902
DBVPG6765 x Y12	H12	84.0278	90.9722	93.3333	84	56	90.9091	32.3171	103.049	67.0732	17	32	93	32	27	43	81	53	23	2297

## Sheet: acetic acid
	Haploid segregant	Acetic acid	Formic acid	Furfural	HMF	Vanillin	Sorbitol	Ethanol	T (35'C)	T (40'C)	rankAA	rankF	rankFurf	Rank HMF	Rank vanillin	Rank Sorbitol	Rank Ethanol	Rank T 35	Rank T 40	Total (min 9, max 864)
DBVPG6765 x Y12	H5	70.5357	88.3929	86.1111	79.6296	40.7407	80.8696	33.0827	97.7444	109.774	1	24	82	17	10	10	83	42	85	2020
DBVPG6765 x Y12	C3	75	83.6957	79.2683	89.0244	51.2195	87.4016	0.819672	108.197	104.918	2	10	54	52	25	28	9	61	77	1686
DBVPG6765 x Y12	E7	79.0476	89.5238	84.7826	96.7391	69.5652	83.7398	19.4444	125	83.3333	3	28	78	72	44	16	58	85	52	2334
DBVPG6765 x Y12	D10	79.0909	80	71.6049	86.4198	127.16	94.4444	11.8519	100	86.6667	4	6	22	41	96	60	40	47	56	1926
DBVPG6765 x Y12	F7	79.2453	96.2264	83.0189	87.7358	68.8679	88	-1.0989	134.066	93.4066	5	63	66	46	43	34	4	91	66	2135
DBVPG6765 x Y12	D3	80	82.5	75.7895	87.3684	45.2632	98.0769	7.92079	122.772	85.1485	6	8	37	44	18	74	26	84	53	1692
DBVPG6765 x Y12	E9	80.6122	86.7347	66.6667	83.908	58.6207	83.4783	20.2128	127.66	98.9362	7	17	10	31	32	14	62	87	73	1756
DBVPG6765 x Y12	C10	80.9917	90.0826	78.0822	95.8904	100	94.2857	8.46154	102.308	63.8462	8	30	49	69	87	59	28	52	14	2067
DBVPG6765 x Y12	B8	81.3084	58.8785	84.6154	96.1538	56.4103	105.556	6.48148	112.037	70.3704	9	1	77	71	28	89	22	68	31	2026
DBVPG6765 x Y12	F2	82.0755	84.9057	70.1299	75.3247	72.7273	94	37.2263	89.781	64.9635	10	13	18	9	53	56	89	25	20	1628
DBVPG6765 x Y12	D7	82.3529	86.2745	82.9787	93.617	74.4681	76.6423	16.6667	109.42	105.072	11	16	63	63	57	6	51	63	79	2214
DBVPG6765 x Y12	D12	82.7273	89.0909	73.8095	90.4762	71.4286	94.7826	7.6087	141.304	147.826	12	27	30	56	50	63	25	93	94	2244
DBVPG6765 x Y12	E5	82.7586	87.069	72.043	86.0215	45.1613	84.106	8.82353	99.2647	65.4412	13	18	23	39	16	19	30	45	21	1378
DBVPG6765 x Y12	D11	83.1461	88.764	66.6667	84.7619	44.7619	87.8261	11	143	106	14	25	11	35	15	33	38	94	80	1761
DBVPG6765 x Y12	F4	83.6538	93.2692	79.8165	83.4862	66.9725	86.7188	21.519	91.7722	68.3544	15	45	55	27	42	24	66	31	25	1843
DBVPG6765 x Y12	H6	83.8462	77.6923	72.7273	81.8182	50.5051	94	33.0645	117.742	74.1935	16	3	27	24	23	57	82	76	36	1785
DBVPG6765 x Y12	H12	84.0278	90.9722	93.3333	84	56	90.9091	32.3171	103.049	67.0732	17	32	93	32	27	43	81	53	23	2297
DBVPG6765 x Y12	E2	84.5455	80	76.1194	92.5373	65.6716	95.1613	7.14286	104.762	108.73	18	6	40	61	40	66	24	55	83	1944
DBVPG6765 x Y12	D4	85.1485	100	86.8421	102.632	106.579	93.5185	14.5299	120.513	64.1026	19	81	84	80	89	54	46	80	17	2822
DBVPG6765 x Y12	E4	86.2745	86.2745	81.7308	84.6154	73.0769	80.8	12.8	112.8	71.2	20	16	60	33	54	9	41	71	32	1878
DBVPG6765 x Y12	C2	87.156	93.578	81.6901	104.225	57.7465	87.6485	34.8718	111.795	65.8974	22	47	59	83	30	32	85	67	22	2517
DBVPG6765 x Y12	D2	87.156	84.4037	66.6667	88.8889	71.4286	70.7317	5.9322	97.4576	92.3729	22	12	10	49	49	3	21	40	65	1636
DBVPG6765 x Y12	B12	87.5	92.7083	83.1461	102.247	60.6742	93.1624	14.5299	106.838	64.1026	23	39	68	79	36	50	46	59	17	2311
DBVPG6765 x Y12	A4	87.5949	88.1013	76.5896	89.3064	84.104	84.0336	-0.869565	120	48.6957	24	22	41	55	73	18	5	78	4	1764
DBVPG6765 x Y12	E10	87.619	91.4286	85.2459	116.393	119.672	100.98	5.31915	125.532	91.4894	25	33	79	94	95	80	18	86	61	2879
DBVPG6765 x Y12	C12	87.7863	96.9466	74.6988	78.3133	106.024	96.3687	-1.27551	110.969	98.4694	26	70	34	12	88	72	3	66	72	2136
DBVPG6765 x Y12	F5	87.8049	96.748	77.6596	85.1064	71.2766	95.098	24.2718	110.68	68.932	27	67	46	38	48	65	70	65	27	2282
DBVPG6765 x Y12	C4	87.8261	93.0435	86.5854	93.9024	109.756	83.0769	14.0351	119.298	64.9123	28	44	83	66	91	13	44	77	19	2584
DBVPG6765 x Y12	B10	88	103.2	80.2198	100	112.088	87.6033	9.09091	121.97	85.6061	29	85	56	78	92	30	32	82	55	2771
DBVPG6765 x Y12	F1	88.1818	88.1818	70.7071	73.7374	62.6263	102.041	9.90099	129.703	63.3663	30	23	20	6	39	83	35	89	12	1669
DBVPG6765 x Y12	F3	88.5496	96.9466	83	89	58	91.3669	24.8366	79.7386	92.1569	31	69	64	51	31	47	71	13	63	2341
DBVPG6765 x Y12	B9	88.75	100	64.8936	86.1702	41.4894	81.4103	6.52174	97.1014	73.1884	32	79	6	40	11	11	23	39	34	1691
DBVPG6765 x Y12	E8	88.7755	96.9388	73	85	86	96.3636	0	115.464	108.247	33	68	29	37	77	71	8	73	82	2241
DBVPG6765 x Y12	H7	88.8889	79.4872	83.9286	87.5	59.8214	85.1562	13.2075	80.5031	85.5346	34	4	71	45	35	22	42	14	54	1835
DBVPG6765 x Y12	D1	88.9831	83.8983	55.914	77.4194	41.9355	91.8919	9.09091	136.364	140.404	35	11	1	10	13	48	32	92	93	1763
DBVPG6765 x Y12	H9	89.1304	92.3913	78.4946	72.043	46.2366	88.6957	40.7643	101.274	104.459	36	36	51	4	19	36	92	49	75	2089
DBVPG6765 x Y12	C7	89.1892	106.306	83	92	91	84.0278	10.9375	97.6563	53.125	37	91	65	59	84	17	37	41	8	2431
DBVPG6765 x Y12	D6	89.2157	95.098	64.0777	83.4951	71.8447	87.5	5.42636	100	76.7442	38	54	5	28	51	29	19	47	42	1759
DBVPG6765 x Y12	H10	89.3443	81.9672	96.9231	115.385	90.7692	103.67	19.4805	94.8052	98.0519	39	7	95	92	83	85	59	36	70	2914
DBVPG6765 x Y12	A9	89.3548	93.871	68.0934	82.8794	39.6887	126.25	17.4312	120.183	133.945	40	50	15	26	9	96	54	79	92	2401
DBVPG6765 x Y12	E11	89.5833	93.75	65.9091	90.9091	42.0455	81.7308	15.7025	109.091	52.0661	41	49	7	58	14	12	47	62	7	1800
DBVPG6765 x Y12	H3	89.6	88	75.8621	83.908	29.8851	84.4037	30.7692	90.2098	75.5245	42	19	38	30	4	20	80	26	39	1748
DBVPG6765 x Y12	H1	89.6	88.8	78.0952	80	41.9048	99.0741	22.5806	75.8065	53.2258	43	26	50	18	12	75	68	8	9	1632
DBVPG6765 x Y12	B2	89.6226	97.1698	76.6234	98.7013	85.7143	86.9919	28.3465	83.4646	50.3937	44	73	42	75	75	26	76	18	6	2365
DBVPG6765 x Y12	D5	89.6226	101.887	89.5833	90.625	38.5417	87.6106	22.4638	102.174	78.2609	46	83	88	57	8	31	67	51	44	2598
DBVPG6765 x Y12	F9	89.6226	95.283	67.8161	74.7126	81.6092	86.9231	46.4203	85.4503	119.63	46	55	13	8	67	25	96	19	90	2222
DBVPG6765 x Y12	D9	90.0901	85.5856	57	79	88	91.2281	16.3934	98.3607	74.5902	47	14	2	15	81	45	49	44	37	1755
DBVPG6765 x Y12	A10	91.0811	98.1081	84.5912	84.9057	81.1321	107.547	8.82353	76.4706	69.1176	48	75	76	36	66	92	29	9	28	2315
DBVPG6765 x Y12	F11	91.5789	92.6316	67.9245	64.1509	25.4717	72.7273	27.1084	69.2771	82.5301	49	38	14	1	3	4	74	5	50	1419
DBVPG6765 x Y12	F10	91.5888	93.4579	71.2644	81.6092	71.2644	67.8261	38.5965	130.702	104.386	50	46	21	23	47	1	90	90	74	2354
DBVPG6765 x Y12	A7	92.1519	88.1013	72.1354	82.0312	50	112.264	16.4286	15.7143	76.4286	51	21	24	25	22	94	50	1	40	1619
DBVPG6765 x Y12	B4	92.2414	89.6552	77.7778	93.5185	83.3333	89.1892	16.0305	48.0916	97.7099	52	29	47	62	72	39	48	3	69	2072
DBVPG6765 x Y12	A11	92.25	93	81.0289	88.746	81.0289	115.455	10.3175	105.556	43.6508	53	43	57	48	65	95	36	57	1	2364
DBVPG6765 x Y12	C11	92.3913	94.5652	63.6364	78.7879	32.3232	100.833	20.1754	128.07	82.4561	54	53	4	14	7	77	61	88	49	2020
DBVPG6765 x Y12	A2	92.7326	88.0814	84.1004	81.59	82.8452	95.7265	19.6262	116.822	109.346	55	20	72	22	71	69	60	74	84	2532
DBVPG6765 x Y12	G5	92.7419	95.9677	84.2105	112.281	87.7193	94.1667	38.6364	93.9394	67.4242	56	60	73	91	80	58	91	34	24	2986
DBVPG6765 x Y12	G10	92.8571	99.1071	90.625	132.813	112.5	97.5904	41.9643	113.393	120.536	57	78	89	96	93	73	94	72	91	3726
DBVPG6765 x Y12	B1	92.9293	70.7071	66.3265	79.5918	85.7143	88.4211	2.12766	144.681	76.5957	58	2	8	16	76	35	11	96	41	1719
DBVPG6765 x Y12	G6	93	93	67.3469	83.6735	59.1837	69.2982	27.2727	96.9697	110.606	59	42	12	29	33	2	75	38	87	2112
DBVPG6765 x Y12	G9	93.0693	92.0792	77.8947	106.316	89.4737	85.2941	33.557	97.9866	89.9329	60	34	48	87	82	23	84	43	60	2742
DBVPG6765 x Y12	E1	93.1373	97.0588	61.1111	67.5926	31.4815	79.646	4.7619	144.048	180.952	61	72	3	2	5	8	15	95	96	1950
DBVPG6765 x Y12	A6	93.2153	92.9204	84.2949	95.1923	82.6923	94.5652	2.17391	26.087	154.348	62	41	74	68	70	61	12	2	95	2421
DBVPG6765 x Y12	C1	93.2692	92.3077	68.2243	77.5701	31.7757	95.082	9.55882	88.9706	46.3235	63	35	16	11	6	64	33	24	2	1426
DBVPG6765 x Y12	E3	93.4579	98.1308	86.8852	104.918	81.9672	93.3333	3.07692	107.692	104.615	64	76	85	84	68	51	13	60	76	2883
DBVPG6765 x Y12	B3	93.578	104.587	82.3529	94.1176	76.4706	92.9688	17.5573	93.1298	70.229	65	88	62	67	61	49	55	32	29	2664
DBVPG6765 x Y12	H2	93.6364	83.6364	83.5294	74.1176	24.7059	93.3884	42.6829	85.9756	64.0244	66	9	69	7	2	52	95	20	15	1856
DBVPG6765 x Y12	G2	93.6937	96.3964	74.1573	103.371	79.7753	79.4118	35.8779	88.5496	74.8092	67	65	31	82	64	7	86	23	38	2565
DBVPG6765 x Y12	C8	93.8776	108.163	72.619	88.0952	79.7619	93.8931	5.46875	104.688	77.3438	68	95	26	47	63	55	20	54	43	2375
DBVPG6765 x Y12	G7	93.9394	90.9091	76	97	47	100	21.2903	90.3226	70.3226	69	31	39	73	20	76	64	27	30	2262
DBVPG6765 x Y12	E12	94.3925	99.0654	98.1818	116.364	94.5455	107.143	4.23729	121.186	92.3729	70	77	96	93	85	91	14	81	64	3311
DBVPG6765 x Y12	B5	94.7917	95.8333	85.3659	109.756	59.7561	91.2281	17.094	110.256	98.2906	71	59	80	89	34	46	52	64	71	2854
DBVPG6765 x Y12	A8	94.9206	94.2857	75.6849	81.1644	69.863	88.8889	41.9118	86.7647	64.7059	72	51	36	20	45	37	93	21	18	2172
DBVPG6765 x Y12	C6	95.2381	101.905	83.7209	97.6744	84.8837	101.639	21.2598	90.5512	59.8425	73	84	70	74	74	81	63	29	10	2865
DBVPG6765 x Y12	A3	95.3795	98.0198	91.6409	93.808	96.5944	106.838	0	105.085	114.407	74	74	91	64	86	90	8	56	88	3155
DBVPG6765 x Y12	B6	95.6522	106.957	74.5098	96.0784	82.3529	91.1765	11.5108	112.23	47.482	75	92	33	70	69	44	39	70	3	2548
DBVPG6765 x Y12	G3	95.6897	96.5517	89.1089	100	48.5149	85.1064	37.0079	93.7008	94.4882	76	66	86	77	21	21	88	33	68	2967
DBVPG6765 x Y12	C5	95.7895	95.7895	84.5361	93.8144	65.9794	90.5983	8.33333	95.5128	63.4615	77	57	75	65	41	42	27	37	13	2377
DBVPG6765 x Y12	B7	96.5909	95.4545	75.5556	92.2222	51.1111	95.2	0	116.981	72.6415	78	56	35	60	24	67	8	75	33	2237
DBVPG6765 x Y12	H4	96.7742	92.4731	85.5856	84.6847	62.1622	95.6989	29.7619	83.3333	73.2143	79	37	81	34	38	68	78	16	35	2463
DBVPG6765 x Y12	G4	96.9388	92.8571	78.5714	111.607	74.1071	93.4959	29.3333	83.3333	80.6667	80	40	52	90	56	53	77	17	45	2674
DBVPG6765 x Y12	G12	97	101	91.1765	120.588	86.7647	105.319	18.9781	86.8613	83.2117	81	82	90	95	79	88	57	22	51	3248
DBVPG6765 x Y12	B11	97.0297	103.96	92.4051	98.7342	117.722	88.8889	-7.54717	122.642	110.377	82	86	92	76	94	38	1	83	86	3326
DBVPG6765 x Y12	E6	97.1429	107.619	72.7273	78.7879	75.7576	100.935	0.862069	106.034	81.8966	83	94	28	13	59	79	10	58	48	2310
DBVPG6765 x Y12	G8	97.9167	95.8333	82.1782	108.911	61.3861	103.191	25.7143	100.714	87.8571	84	59	61	88	37	84	72	48	58	2987
DBVPG6765 x Y12	F8	98.0198	105.941	78.9474	81.0526	86.3158	73.2468	17.3709	91.3146	89.2019	85	90	53	19	78	5	53	30	59	2434
DBVPG6765 x Y12	C9	98.913	107.609	70.2381	89.2857	72.619	104.651	4.90798	77.9141	87.1166	86	93	19	53	52	87	16	11	57	2428
DBVPG6765 x Y12	G1	99.0991	104.505	76.8421	103.158	75.7895	90.2174	30	94.6154	81.5385	87	87	44	81	60	41	79	35	47	2917
DBVPG6765 x Y12	A5	99.711	94.5087	69.0852	87.0662	53.9432	109.025	21.3855	60.8434	81.0241	88	52	17	43	26	93	65	4	46	2195
DBVPG6765 x Y12	H8	100.8	96	89.2857	89.2857	45.2381	100.862	18.2927	71.9512	92.0732	89	61	87	54	17	78	56	6	62	2639
DBVPG6765 x Y12	D8	101.099	105.495	72.449	86.7347	75.5102	103.704	-3.0303	112.121	105.051	90	89	25	42	58	86	2	69	78	2631
DBVPG6765 x Y12	A1	101.187	97.0326	74.4505	72.5275	70.0549	94.6875	13.5447	77.8098	93.6599	91	71	32	5	46	62	43	10	67	2091
DBVPG6765 x Y12	A12	102.417	96.0725	83.1429	81.4286	79.7143	101.923	5.14706	77.9412	49.2647	92	62	67	21	62	82	17	12	5	2182
DBVPG6765 x Y12	F6	105.455	100	76.7677	88.8889	73.7374	96.0784	9.57447	90.4255	107.447	93	81	43	50	55	70	34	28	81	2624
DBVPG6765 x Y12	G11	107.5	96.25	77.1084	106.024	56.6265	83.4862	36.2903	101.613	118.548	94	64	45	86	29	15	87	50	89	3029
DBVPG6765 x Y12	H11	108.511	93.617	81.6092	68.9655	22.9885	89.8305	23.3333	82.7778	60	95	48	58	3	1	40	69	15	11	1902
DBVPG6765 x Y12	F12	113.462	118.269	96.5517	105.172	108.621	87.3563	25.974	72.7273	68.8312	96	96	94	85	90	27	73	7	26	3440

## Sheet: formic acid
	Haploid segregant	Acetic acid	Formic acid	Furfural	HMF	Vanillin	Sorbitol	Ethanol	T (35'C)	T (40'C)	rankAA	rankF	rankFurf	Rank HMF	Rank vanillin	Rank Sorbitol	Rank Ethanol	Rank T 35	Rank T 40	Total (min 9, max 864)
DBVPG6765 x Y12	B8	81.3084	58.8785	84.6154	96.1538	56.4103	105.556	6.48148	112.037	70.3704	9	1	77	71	28	89	22	68	31	2026
DBVPG6765 x Y12	B1	92.9293	70.7071	66.3265	79.5918	85.7143	88.4211	2.12766	144.681	76.5957	58	2	8	16	76	35	11	96	41	1719
DBVPG6765 x Y12	H6	83.8462	77.6923	72.7273	81.8182	50.5051	94	33.0645	117.742	74.1935	16	3	27	24	23	57	82	76	36	1785
DBVPG6765 x Y12	H7	88.8889	79.4872	83.9286	87.5	59.8214	85.1562	13.2075	80.5031	85.5346	34	4	71	45	35	22	42	14	54	1835
DBVPG6765 x Y12	D10	79.0909	80	71.6049	86.4198	127.16	94.4444	11.8519	100	86.6667	4	6	22	41	96	60	40	47	56	1926
DBVPG6765 x Y12	E2	84.5455	80	76.1194	92.5373	65.6716	95.1613	7.14286	104.762	108.73	18	6	40	61	40	66	24	55	83	1944
DBVPG6765 x Y12	H10	89.3443	81.9672	96.9231	115.385	90.7692	103.67	19.4805	94.8052	98.0519	39	7	95	92	83	85	59	36	70	2914
DBVPG6765 x Y12	D3	80	82.5	75.7895	87.3684	45.2632	98.0769	7.92079	122.772	85.1485	6	8	37	44	18	74	26	84	53	1692
DBVPG6765 x Y12	H2	93.6364	83.6364	83.5294	74.1176	24.7059	93.3884	42.6829	85.9756	64.0244	66	9	69	7	2	52	95	20	15	1856
DBVPG6765 x Y12	C3	75	83.6957	79.2683	89.0244	51.2195	87.4016	0.819672	108.197	104.918	2	10	54	52	25	28	9	61	77	1686
DBVPG6765 x Y12	D1	88.9831	83.8983	55.914	77.4194	41.9355	91.8919	9.09091	136.364	140.404	35	11	1	10	13	48	32	92	93	1763
DBVPG6765 x Y12	D2	87.156	84.4037	66.6667	88.8889	71.4286	70.7317	5.9322	97.4576	92.3729	22	12	10	49	49	3	21	40	65	1636
DBVPG6765 x Y12	F2	82.0755	84.9057	70.1299	75.3247	72.7273	94	37.2263	89.781	64.9635	10	13	18	9	53	56	89	25	20	1628
DBVPG6765 x Y12	D9	90.0901	85.5856	57	79	88	91.2281	16.3934	98.3607	74.5902	47	14	2	15	81	45	49	44	37	1755
DBVPG6765 x Y12	D7	82.3529	86.2745	82.9787	93.617	74.4681	76.6423	16.6667	109.42	105.072	11	16	63	63	57	6	51	63	79	2214
DBVPG6765 x Y12	E4	86.2745	86.2745	81.7308	84.6154	73.0769	80.8	12.8	112.8	71.2	20	16	60	33	54	9	41	71	32	1878
DBVPG6765 x Y12	E9	80.6122	86.7347	66.6667	83.908	58.6207	83.4783	20.2128	127.66	98.9362	7	17	10	31	32	14	62	87	73	1756
DBVPG6765 x Y12	E5	82.7586	87.069	72.043	86.0215	45.1613	84.106	8.82353	99.2647	65.4412	13	18	23	39	16	19	30	45	21	1378
DBVPG6765 x Y12	H3	89.6	88	75.8621	83.908	29.8851	84.4037	30.7692	90.2098	75.5245	42	19	38	30	4	20	80	26	39	1748
DBVPG6765 x Y12	A2	92.7326	88.0814	84.1004	81.59	82.8452	95.7265	19.6262	116.822	109.346	55	20	72	22	71	69	60	74	84	2532
DBVPG6765 x Y12	A7	92.1519	88.1013	72.1354	82.0312	50	112.264	16.4286	15.7143	76.4286	51	21	24	25	22	94	50	1	40	1619
DBVPG6765 x Y12	A4	87.5949	88.1013	76.5896	89.3064	84.104	84.0336	-0.869565	120	48.6957	24	22	41	55	73	18	5	78	4	1764
DBVPG6765 x Y12	F1	88.1818	88.1818	70.7071	73.7374	62.6263	102.041	9.90099	129.703	63.3663	30	23	20	6	39	83	35	89	12	1669
DBVPG6765 x Y12	H5	70.5357	88.3929	86.1111	79.6296	40.7407	80.8696	33.0827	97.7444	109.774	1	24	82	17	10	10	83	42	85	2020
DBVPG6765 x Y12	D11	83.1461	88.764	66.6667	84.7619	44.7619	87.8261	11	143	106	14	25	11	35	15	33	38	94	80	1761
DBVPG6765 x Y12	H1	89.6	88.8	78.0952	80	41.9048	99.0741	22.5806	75.8065	53.2258	43	26	50	18	12	75	68	8	9	1632
DBVPG6765 x Y12	D12	82.7273	89.0909	73.8095	90.4762	71.4286	94.7826	7.6087	141.304	147.826	12	27	30	56	50	63	25	93	94	2244
DBVPG6765 x Y12	E7	79.0476	89.5238	84.7826	96.7391	69.5652	83.7398	19.4444	125	83.3333	3	28	78	72	44	16	58	85	52	2334
DBVPG6765 x Y12	B4	92.2414	89.6552	77.7778	93.5185	83.3333	89.1892	16.0305	48.0916	97.7099	52	29	47	62	72	39	48	3	69	2072
DBVPG6765 x Y12	C10	80.9917	90.0826	78.0822	95.8904	100	94.2857	8.46154	102.308	63.8462	8	30	49	69	87	59	28	52	14	2067
DBVPG6765 x Y12	G7	93.9394	90.9091	76	97	47	100	21.2903	90.3226	70.3226	69	31	39	73	20	76	64	27	30	2262
DBVPG6765 x Y12	H12	84.0278	90.9722	93.3333	84	56	90.9091	32.3171	103.049	67.0732	17	32	93	32	27	43	81	53	23	2297
DBVPG6765 x Y12	E10	87.619	91.4286	85.2459	116.393	119.672	100.98	5.31915	125.532	91.4894	25	33	79	94	95	80	18	86	61	2879
DBVPG6765 x Y12	G9	93.0693	92.0792	77.8947	106.316	89.4737	85.2941	33.557	97.9866	89.9329	60	34	48	87	82	23	84	43	60	2742
DBVPG6765 x Y12	C1	93.2692	92.3077	68.2243	77.5701	31.7757	95.082	9.55882	88.9706	46.3235	63	35	16	11	6	64	33	24	2	1426
DBVPG6765 x Y12	H9	89.1304	92.3913	78.4946	72.043	46.2366	88.6957	40.7643	101.274	104.459	36	36	51	4	19	36	92	49	75	2089
DBVPG6765 x Y12	H4	96.7742	92.4731	85.5856	84.6847	62.1622	95.6989	29.7619	83.3333	73.2143	79	37	81	34	38	68	78	16	35	2463
DBVPG6765 x Y12	F11	91.5789	92.6316	67.9245	64.1509	25.4717	72.7273	27.1084	69.2771	82.5301	49	38	14	1	3	4	74	5	50	1419
DBVPG6765 x Y12	B12	87.5	92.7083	83.1461	102.247	60.6742	93.1624	14.5299	106.838	64.1026	23	39	68	79	36	50	46	59	17	2311
DBVPG6765 x Y12	G4	96.9388	92.8571	78.5714	111.607	74.1071	93.4959	29.3333	83.3333	80.6667	80	40	52	90	56	53	77	17	45	2674
DBVPG6765 x Y12	A6	93.2153	92.9204	84.2949	95.1923	82.6923	94.5652	2.17391	26.087	154.348	62	41	74	68	70	61	12	2	95	2421
DBVPG6765 x Y12	G6	93	93	67.3469	83.6735	59.1837	69.2982	27.2727	96.9697	110.606	59	42	12	29	33	2	75	38	87	2112
DBVPG6765 x Y12	A11	92.25	93	81.0289	88.746	81.0289	115.455	10.3175	105.556	43.6508	53	43	57	48	65	95	36	57	1	2364
DBVPG6765 x Y12	C4	87.8261	93.0435	86.5854	93.9024	109.756	83.0769	14.0351	119.298	64.9123	28	44	83	66	91	13	44	77	19	2584
DBVPG6765 x Y12	F4	83.6538	93.2692	79.8165	83.4862	66.9725	86.7188	21.519	91.7722	68.3544	15	45	55	27	42	24	66	31	25	1843
DBVPG6765 x Y12	F10	91.5888	93.4579	71.2644	81.6092	71.2644	67.8261	38.5965	130.702	104.386	50	46	21	23	47	1	90	90	74	2354
DBVPG6765 x Y12	C2	87.156	93.578	81.6901	104.225	57.7465	87.6485	34.8718	111.795	65.8974	22	47	59	83	30	32	85	67	22	2517
DBVPG6765 x Y12	H11	108.511	93.617	81.6092	68.9655	22.9885	89.8305	23.3333	82.7778	60	95	48	58	3	1	40	69	15	11	1902
DBVPG6765 x Y12	E11	89.5833	93.75	65.9091	90.9091	42.0455	81.7308	15.7025	109.091	52.0661	41	49	7	58	14	12	47	62	7	1800
DBVPG6765 x Y12	A9	89.3548	93.871	68.0934	82.8794	39.6887	126.25	17.4312	120.183	133.945	40	50	15	26	9	96	54	79	92	2401
DBVPG6765 x Y12	A8	94.9206	94.2857	75.6849	81.1644	69.863	88.8889	41.9118	86.7647	64.7059	72	51	36	20	45	37	93	21	18	2172
DBVPG6765 x Y12	A5	99.711	94.5087	69.0852	87.0662	53.9432	109.025	21.3855	60.8434	81.0241	88	52	17	43	26	93	65	4	46	2195
DBVPG6765 x Y12	C11	92.3913	94.5652	63.6364	78.7879	32.3232	100.833	20.1754	128.07	82.4561	54	53	4	14	7	77	61	88	49	2020
DBVPG6765 x Y12	D6	89.2157	95.098	64.0777	83.4951	71.8447	87.5	5.42636	100	76.7442	38	54	5	28	51	29	19	47	42	1759
DBVPG6765 x Y12	F9	89.6226	95.283	67.8161	74.7126	81.6092	86.9231	46.4203	85.4503	119.63	46	55	13	8	67	25	96	19	90	2222
DBVPG6765 x Y12	B7	96.5909	95.4545	75.5556	92.2222	51.1111	95.2	0	116.981	72.6415	78	56	35	60	24	67	8	75	33	2237
DBVPG6765 x Y12	C5	95.7895	95.7895	84.5361	93.8144	65.9794	90.5983	8.33333	95.5128	63.4615	77	57	75	65	41	42	27	37	13	2377
DBVPG6765 x Y12	B5	94.7917	95.8333	85.3659	109.756	59.7561	91.2281	17.094	110.256	98.2906	71	59	80	89	34	46	52	64	71	2854
DBVPG6765 x Y12	G8	97.9167	95.8333	82.1782	108.911	61.3861	103.191	25.7143	100.714	87.8571	84	59	61	88	37	84	72	48	58	2987
DBVPG6765 x Y12	G5	92.7419	95.9677	84.2105	112.281	87.7193	94.1667	38.6364	93.9394	67.4242	56	60	73	91	80	58	91	34	24	2986
DBVPG6765 x Y12	H8	100.8	96	89.2857	89.2857	45.2381	100.862	18.2927	71.9512	92.0732	89	61	87	54	17	78	56	6	62	2639
DBVPG6765 x Y12	A12	102.417	96.0725	83.1429	81.4286	79.7143	101.923	5.14706	77.9412	49.2647	92	62	67	21	62	82	17	12	5	2182
DBVPG6765 x Y12	F7	79.2453	96.2264	83.0189	87.7358	68.8679	88	-1.0989	134.066	93.4066	5	63	66	46	43	34	4	91	66	2135
DBVPG6765 x Y12	G11	107.5	96.25	77.1084	106.024	56.6265	83.4862	36.2903	101.613	118.548	94	64	45	86	29	15	87	50	89	3029
DBVPG6765 x Y12	G2	93.6937	96.3964	74.1573	103.371	79.7753	79.4118	35.8779	88.5496	74.8092	67	65	31	82	64	7	86	23	38	2565
DBVPG6765 x Y12	G3	95.6897	96.5517	89.1089	100	48.5149	85.1064	37.0079	93.7008	94.4882	76	66	86	77	21	21	88	33	68	2967
DBVPG6765 x Y12	F5	87.8049	96.748	77.6596	85.1064	71.2766	95.098	24.2718	110.68	68.932	27	67	46	38	48	65	70	65	27	2282
DBVPG6765 x Y12	E8	88.7755	96.9388	73	85	86	96.3636	0	115.464	108.247	33	68	29	37	77	71	8	73	82	2241
DBVPG6765 x Y12	F3	88.5496	96.9466	83	89	58	91.3669	24.8366	79.7386	92.1569	31	69	64	51	31	47	71	13	63	2341
DBVPG6765 x Y12	C12	87.7863	96.9466	74.6988	78.3133	106.024	96.3687	-1.27551	110.969	98.4694	26	70	34	12	88	72	3	66	72	2136
DBVPG6765 x Y12	A1	101.187	97.0326	74.4505	72.5275	70.0549	94.6875	13.5447	77.8098	93.6599	91	71	32	5	46	62	43	10	67	2091
DBVPG6765 x Y12	E1	93.1373	97.0588	61.1111	67.5926	31.4815	79.646	4.7619	144.048	180.952	61	72	3	2	5	8	15	95	96	1950
DBVPG6765 x Y12	B2	89.6226	97.1698	76.6234	98.7013	85.7143	86.9919	28.3465	83.4646	50.3937	44	73	42	75	75	26	76	18	6	2365
DBVPG6765 x Y12	A3	95.3795	98.0198	91.6409	93.808	96.5944	106.838	0	105.085	114.407	74	74	91	64	86	90	8	56	88	3155
DBVPG6765 x Y12	A10	91.0811	98.1081	84.5912	84.9057	81.1321	107.547	8.82353	76.4706	69.1176	48	75	76	36	66	92	29	9	28	2315
DBVPG6765 x Y12	E3	93.4579	98.1308	86.8852	104.918	81.9672	93.3333	3.07692	107.692	104.615	64	76	85	84	68	51	13	60	76	2883
DBVPG6765 x Y12	E12	94.3925	99.0654	98.1818	116.364	94.5455	107.143	4.23729	121.186	92.3729	70	77	96	93	85	91	14	81	64	3311
DBVPG6765 x Y12	G10	92.8571	99.1071	90.625	132.813	112.5	97.5904	41.9643	113.393	120.536	57	78	89	96	93	73	94	72	91	3726
DBVPG6765 x Y12	B9	88.75	100	64.8936	86.1702	41.4894	81.4103	6.52174	97.1014	73.1884	32	79	6	40	11	11	23	39	34	1691
DBVPG6765 x Y12	D4	85.1485	100	86.8421	102.632	106.579	93.5185	14.5299	120.513	64.1026	19	81	84	80	89	54	46	80	17	2822
DBVPG6765 x Y12	F6	105.455	100	76.7677	88.8889	73.7374	96.0784	9.57447	90.4255	107.447	93	81	43	50	55	70	34	28	81	2624
DBVPG6765 x Y12	G12	97	101	91.1765	120.588	86.7647	105.319	18.9781	86.8613	83.2117	81	82	90	95	79	88	57	22	51	3248
DBVPG6765 x Y12	D5	89.6226	101.887	89.5833	90.625	38.5417	87.6106	22.4638	102.174	78.2609	46	83	88	57	8	31	67	51	44	2598
DBVPG6765 x Y12	C6	95.2381	101.905	83.7209	97.6744	84.8837	101.639	21.2598	90.5512	59.8425	73	84	70	74	74	81	63	29	10	2865
DBVPG6765 x Y12	B10	88	103.2	80.2198	100	112.088	87.6033	9.09091	121.97	85.6061	29	85	56	78	92	30	32	82	55	2771
DBVPG6765 x Y12	B11	97.0297	103.96	92.4051	98.7342	117.722	88.8889	-7.54717	122.642	110.377	82	86	92	76	94	38	1	83	86	3326
DBVPG6765 x Y12	G1	99.0991	104.505	76.8421	103.158	75.7895	90.2174	30	94.6154	81.5385	87	87	44	81	60	41	79	35	47	2917
DBVPG6765 x Y12	B3	93.578	104.587	82.3529	94.1176	76.4706	92.9688	17.5573	93.1298	70.229	65	88	62	67	61	49	55	32	29	2664
DBVPG6765 x Y12	D8	101.099	105.495	72.449	86.7347	75.5102	103.704	-3.0303	112.121	105.051	90	89	25	42	58	86	2	69	78	2631
DBVPG6765 x Y12	F8	98.0198	105.941	78.9474	81.0526	86.3158	73.2468	17.3709	91.3146	89.2019	85	90	53	19	78	5	53	30	59	2434
DBVPG6765 x Y12	C7	89.1892	106.306	83	92	91	84.0278	10.9375	97.6563	53.125	37	91	65	59	84	17	37	41	8	2431
DBVPG6765 x Y12	B6	95.6522	106.957	74.5098	96.0784	82.3529	91.1765	11.5108	112.23	47.482	75	92	33	70	69	44	39	70	3	2548
DBVPG6765 x Y12	C9	98.913	107.609	70.2381	89.2857	72.619	104.651	4.90798	77.9141	87.1166	86	93	19	53	52	87	16	11	57	2428
DBVPG6765 x Y12	E6	97.1429	107.619	72.7273	78.7879	75.7576	100.935	0.862069	106.034	81.8966	83	94	28	13	59	79	10	58	48	2310
DBVPG6765 x Y12	C8	93.8776	108.163	72.619	88.0952	79.7619	93.8931	5.46875	104.688	77.3438	68	95	26	47	63	55	20	54	43	2375
DBVPG6765 x Y12	F12	113.462	118.269	96.5517	105.172	108.621	87.3563	25.974	72.7273	68.8312	96	96	94	85	90	27	73	7	26	3440

## Sheet: furfural
	Haploid segregant	Acetic acid	Formic acid	Furfural	HMF	Vanillin	Sorbitol	Ethanol	T (35'C)	T (40'C)	rankAA	rankF	rankFurf	Rank HMF	Rank vanillin	Rank Sorbitol	Rank Ethanol	Rank T 35	Rank T 40	Total (min 9, max 864)
DBVPG6765 x Y12	D1	88.9831	83.8983	55.914	77.4194	41.9355	91.8919	9.09091	136.364	140.404	35	11	1	10	13	48	32	92	93	1763
DBVPG6765 x Y12	D9	90.0901	85.5856	57	79	88	91.2281	16.3934	98.3607	74.5902	47	14	2	15	81	45	49	44	37	1755
DBVPG6765 x Y12	E1	93.1373	97.0588	61.1111	67.5926	31.4815	79.646	4.7619	144.048	180.952	61	72	3	2	5	8	15	95	96	1950
DBVPG6765 x Y12	C11	92.3913	94.5652	63.6364	78.7879	32.3232	100.833	20.1754	128.07	82.4561	54	53	4	14	7	77	61	88	49	2020
DBVPG6765 x Y12	D6	89.2157	95.098	64.0777	83.4951	71.8447	87.5	5.42636	100	76.7442	38	54	5	28	51	29	19	47	42	1759
DBVPG6765 x Y12	B9	88.75	100	64.8936	86.1702	41.4894	81.4103	6.52174	97.1014	73.1884	32	79	6	40	11	11	23	39	34	1691
DBVPG6765 x Y12	E11	89.5833	93.75	65.9091	90.9091	42.0455	81.7308	15.7025	109.091	52.0661	41	49	7	58	14	12	47	62	7	1800
DBVPG6765 x Y12	B1	92.9293	70.7071	66.3265	79.5918	85.7143	88.4211	2.12766	144.681	76.5957	58	2	8	16	76	35	11	96	41	1719
DBVPG6765 x Y12	D2	87.156	84.4037	66.6667	88.8889	71.4286	70.7317	5.9322	97.4576	92.3729	22	12	10	49	49	3	21	40	65	1636
DBVPG6765 x Y12	E9	80.6122	86.7347	66.6667	83.908	58.6207	83.4783	20.2128	127.66	98.9362	7	17	10	31	32	14	62	87	73	1756
DBVPG6765 x Y12	D11	83.1461	88.764	66.6667	84.7619	44.7619	87.8261	11	143	106	14	25	11	35	15	33	38	94	80	1761
DBVPG6765 x Y12	G6	93	93	67.3469	83.6735	59.1837	69.2982	27.2727	96.9697	110.606	59	42	12	29	33	2	75	38	87	2112
DBVPG6765 x Y12	F9	89.6226	95.283	67.8161	74.7126	81.6092	86.9231	46.4203	85.4503	119.63	46	55	13	8	67	25	96	19	90	2222
DBVPG6765 x Y12	F11	91.5789	92.6316	67.9245	64.1509	25.4717	72.7273	27.1084	69.2771	82.5301	49	38	14	1	3	4	74	5	50	1419
DBVPG6765 x Y12	A9	89.3548	93.871	68.0934	82.8794	39.6887	126.25	17.4312	120.183	133.945	40	50	15	26	9	96	54	79	92	2401
DBVPG6765 x Y12	C1	93.2692	92.3077	68.2243	77.5701	31.7757	95.082	9.55882	88.9706	46.3235	63	35	16	11	6	64	33	24	2	1426
DBVPG6765 x Y12	A5	99.711	94.5087	69.0852	87.0662	53.9432	109.025	21.3855	60.8434	81.0241	88	52	17	43	26	93	65	4	46	2195
DBVPG6765 x Y12	F2	82.0755	84.9057	70.1299	75.3247	72.7273	94	37.2263	89.781	64.9635	10	13	18	9	53	56	89	25	20	1628
DBVPG6765 x Y12	C9	98.913	107.609	70.2381	89.2857	72.619	104.651	4.90798	77.9141	87.1166	86	93	19	53	52	87	16	11	57	2428
DBVPG6765 x Y12	F1	88.1818	88.1818	70.7071	73.7374	62.6263	102.041	9.90099	129.703	63.3663	30	23	20	6	39	83	35	89	12	1669
DBVPG6765 x Y12	F10	91.5888	93.4579	71.2644	81.6092	71.2644	67.8261	38.5965	130.702	104.386	50	46	21	23	47	1	90	90	74	2354
DBVPG6765 x Y12	D10	79.0909	80	71.6049	86.4198	127.16	94.4444	11.8519	100	86.6667	4	6	22	41	96	60	40	47	56	1926
DBVPG6765 x Y12	E5	82.7586	87.069	72.043	86.0215	45.1613	84.106	8.82353	99.2647	65.4412	13	18	23	39	16	19	30	45	21	1378
DBVPG6765 x Y12	A7	92.1519	88.1013	72.1354	82.0312	50	112.264	16.4286	15.7143	76.4286	51	21	24	25	22	94	50	1	40	1619
DBVPG6765 x Y12	D8	101.099	105.495	72.449	86.7347	75.5102	103.704	-3.0303	112.121	105.051	90	89	25	42	58	86	2	69	78	2631
DBVPG6765 x Y12	C8	93.8776	108.163	72.619	88.0952	79.7619	93.8931	5.46875	104.688	77.3438	68	95	26	47	63	55	20	54	43	2375
DBVPG6765 x Y12	H6	83.8462	77.6923	72.7273	81.8182	50.5051	94	33.0645	117.742	74.1935	16	3	27	24	23	57	82	76	36	1785
DBVPG6765 x Y12	E6	97.1429	107.619	72.7273	78.7879	75.7576	100.935	0.862069	106.034	81.8966	83	94	28	13	59	79	10	58	48	2310
DBVPG6765 x Y12	E8	88.7755	96.9388	73	85	86	96.3636	0	115.464	108.247	33	68	29	37	77	71	8	73	82	2241
DBVPG6765 x Y12	D12	82.7273	89.0909	73.8095	90.4762	71.4286	94.7826	7.6087	141.304	147.826	12	27	30	56	50	63	25	93	94	2244
DBVPG6765 x Y12	G2	93.6937	96.3964	74.1573	103.371	79.7753	79.4118	35.8779	88.5496	74.8092	67	65	31	82	64	7	86	23	38	2565
DBVPG6765 x Y12	A1	101.187	97.0326	74.4505	72.5275	70.0549	94.6875	13.5447	77.8098	93.6599	91	71	32	5	46	62	43	10	67	2091
DBVPG6765 x Y12	B6	95.6522	106.957	74.5098	96.0784	82.3529	91.1765	11.5108	112.23	47.482	75	92	33	70	69	44	39	70	3	2548
DBVPG6765 x Y12	C12	87.7863	96.9466	74.6988	78.3133	106.024	96.3687	-1.27551	110.969	98.4694	26	70	34	12	88	72	3	66	72	2136
DBVPG6765 x Y12	B7	96.5909	95.4545	75.5556	92.2222	51.1111	95.2	0	116.981	72.6415	78	56	35	60	24	67	8	75	33	2237
DBVPG6765 x Y12	A8	94.9206	94.2857	75.6849	81.1644	69.863	88.8889	41.9118	86.7647	64.7059	72	51	36	20	45	37	93	21	18	2172
DBVPG6765 x Y12	D3	80	82.5	75.7895	87.3684	45.2632	98.0769	7.92079	122.772	85.1485	6	8	37	44	18	74	26	84	53	1692
DBVPG6765 x Y12	H3	89.6	88	75.8621	83.908	29.8851	84.4037	30.7692	90.2098	75.5245	42	19	38	30	4	20	80	26	39	1748
DBVPG6765 x Y12	G7	93.9394	90.9091	76	97	47	100	21.2903	90.3226	70.3226	69	31	39	73	20	76	64	27	30	2262
DBVPG6765 x Y12	E2	84.5455	80	76.1194	92.5373	65.6716	95.1613	7.14286	104.762	108.73	18	6	40	61	40	66	24	55	83	1944
DBVPG6765 x Y12	A4	87.5949	88.1013	76.5896	89.3064	84.104	84.0336	-0.869565	120	48.6957	24	22	41	55	73	18	5	78	4	1764
DBVPG6765 x Y12	B2	89.6226	97.1698	76.6234	98.7013	85.7143	86.9919	28.3465	83.4646	50.3937	44	73	42	75	75	26	76	18	6	2365
DBVPG6765 x Y12	F6	105.455	100	76.7677	88.8889	73.7374	96.0784	9.57447	90.4255	107.447	93	81	43	50	55	70	34	28	81	2624
DBVPG6765 x Y12	G1	99.0991	104.505	76.8421	103.158	75.7895	90.2174	30	94.6154	81.5385	87	87	44	81	60	41	79	35	47	2917
DBVPG6765 x Y12	G11	107.5	96.25	77.1084	106.024	56.6265	83.4862	36.2903	101.613	118.548	94	64	45	86	29	15	87	50	89	3029
DBVPG6765 x Y12	F5	87.8049	96.748	77.6596	85.1064	71.2766	95.098	24.2718	110.68	68.932	27	67	46	38	48	65	70	65	27	2282
DBVPG6765 x Y12	B4	92.2414	89.6552	77.7778	93.5185	83.3333	89.1892	16.0305	48.0916	97.7099	52	29	47	62	72	39	48	3	69	2072
DBVPG6765 x Y12	G9	93.0693	92.0792	77.8947	106.316	89.4737	85.2941	33.557	97.9866	89.9329	60	34	48	87	82	23	84	43	60	2742
DBVPG6765 x Y12	C10	80.9917	90.0826	78.0822	95.8904	100	94.2857	8.46154	102.308	63.8462	8	30	49	69	87	59	28	52	14	2067
DBVPG6765 x Y12	H1	89.6	88.8	78.0952	80	41.9048	99.0741	22.5806	75.8065	53.2258	43	26	50	18	12	75	68	8	9	1632
DBVPG6765 x Y12	H9	89.1304	92.3913	78.4946	72.043	46.2366	88.6957	40.7643	101.274	104.459	36	36	51	4	19	36	92	49	75	2089
DBVPG6765 x Y12	G4	96.9388	92.8571	78.5714	111.607	74.1071	93.4959	29.3333	83.3333	80.6667	80	40	52	90	56	53	77	17	45	2674
DBVPG6765 x Y12	F8	98.0198	105.941	78.9474	81.0526	86.3158	73.2468	17.3709	91.3146	89.2019	85	90	53	19	78	5	53	30	59	2434
DBVPG6765 x Y12	C3	75	83.6957	79.2683	89.0244	51.2195	87.4016	0.819672	108.197	104.918	2	10	54	52	25	28	9	61	77	1686
DBVPG6765 x Y12	F4	83.6538	93.2692	79.8165	83.4862	66.9725	86.7188	21.519	91.7722	68.3544	15	45	55	27	42	24	66	31	25	1843
DBVPG6765 x Y12	B10	88	103.2	80.2198	100	112.088	87.6033	9.09091	121.97	85.6061	29	85	56	78	92	30	32	82	55	2771
DBVPG6765 x Y12	A11	92.25	93	81.0289	88.746	81.0289	115.455	10.3175	105.556	43.6508	53	43	57	48	65	95	36	57	1	2364
DBVPG6765 x Y12	H11	108.511	93.617	81.6092	68.9655	22.9885	89.8305	23.3333	82.7778	60	95	48	58	3	1	40	69	15	11	1902
DBVPG6765 x Y12	C2	87.156	93.578	81.6901	104.225	57.7465	87.6485	34.8718	111.795	65.8974	22	47	59	83	30	32	85	67	22	2517
DBVPG6765 x Y12	E4	86.2745	86.2745	81.7308	84.6154	73.0769	80.8	12.8	112.8	71.2	20	16	60	33	54	9	41	71	32	1878
DBVPG6765 x Y12	G8	97.9167	95.8333	82.1782	108.911	61.3861	103.191	25.7143	100.714	87.8571	84	59	61	88	37	84	72	48	58	2987
DBVPG6765 x Y12	B3	93.578	104.587	82.3529	94.1176	76.4706	92.9688	17.5573	93.1298	70.229	65	88	62	67	61	49	55	32	29	2664
DBVPG6765 x Y12	D7	82.3529	86.2745	82.9787	93.617	74.4681	76.6423	16.6667	109.42	105.072	11	16	63	63	57	6	51	63	79	2214
DBVPG6765 x Y12	F3	88.5496	96.9466	83	89	58	91.3669	24.8366	79.7386	92.1569	31	69	64	51	31	47	71	13	63	2341
DBVPG6765 x Y12	C7	89.1892	106.306	83	92	91	84.0278	10.9375	97.6563	53.125	37	91	65	59	84	17	37	41	8	2431
DBVPG6765 x Y12	F7	79.2453	96.2264	83.0189	87.7358	68.8679	88	-1.0989	134.066	93.4066	5	63	66	46	43	34	4	91	66	2135
DBVPG6765 x Y12	A12	102.417	96.0725	83.1429	81.4286	79.7143	101.923	5.14706	77.9412	49.2647	92	62	67	21	62	82	17	12	5	2182
DBVPG6765 x Y12	B12	87.5	92.7083	83.1461	102.247	60.6742	93.1624	14.5299	106.838	64.1026	23	39	68	79	36	50	46	59	17	2311
DBVPG6765 x Y12	H2	93.6364	83.6364	83.5294	74.1176	24.7059	93.3884	42.6829	85.9756	64.0244	66	9	69	7	2	52	95	20	15	1856
DBVPG6765 x Y12	C6	95.2381	101.905	83.7209	97.6744	84.8837	101.639	21.2598	90.5512	59.8425	73	84	70	74	74	81	63	29	10	2865
DBVPG6765 x Y12	H7	88.8889	79.4872	83.9286	87.5	59.8214	85.1562	13.2075	80.5031	85.5346	34	4	71	45	35	22	42	14	54	1835
DBVPG6765 x Y12	A2	92.7326	88.0814	84.1004	81.59	82.8452	95.7265	19.6262	116.822	109.346	55	20	72	22	71	69	60	74	84	2532
DBVPG6765 x Y12	G5	92.7419	95.9677	84.2105	112.281	87.7193	94.1667	38.6364	93.9394	67.4242	56	60	73	91	80	58	91	34	24	2986
DBVPG6765 x Y12	A6	93.2153	92.9204	84.2949	95.1923	82.6923	94.5652	2.17391	26.087	154.348	62	41	74	68	70	61	12	2	95	2421
DBVPG6765 x Y12	C5	95.7895	95.7895	84.5361	93.8144	65.9794	90.5983	8.33333	95.5128	63.4615	77	57	75	65	41	42	27	37	13	2377
DBVPG6765 x Y12	A10	91.0811	98.1081	84.5912	84.9057	81.1321	107.547	8.82353	76.4706	69.1176	48	75	76	36	66	92	29	9	28	2315
DBVPG6765 x Y12	B8	81.3084	58.8785	84.6154	96.1538	56.4103	105.556	6.48148	112.037	70.3704	9	1	77	71	28	89	22	68	31	2026
DBVPG6765 x Y12	E7	79.0476	89.5238	84.7826	96.7391	69.5652	83.7398	19.4444	125	83.3333	3	28	78	72	44	16	58	85	52	2334
DBVPG6765 x Y12	E10	87.619	91.4286	85.2459	116.393	119.672	100.98	5.31915	125.532	91.4894	25	33	79	94	95	80	18	86	61	2879
DBVPG6765 x Y12	B5	94.7917	95.8333	85.3659	109.756	59.7561	91.2281	17.094	110.256	98.2906	71	59	80	89	34	46	52	64	71	2854
DBVPG6765 x Y12	H4	96.7742	92.4731	85.5856	84.6847	62.1622	95.6989	29.7619	83.3333	73.2143	79	37	81	34	38	68	78	16	35	2463
DBVPG6765 x Y12	H5	70.5357	88.3929	86.1111	79.6296	40.7407	80.8696	33.0827	97.7444	109.774	1	24	82	17	10	10	83	42	85	2020
DBVPG6765 x Y12	C4	87.8261	93.0435	86.5854	93.9024	109.756	83.0769	14.0351	119.298	64.9123	28	44	83	66	91	13	44	77	19	2584
DBVPG6765 x Y12	D4	85.1485	100	86.8421	102.632	106.579	93.5185	14.5299	120.513	64.1026	19	81	84	80	89	54	46	80	17	2822
DBVPG6765 x Y12	E3	93.4579	98.1308	86.8852	104.918	81.9672	93.3333	3.07692	107.692	104.615	64	76	85	84	68	51	13	60	76	2883
DBVPG6765 x Y12	G3	95.6897	96.5517	89.1089	100	48.5149	85.1064	37.0079	93.7008	94.4882	76	66	86	77	21	21	88	33	68	2967
DBVPG6765 x Y12	H8	100.8	96	89.2857	89.2857	45.2381	100.862	18.2927	71.9512	92.0732	89	61	87	54	17	78	56	6	62	2639
DBVPG6765 x Y12	D5	89.6226	101.887	89.5833	90.625	38.5417	87.6106	22.4638	102.174	78.2609	46	83	88	57	8	31	67	51	44	2598
DBVPG6765 x Y12	G10	92.8571	99.1071	90.625	132.813	112.5	97.5904	41.9643	113.393	120.536	57	78	89	96	93	73	94	72	91	3726
DBVPG6765 x Y12	G12	97	101	91.1765	120.588	86.7647	105.319	18.9781	86.8613	83.2117	81	82	90	95	79	88	57	22	51	3248
DBVPG6765 x Y12	A3	95.3795	98.0198	91.6409	93.808	96.5944	106.838	0	105.085	114.407	74	74	91	64	86	90	8	56	88	3155
DBVPG6765 x Y12	B11	97.0297	103.96	92.4051	98.7342	117.722	88.8889	-7.54717	122.642	110.377	82	86	92	76	94	38	1	83	86	3326
DBVPG6765 x Y12	H12	84.0278	90.9722	93.3333	84	56	90.9091	32.3171	103.049	67.0732	17	32	93	32	27	43	81	53	23	2297
DBVPG6765 x Y12	F12	113.462	118.269	96.5517	105.172	108.621	87.3563	25.974	72.7273	68.8312	96	96	94	85	90	27	73	7	26	3440
DBVPG6765 x Y12	H10	89.3443	81.9672	96.9231	115.385	90.7692	103.67	19.4805	94.8052	98.0519	39	7	95	92	83	85	59	36	70	2914
DBVPG6765 x Y12	E12	94.3925	99.0654	98.1818	116.364	94.5455	107.143	4.23729	121.186	92.3729	70	77	96	93	85	91	14	81	64	3311

## Sheet: HMF
	Haploid segregant	Acetic acid	Formic acid	Furfural	HMF	Vanillin	Sorbitol	Ethanol	T (35'C)	T (40'C)	rankAA	rankF	rankFurf	Rank HMF	Rank vanillin	Rank Sorbitol	Rank Ethanol	Rank T 35	Rank T 40	Total (min 9, max 864)
DBVPG6765 x Y12	F11	91.5789	92.6316	67.9245	64.1509	25.4717	72.7273	27.1084	69.2771	82.5301	49	38	14	1	3	4	74	5	50	1419
DBVPG6765 x Y12	E1	93.1373	97.0588	61.1111	67.5926	31.4815	79.646	4.7619	144.048	180.952	61	72	3	2	5	8	15	95	96	1950
DBVPG6765 x Y12	H11	108.511	93.617	81.6092	68.9655	22.9885	89.8305	23.3333	82.7778	60	95	48	58	3	1	40	69	15	11	1902
DBVPG6765 x Y12	H9	89.1304	92.3913	78.4946	72.043	46.2366	88.6957	40.7643	101.274	104.459	36	36	51	4	19	36	92	49	75	2089
DBVPG6765 x Y12	A1	101.187	97.0326	74.4505	72.5275	70.0549	94.6875	13.5447	77.8098	93.6599	91	71	32	5	46	62	43	10	67	2091
DBVPG6765 x Y12	F1	88.1818	88.1818	70.7071	73.7374	62.6263	102.041	9.90099	129.703	63.3663	30	23	20	6	39	83	35	89	12	1669
DBVPG6765 x Y12	H2	93.6364	83.6364	83.5294	74.1176	24.7059	93.3884	42.6829	85.9756	64.0244	66	9	69	7	2	52	95	20	15	1856
DBVPG6765 x Y12	F9	89.6226	95.283	67.8161	74.7126	81.6092	86.9231	46.4203	85.4503	119.63	46	55	13	8	67	25	96	19	90	2222
DBVPG6765 x Y12	F2	82.0755	84.9057	70.1299	75.3247	72.7273	94	37.2263	89.781	64.9635	10	13	18	9	53	56	89	25	20	1628
DBVPG6765 x Y12	D1	88.9831	83.8983	55.914	77.4194	41.9355	91.8919	9.09091	136.364	140.404	35	11	1	10	13	48	32	92	93	1763
DBVPG6765 x Y12	C1	93.2692	92.3077	68.2243	77.5701	31.7757	95.082	9.55882	88.9706	46.3235	63	35	16	11	6	64	33	24	2	1426
DBVPG6765 x Y12	C12	87.7863	96.9466	74.6988	78.3133	106.024	96.3687	-1.27551	110.969	98.4694	26	70	34	12	88	72	3	66	72	2136
DBVPG6765 x Y12	E6	97.1429	107.619	72.7273	78.7879	75.7576	100.935	0.862069	106.034	81.8966	83	94	28	13	59	79	10	58	48	2310
DBVPG6765 x Y12	C11	92.3913	94.5652	63.6364	78.7879	32.3232	100.833	20.1754	128.07	82.4561	54	53	4	14	7	77	61	88	49	2020
DBVPG6765 x Y12	D9	90.0901	85.5856	57	79	88	91.2281	16.3934	98.3607	74.5902	47	14	2	15	81	45	49	44	37	1755
DBVPG6765 x Y12	B1	92.9293	70.7071	66.3265	79.5918	85.7143	88.4211	2.12766	144.681	76.5957	58	2	8	16	76	35	11	96	41	1719
DBVPG6765 x Y12	H5	70.5357	88.3929	86.1111	79.6296	40.7407	80.8696	33.0827	97.7444	109.774	1	24	82	17	10	10	83	42	85	2020
DBVPG6765 x Y12	H1	89.6	88.8	78.0952	80	41.9048	99.0741	22.5806	75.8065	53.2258	43	26	50	18	12	75	68	8	9	1632
DBVPG6765 x Y12	F8	98.0198	105.941	78.9474	81.0526	86.3158	73.2468	17.3709	91.3146	89.2019	85	90	53	19	78	5	53	30	59	2434
DBVPG6765 x Y12	A8	94.9206	94.2857	75.6849	81.1644	69.863	88.8889	41.9118	86.7647	64.7059	72	51	36	20	45	37	93	21	18	2172
DBVPG6765 x Y12	A12	102.417	96.0725	83.1429	81.4286	79.7143	101.923	5.14706	77.9412	49.2647	92	62	67	21	62	82	17	12	5	2182
DBVPG6765 x Y12	A2	92.7326	88.0814	84.1004	81.59	82.8452	95.7265	19.6262	116.822	109.346	55	20	72	22	71	69	60	74	84	2532
DBVPG6765 x Y12	F10	91.5888	93.4579	71.2644	81.6092	71.2644	67.8261	38.5965	130.702	104.386	50	46	21	23	47	1	90	90	74	2354
DBVPG6765 x Y12	H6	83.8462	77.6923	72.7273	81.8182	50.5051	94	33.0645	117.742	74.1935	16	3	27	24	23	57	82	76	36	1785
DBVPG6765 x Y12	A7	92.1519	88.1013	72.1354	82.0312	50	112.264	16.4286	15.7143	76.4286	51	21	24	25	22	94	50	1	40	1619
DBVPG6765 x Y12	A9	89.3548	93.871	68.0934	82.8794	39.6887	126.25	17.4312	120.183	133.945	40	50	15	26	9	96	54	79	92	2401
DBVPG6765 x Y12	F4	83.6538	93.2692	79.8165	83.4862	66.9725	86.7188	21.519	91.7722	68.3544	15	45	55	27	42	24	66	31	25	1843
DBVPG6765 x Y12	D6	89.2157	95.098	64.0777	83.4951	71.8447	87.5	5.42636	100	76.7442	38	54	5	28	51	29	19	47	42	1759
DBVPG6765 x Y12	G6	93	93	67.3469	83.6735	59.1837	69.2982	27.2727	96.9697	110.606	59	42	12	29	33	2	75	38	87	2112
DBVPG6765 x Y12	H3	89.6	88	75.8621	83.908	29.8851	84.4037	30.7692	90.2098	75.5245	42	19	38	30	4	20	80	26	39	1748
DBVPG6765 x Y12	E9	80.6122	86.7347	66.6667	83.908	58.6207	83.4783	20.2128	127.66	98.9362	7	17	10	31	32	14	62	87	73	1756
DBVPG6765 x Y12	H12	84.0278	90.9722	93.3333	84	56	90.9091	32.3171	103.049	67.0732	17	32	93	32	27	43	81	53	23	2297
DBVPG6765 x Y12	E4	86.2745	86.2745	81.7308	84.6154	73.0769	80.8	12.8	112.8	71.2	20	16	60	33	54	9	41	71	32	1878
DBVPG6765 x Y12	H4	96.7742	92.4731	85.5856	84.6847	62.1622	95.6989	29.7619	83.3333	73.2143	79	37	81	34	38	68	78	16	35	2463
DBVPG6765 x Y12	D11	83.1461	88.764	66.6667	84.7619	44.7619	87.8261	11	143	106	14	25	11	35	15	33	38	94	80	1761
DBVPG6765 x Y12	A10	91.0811	98.1081	84.5912	84.9057	81.1321	107.547	8.82353	76.4706	69.1176	48	75	76	36	66	92	29	9	28	2315
DBVPG6765 x Y12	E8	88.7755	96.9388	73	85	86	96.3636	0	115.464	108.247	33	68	29	37	77	71	8	73	82	2241
DBVPG6765 x Y12	F5	87.8049	96.748	77.6596	85.1064	71.2766	95.098	24.2718	110.68	68.932	27	67	46	38	48	65	70	65	27	2282
DBVPG6765 x Y12	E5	82.7586	87.069	72.043	86.0215	45.1613	84.106	8.82353	99.2647	65.4412	13	18	23	39	16	19	30	45	21	1378
DBVPG6765 x Y12	B9	88.75	100	64.8936	86.1702	41.4894	81.4103	6.52174	97.1014	73.1884	32	79	6	40	11	11	23	39	34	1691
DBVPG6765 x Y12	D10	79.0909	80	71.6049	86.4198	127.16	94.4444	11.8519	100	86.6667	4	6	22	41	96	60	40	47	56	1926
DBVPG6765 x Y12	D8	101.099	105.495	72.449	86.7347	75.5102	103.704	-3.0303	112.121	105.051	90	89	25	42	58	86	2	69	78	2631
DBVPG6765 x Y12	A5	99.711	94.5087	69.0852	87.0662	53.9432	109.025	21.3855	60.8434	81.0241	88	52	17	43	26	93	65	4	46	2195
DBVPG6765 x Y12	D3	80	82.5	75.7895	87.3684	45.2632	98.0769	7.92079	122.772	85.1485	6	8	37	44	18	74	26	84	53	1692
DBVPG6765 x Y12	H7	88.8889	79.4872	83.9286	87.5	59.8214	85.1562	13.2075	80.5031	85.5346	34	4	71	45	35	22	42	14	54	1835
DBVPG6765 x Y12	F7	79.2453	96.2264	83.0189	87.7358	68.8679	88	-1.0989	134.066	93.4066	5	63	66	46	43	34	4	91	66	2135
DBVPG6765 x Y12	C8	93.8776	108.163	72.619	88.0952	79.7619	93.8931	5.46875	104.688	77.3438	68	95	26	47	63	55	20	54	43	2375
DBVPG6765 x Y12	A11	92.25	93	81.0289	88.746	81.0289	115.455	10.3175	105.556	43.6508	53	43	57	48	65	95	36	57	1	2364
DBVPG6765 x Y12	D2	87.156	84.4037	66.6667	88.8889	71.4286	70.7317	5.9322	97.4576	92.3729	22	12	10	49	49	3	21	40	65	1636
DBVPG6765 x Y12	F6	105.455	100	76.7677	88.8889	73.7374	96.0784	9.57447	90.4255	107.447	93	81	43	50	55	70	34	28	81	2624
DBVPG6765 x Y12	F3	88.5496	96.9466	83	89	58	91.3669	24.8366	79.7386	92.1569	31	69	64	51	31	47	71	13	63	2341
DBVPG6765 x Y12	C3	75	83.6957	79.2683	89.0244	51.2195	87.4016	0.819672	108.197	104.918	2	10	54	52	25	28	9	61	77	1686
DBVPG6765 x Y12	C9	98.913	107.609	70.2381	89.2857	72.619	104.651	4.90798	77.9141	87.1166	86	93	19	53	52	87	16	11	57	2428
DBVPG6765 x Y12	H8	100.8	96	89.2857	89.2857	45.2381	100.862	18.2927	71.9512	92.0732	89	61	87	54	17	78	56	6	62	2639
DBVPG6765 x Y12	A4	87.5949	88.1013	76.5896	89.3064	84.104	84.0336	-0.869565	120	48.6957	24	22	41	55	73	18	5	78	4	1764
DBVPG6765 x Y12	D12	82.7273	89.0909	73.8095	90.4762	71.4286	94.7826	7.6087	141.304	147.826	12	27	30	56	50	63	25	93	94	2244
DBVPG6765 x Y12	D5	89.6226	101.887	89.5833	90.625	38.5417	87.6106	22.4638	102.174	78.2609	46	83	88	57	8	31	67	51	44	2598
DBVPG6765 x Y12	E11	89.5833	93.75	65.9091	90.9091	42.0455	81.7308	15.7025	109.091	52.0661	41	49	7	58	14	12	47	62	7	1800
DBVPG6765 x Y12	C7	89.1892	106.306	83	92	91	84.0278	10.9375	97.6563	53.125	37	91	65	59	84	17	37	41	8	2431
DBVPG6765 x Y12	B7	96.5909	95.4545	75.5556	92.2222	51.1111	95.2	0	116.981	72.6415	78	56	35	60	24	67	8	75	33	2237
DBVPG6765 x Y12	E2	84.5455	80	76.1194	92.5373	65.6716	95.1613	7.14286	104.762	108.73	18	6	40	61	40	66	24	55	83	1944
DBVPG6765 x Y12	B4	92.2414	89.6552	77.7778	93.5185	83.3333	89.1892	16.0305	48.0916	97.7099	52	29	47	62	72	39	48	3	69	2072
DBVPG6765 x Y12	D7	82.3529	86.2745	82.9787	93.617	74.4681	76.6423	16.6667	109.42	105.072	11	16	63	63	57	6	51	63	79	2214
DBVPG6765 x Y12	A3	95.3795	98.0198	91.6409	93.808	96.5944	106.838	0	105.085	114.407	74	74	91	64	86	90	8	56	88	3155
DBVPG6765 x Y12	C5	95.7895	95.7895	84.5361	93.8144	65.9794	90.5983	8.33333	95.5128	63.4615	77	57	75	65	41	42	27	37	13	2377
DBVPG6765 x Y12	C4	87.8261	93.0435	86.5854	93.9024	109.756	83.0769	14.0351	119.298	64.9123	28	44	83	66	91	13	44	77	19	2584
DBVPG6765 x Y12	B3	93.578	104.587	82.3529	94.1176	76.4706	92.9688	17.5573	93.1298	70.229	65	88	62	67	61	49	55	32	29	2664
DBVPG6765 x Y12	A6	93.2153	92.9204	84.2949	95.1923	82.6923	94.5652	2.17391	26.087	154.348	62	41	74	68	70	61	12	2	95	2421
DBVPG6765 x Y12	C10	80.9917	90.0826	78.0822	95.8904	100	94.2857	8.46154	102.308	63.8462	8	30	49	69	87	59	28	52	14	2067
DBVPG6765 x Y12	B6	95.6522	106.957	74.5098	96.0784	82.3529	91.1765	11.5108	112.23	47.482	75	92	33	70	69	44	39	70	3	2548
DBVPG6765 x Y12	B8	81.3084	58.8785	84.6154	96.1538	56.4103	105.556	6.48148	112.037	70.3704	9	1	77	71	28	89	22	68	31	2026
DBVPG6765 x Y12	E7	79.0476	89.5238	84.7826	96.7391	69.5652	83.7398	19.4444	125	83.3333	3	28	78	72	44	16	58	85	52	2334
DBVPG6765 x Y12	G7	93.9394	90.9091	76	97	47	100	21.2903	90.3226	70.3226	69	31	39	73	20	76	64	27	30	2262
DBVPG6765 x Y12	C6	95.2381	101.905	83.7209	97.6744	84.8837	101.639	21.2598	90.5512	59.8425	73	84	70	74	74	81	63	29	10	2865
DBVPG6765 x Y12	B2	89.6226	97.1698	76.6234	98.7013	85.7143	86.9919	28.3465	83.4646	50.3937	44	73	42	75	75	26	76	18	6	2365
DBVPG6765 x Y12	B11	97.0297	103.96	92.4051	98.7342	117.722	88.8889	-7.54717	122.642	110.377	82	86	92	76	94	38	1	83	86	3326
DBVPG6765 x Y12	G3	95.6897	96.5517	89.1089	100	48.5149	85.1064	37.0079	93.7008	94.4882	76	66	86	77	21	21	88	33	68	2967
DBVPG6765 x Y12	B10	88	103.2	80.2198	100	112.088	87.6033	9.09091	121.97	85.6061	29	85	56	78	92	30	32	82	55	2771
DBVPG6765 x Y12	B12	87.5	92.7083	83.1461	102.247	60.6742	93.1624	14.5299	106.838	64.1026	23	39	68	79	36	50	46	59	17	2311
DBVPG6765 x Y12	D4	85.1485	100	86.8421	102.632	106.579	93.5185	14.5299	120.513	64.1026	19	81	84	80	89	54	46	80	17	2822
DBVPG6765 x Y12	G1	99.0991	104.505	76.8421	103.158	75.7895	90.2174	30	94.6154	81.5385	87	87	44	81	60	41	79	35	47	2917
DBVPG6765 x Y12	G2	93.6937	96.3964	74.1573	103.371	79.7753	79.4118	35.8779	88.5496	74.8092	67	65	31	82	64	7	86	23	38	2565
DBVPG6765 x Y12	C2	87.156	93.578	81.6901	104.225	57.7465	87.6485	34.8718	111.795	65.8974	22	47	59	83	30	32	85	67	22	2517
DBVPG6765 x Y12	E3	93.4579	98.1308	86.8852	104.918	81.9672	93.3333	3.07692	107.692	104.615	64	76	85	84	68	51	13	60	76	2883
DBVPG6765 x Y12	F12	113.462	118.269	96.5517	105.172	108.621	87.3563	25.974	72.7273	68.8312	96	96	94	85	90	27	73	7	26	3440
DBVPG6765 x Y12	G11	107.5	96.25	77.1084	106.024	56.6265	83.4862	36.2903	101.613	118.548	94	64	45	86	29	15	87	50	89	3029
DBVPG6765 x Y12	G9	93.0693	92.0792	77.8947	106.316	89.4737	85.2941	33.557	97.9866	89.9329	60	34	48	87	82	23	84	43	60	2742
DBVPG6765 x Y12	G8	97.9167	95.8333	82.1782	108.911	61.3861	103.191	25.7143	100.714	87.8571	84	59	61	88	37	84	72	48	58	2987
DBVPG6765 x Y12	B5	94.7917	95.8333	85.3659	109.756	59.7561	91.2281	17.094	110.256	98.2906	71	59	80	89	34	46	52	64	71	2854
DBVPG6765 x Y12	G4	96.9388	92.8571	78.5714	111.607	74.1071	93.4959	29.3333	83.3333	80.6667	80	40	52	90	56	53	77	17	45	2674
DBVPG6765 x Y12	G5	92.7419	95.9677	84.2105	112.281	87.7193	94.1667	38.6364	93.9394	67.4242	56	60	73	91	80	58	91	34	24	2986
DBVPG6765 x Y12	H10	89.3443	81.9672	96.9231	115.385	90.7692	103.67	19.4805	94.8052	98.0519	39	7	95	92	83	85	59	36	70	2914
DBVPG6765 x Y12	E12	94.3925	99.0654	98.1818	116.364	94.5455	107.143	4.23729	121.186	92.3729	70	77	96	93	85	91	14	81	64	3311
DBVPG6765 x Y12	E10	87.619	91.4286	85.2459	116.393	119.672	100.98	5.31915	125.532	91.4894	25	33	79	94	95	80	18	86	61	2879
DBVPG6765 x Y12	G12	97	101	91.1765	120.588	86.7647	105.319	18.9781	86.8613	83.2117	81	82	90	95	79	88	57	22	51	3248
DBVPG6765 x Y12	G10	92.8571	99.1071	90.625	132.813	112.5	97.5904	41.9643	113.393	120.536	57	78	89	96	93	73	94	72	91	3726

## Sheet: Vanillin
	Haploid segregant	Acetic acid	Formic acid	Furfural	HMF	Vanillin	Sorbitol	Ethanol	T (35'C)	T (40'C)	rankAA	rankF	rankFurf	Rank HMF	Rank vanillin	Rank Sorbitol	Rank Ethanol	Rank T 35	Rank T 40	Total (min 9, max 864)
DBVPG6765 x Y12	H11	108.511	93.617	81.6092	68.9655	22.9885	89.8305	23.3333	82.7778	60	95	48	58	3	1	40	69	15	11	1902
DBVPG6765 x Y12	H2	93.6364	83.6364	83.5294	74.1176	24.7059	93.3884	42.6829	85.9756	64.0244	66	9	69	7	2	52	95	20	15	1856
DBVPG6765 x Y12	F11	91.5789	92.6316	67.9245	64.1509	25.4717	72.7273	27.1084	69.2771	82.5301	49	38	14	1	3	4	74	5	50	1419
DBVPG6765 x Y12	H3	89.6	88	75.8621	83.908	29.8851	84.4037	30.7692	90.2098	75.5245	42	19	38	30	4	20	80	26	39	1748
DBVPG6765 x Y12	E1	93.1373	97.0588	61.1111	67.5926	31.4815	79.646	4.7619	144.048	180.952	61	72	3	2	5	8	15	95	96	1950
DBVPG6765 x Y12	C1	93.2692	92.3077	68.2243	77.5701	31.7757	95.082	9.55882	88.9706	46.3235	63	35	16	11	6	64	33	24	2	1426
DBVPG6765 x Y12	C11	92.3913	94.5652	63.6364	78.7879	32.3232	100.833	20.1754	128.07	82.4561	54	53	4	14	7	77	61	88	49	2020
DBVPG6765 x Y12	D5	89.6226	101.887	89.5833	90.625	38.5417	87.6106	22.4638	102.174	78.2609	46	83	88	57	8	31	67	51	44	2598
DBVPG6765 x Y12	A9	89.3548	93.871	68.0934	82.8794	39.6887	126.25	17.4312	120.183	133.945	40	50	15	26	9	96	54	79	92	2401
DBVPG6765 x Y12	H5	70.5357	88.3929	86.1111	79.6296	40.7407	80.8696	33.0827	97.7444	109.774	1	24	82	17	10	10	83	42	85	2020
DBVPG6765 x Y12	B9	88.75	100	64.8936	86.1702	41.4894	81.4103	6.52174	97.1014	73.1884	32	79	6	40	11	11	23	39	34	1691
DBVPG6765 x Y12	H1	89.6	88.8	78.0952	80	41.9048	99.0741	22.5806	75.8065	53.2258	43	26	50	18	12	75	68	8	9	1632
DBVPG6765 x Y12	D1	88.9831	83.8983	55.914	77.4194	41.9355	91.8919	9.09091	136.364	140.404	35	11	1	10	13	48	32	92	93	1763
DBVPG6765 x Y12	E11	89.5833	93.75	65.9091	90.9091	42.0455	81.7308	15.7025	109.091	52.0661	41	49	7	58	14	12	47	62	7	1800
DBVPG6765 x Y12	D11	83.1461	88.764	66.6667	84.7619	44.7619	87.8261	11	143	106	14	25	11	35	15	33	38	94	80	1761
DBVPG6765 x Y12	E5	82.7586	87.069	72.043	86.0215	45.1613	84.106	8.82353	99.2647	65.4412	13	18	23	39	16	19	30	45	21	1378
DBVPG6765 x Y12	H8	100.8	96	89.2857	89.2857	45.2381	100.862	18.2927	71.9512	92.0732	89	61	87	54	17	78	56	6	62	2639
DBVPG6765 x Y12	D3	80	82.5	75.7895	87.3684	45.2632	98.0769	7.92079	122.772	85.1485	6	8	37	44	18	74	26	84	53	1692
DBVPG6765 x Y12	H9	89.1304	92.3913	78.4946	72.043	46.2366	88.6957	40.7643	101.274	104.459	36	36	51	4	19	36	92	49	75	2089
DBVPG6765 x Y12	G7	93.9394	90.9091	76	97	47	100	21.2903	90.3226	70.3226	69	31	39	73	20	76	64	27	30	2262
DBVPG6765 x Y12	G3	95.6897	96.5517	89.1089	100	48.5149	85.1064	37.0079	93.7008	94.4882	76	66	86	77	21	21	88	33	68	2967
DBVPG6765 x Y12	A7	92.1519	88.1013	72.1354	82.0312	50	112.264	16.4286	15.7143	76.4286	51	21	24	25	22	94	50	1	40	1619
DBVPG6765 x Y12	H6	83.8462	77.6923	72.7273	81.8182	50.5051	94	33.0645	117.742	74.1935	16	3	27	24	23	57	82	76	36	1785
DBVPG6765 x Y12	B7	96.5909	95.4545	75.5556	92.2222	51.1111	95.2	0	116.981	72.6415	78	56	35	60	24	67	8	75	33	2237
DBVPG6765 x Y12	C3	75	83.6957	79.2683	89.0244	51.2195	87.4016	0.819672	108.197	104.918	2	10	54	52	25	28	9	61	77	1686
DBVPG6765 x Y12	A5	99.711	94.5087	69.0852	87.0662	53.9432	109.025	21.3855	60.8434	81.0241	88	52	17	43	26	93	65	4	46	2195
DBVPG6765 x Y12	H12	84.0278	90.9722	93.3333	84	56	90.9091	32.3171	103.049	67.0732	17	32	93	32	27	43	81	53	23	2297
DBVPG6765 x Y12	B8	81.3084	58.8785	84.6154	96.1538	56.4103	105.556	6.48148	112.037	70.3704	9	1	77	71	28	89	22	68	31	2026
DBVPG6765 x Y12	G11	107.5	96.25	77.1084	106.024	56.6265	83.4862	36.2903	101.613	118.548	94	64	45	86	29	15	87	50	89	3029
DBVPG6765 x Y12	C2	87.156	93.578	81.6901	104.225	57.7465	87.6485	34.8718	111.795	65.8974	22	47	59	83	30	32	85	67	22	2517
DBVPG6765 x Y12	F3	88.5496	96.9466	83	89	58	91.3669	24.8366	79.7386	92.1569	31	69	64	51	31	47	71	13	63	2341
DBVPG6765 x Y12	E9	80.6122	86.7347	66.6667	83.908	58.6207	83.4783	20.2128	127.66	98.9362	7	17	10	31	32	14	62	87	73	1756
DBVPG6765 x Y12	G6	93	93	67.3469	83.6735	59.1837	69.2982	27.2727	96.9697	110.606	59	42	12	29	33	2	75	38	87	2112
DBVPG6765 x Y12	B5	94.7917	95.8333	85.3659	109.756	59.7561	91.2281	17.094	110.256	98.2906	71	59	80	89	34	46	52	64	71	2854
DBVPG6765 x Y12	H7	88.8889	79.4872	83.9286	87.5	59.8214	85.1562	13.2075	80.5031	85.5346	34	4	71	45	35	22	42	14	54	1835
DBVPG6765 x Y12	B12	87.5	92.7083	83.1461	102.247	60.6742	93.1624	14.5299	106.838	64.1026	23	39	68	79	36	50	46	59	17	2311
DBVPG6765 x Y12	G8	97.9167	95.8333	82.1782	108.911	61.3861	103.191	25.7143	100.714	87.8571	84	59	61	88	37	84	72	48	58	2987
DBVPG6765 x Y12	H4	96.7742	92.4731	85.5856	84.6847	62.1622	95.6989	29.7619	83.3333	73.2143	79	37	81	34	38	68	78	16	35	2463
DBVPG6765 x Y12	F1	88.1818	88.1818	70.7071	73.7374	62.6263	102.041	9.90099	129.703	63.3663	30	23	20	6	39	83	35	89	12	1669
DBVPG6765 x Y12	E2	84.5455	80	76.1194	92.5373	65.6716	95.1613	7.14286	104.762	108.73	18	6	40	61	40	66	24	55	83	1944
DBVPG6765 x Y12	C5	95.7895	95.7895	84.5361	93.8144	65.9794	90.5983	8.33333	95.5128	63.4615	77	57	75	65	41	42	27	37	13	2377
DBVPG6765 x Y12	F4	83.6538	93.2692	79.8165	83.4862	66.9725	86.7188	21.519	91.7722	68.3544	15	45	55	27	42	24	66	31	25	1843
DBVPG6765 x Y12	F7	79.2453	96.2264	83.0189	87.7358	68.8679	88	-1.0989	134.066	93.4066	5	63	66	46	43	34	4	91	66	2135
DBVPG6765 x Y12	E7	79.0476	89.5238	84.7826	96.7391	69.5652	83.7398	19.4444	125	83.3333	3	28	78	72	44	16	58	85	52	2334
DBVPG6765 x Y12	A8	94.9206	94.2857	75.6849	81.1644	69.863	88.8889	41.9118	86.7647	64.7059	72	51	36	20	45	37	93	21	18	2172
DBVPG6765 x Y12	A1	101.187	97.0326	74.4505	72.5275	70.0549	94.6875	13.5447	77.8098	93.6599	91	71	32	5	46	62	43	10	67	2091
DBVPG6765 x Y12	F10	91.5888	93.4579	71.2644	81.6092	71.2644	67.8261	38.5965	130.702	104.386	50	46	21	23	47	1	90	90	74	2354
DBVPG6765 x Y12	F5	87.8049	96.748	77.6596	85.1064	71.2766	95.098	24.2718	110.68	68.932	27	67	46	38	48	65	70	65	27	2282
DBVPG6765 x Y12	D2	87.156	84.4037	66.6667	88.8889	71.4286	70.7317	5.9322	97.4576	92.3729	22	12	10	49	49	3	21	40	65	1636
DBVPG6765 x Y12	D12	82.7273	89.0909	73.8095	90.4762	71.4286	94.7826	7.6087	141.304	147.826	12	27	30	56	50	63	25	93	94	2244
DBVPG6765 x Y12	D6	89.2157	95.098	64.0777	83.4951	71.8447	87.5	5.42636	100	76.7442	38	54	5	28	51	29	19	47	42	1759
DBVPG6765 x Y12	C9	98.913	107.609	70.2381	89.2857	72.619	104.651	4.90798	77.9141	87.1166	86	93	19	53	52	87	16	11	57	2428
DBVPG6765 x Y12	F2	82.0755	84.9057	70.1299	75.3247	72.7273	94	37.2263	89.781	64.9635	10	13	18	9	53	56	89	25	20	1628
DBVPG6765 x Y12	E4	86.2745	86.2745	81.7308	84.6154	73.0769	80.8	12.8	112.8	71.2	20	16	60	33	54	9	41	71	32	1878
DBVPG6765 x Y12	F6	105.455	100	76.7677	88.8889	73.7374	96.0784	9.57447	90.4255	107.447	93	81	43	50	55	70	34	28	81	2624
DBVPG6765 x Y12	G4	96.9388	92.8571	78.5714	111.607	74.1071	93.4959	29.3333	83.3333	80.6667	80	40	52	90	56	53	77	17	45	2674
DBVPG6765 x Y12	D7	82.3529	86.2745	82.9787	93.617	74.4681	76.6423	16.6667	109.42	105.072	11	16	63	63	57	6	51	63	79	2214
DBVPG6765 x Y12	D8	101.099	105.495	72.449	86.7347	75.5102	103.704	-3.0303	112.121	105.051	90	89	25	42	58	86	2	69	78	2631
DBVPG6765 x Y12	E6	97.1429	107.619	72.7273	78.7879	75.7576	100.935	0.862069	106.034	81.8966	83	94	28	13	59	79	10	58	48	2310
DBVPG6765 x Y12	G1	99.0991	104.505	76.8421	103.158	75.7895	90.2174	30	94.6154	81.5385	87	87	44	81	60	41	79	35	47	2917
DBVPG6765 x Y12	B3	93.578	104.587	82.3529	94.1176	76.4706	92.9688	17.5573	93.1298	70.229	65	88	62	67	61	49	55	32	29	2664
DBVPG6765 x Y12	A12	102.417	96.0725	83.1429	81.4286	79.7143	101.923	5.14706	77.9412	49.2647	92	62	67	21	62	82	17	12	5	2182
DBVPG6765 x Y12	C8	93.8776	108.163	72.619	88.0952	79.7619	93.8931	5.46875	104.688	77.3438	68	95	26	47	63	55	20	54	43	2375
DBVPG6765 x Y12	G2	93.6937	96.3964	74.1573	103.371	79.7753	79.4118	35.8779	88.5496	74.8092	67	65	31	82	64	7	86	23	38	2565
DBVPG6765 x Y12	A11	92.25	93	81.0289	88.746	81.0289	115.455	10.3175	105.556	43.6508	53	43	57	48	65	95	36	57	1	2364
DBVPG6765 x Y12	A10	91.0811	98.1081	84.5912	84.9057	81.1321	107.547	8.82353	76.4706	69.1176	48	75	76	36	66	92	29	9	28	2315
DBVPG6765 x Y12	F9	89.6226	95.283	67.8161	74.7126	81.6092	86.9231	46.4203	85.4503	119.63	46	55	13	8	67	25	96	19	90	2222
DBVPG6765 x Y12	E3	93.4579	98.1308	86.8852	104.918	81.9672	93.3333	3.07692	107.692	104.615	64	76	85	84	68	51	13	60	76	2883
DBVPG6765 x Y12	B6	95.6522	106.957	74.5098	96.0784	82.3529	91.1765	11.5108	112.23	47.482	75	92	33	70	69	44	39	70	3	2548
DBVPG6765 x Y12	A6	93.2153	92.9204	84.2949	95.1923	82.6923	94.5652	2.17391	26.087	154.348	62	41	74	68	70	61	12	2	95	2421
DBVPG6765 x Y12	A2	92.7326	88.0814	84.1004	81.59	82.8452	95.7265	19.6262	116.822	109.346	55	20	72	22	71	69	60	74	84	2532
DBVPG6765 x Y12	B4	92.2414	89.6552	77.7778	93.5185	83.3333	89.1892	16.0305	48.0916	97.7099	52	29	47	62	72	39	48	3	69	2072
DBVPG6765 x Y12	A4	87.5949	88.1013	76.5896	89.3064	84.104	84.0336	-0.869565	120	48.6957	24	22	41	55	73	18	5	78	4	1764
DBVPG6765 x Y12	C6	95.2381	101.905	83.7209	97.6744	84.8837	101.639	21.2598	90.5512	59.8425	73	84	70	74	74	81	63	29	10	2865
DBVPG6765 x Y12	B2	89.6226	97.1698	76.6234	98.7013	85.7143	86.9919	28.3465	83.4646	50.3937	44	73	42	75	75	26	76	18	6	2365
DBVPG6765 x Y12	B1	92.9293	70.7071	66.3265	79.5918	85.7143	88.4211	2.12766	144.681	76.5957	58	2	8	16	76	35	11	96	41	1719
DBVPG6765 x Y12	E8	88.7755	96.9388	73	85	86	96.3636	0	115.464	108.247	33	68	29	37	77	71	8	73	82	2241
DBVPG6765 x Y12	F8	98.0198	105.941	78.9474	81.0526	86.3158	73.2468	17.3709	91.3146	89.2019	85	90	53	19	78	5	53	30	59	2434
DBVPG6765 x Y12	G12	97	101	91.1765	120.588	86.7647	105.319	18.9781	86.8613	83.2117	81	82	90	95	79	88	57	22	51	3248
DBVPG6765 x Y12	G5	92.7419	95.9677	84.2105	112.281	87.7193	94.1667	38.6364	93.9394	67.4242	56	60	73	91	80	58	91	34	24	2986
DBVPG6765 x Y12	D9	90.0901	85.5856	57	79	88	91.2281	16.3934	98.3607	74.5902	47	14	2	15	81	45	49	44	37	1755
DBVPG6765 x Y12	G9	93.0693	92.0792	77.8947	106.316	89.4737	85.2941	33.557	97.9866	89.9329	60	34	48	87	82	23	84	43	60	2742
DBVPG6765 x Y12	H10	89.3443	81.9672	96.9231	115.385	90.7692	103.67	19.4805	94.8052	98.0519	39	7	95	92	83	85	59	36	70	2914
DBVPG6765 x Y12	C7	89.1892	106.306	83	92	91	84.0278	10.9375	97.6563	53.125	37	91	65	59	84	17	37	41	8	2431
DBVPG6765 x Y12	E12	94.3925	99.0654	98.1818	116.364	94.5455	107.143	4.23729	121.186	92.3729	70	77	96	93	85	91	14	81	64	3311
DBVPG6765 x Y12	A3	95.3795	98.0198	91.6409	93.808	96.5944	106.838	0	105.085	114.407	74	74	91	64	86	90	8	56	88	3155
DBVPG6765 x Y12	C10	80.9917	90.0826	78.0822	95.8904	100	94.2857	8.46154	102.308	63.8462	8	30	49	69	87	59	28	52	14	2067
DBVPG6765 x Y12	C12	87.7863	96.9466	74.6988	78.3133	106.024	96.3687	-1.27551	110.969	98.4694	26	70	34	12	88	72	3	66	72	2136
DBVPG6765 x Y12	D4	85.1485	100	86.8421	102.632	106.579	93.5185	14.5299	120.513	64.1026	19	81	84	80	89	54	46	80	17	2822
DBVPG6765 x Y12	F12	113.462	118.269	96.5517	105.172	108.621	87.3563	25.974	72.7273	68.8312	96	96	94	85	90	27	73	7	26	3440
DBVPG6765 x Y12	C4	87.8261	93.0435	86.5854	93.9024	109.756	83.0769	14.0351	119.298	64.9123	28	44	83	66	91	13	44	77	19	2584
DBVPG6765 x Y12	B10	88	103.2	80.2198	100	112.088	87.6033	9.09091	121.97	85.6061	29	85	56	78	92	30	32	82	55	2771
DBVPG6765 x Y12	G10	92.8571	99.1071	90.625	132.813	112.5	97.5904	41.9643	113.393	120.536	57	78	89	96	93	73	94	72	91	3726
DBVPG6765 x Y12	B11	97.0297	103.96	92.4051	98.7342	117.722	88.8889	-7.54717	122.642	110.377	82	86	92	76	94	38	1	83	86	3326
DBVPG6765 x Y12	E10	87.619	91.4286	85.2459	116.393	119.672	100.98	5.31915	125.532	91.4894	25	33	79	94	95	80	18	86	61	2879
DBVPG6765 x Y12	D10	79.0909	80	71.6049	86.4198	127.16	94.4444	11.8519	100	86.6667	4	6	22	41	96	60	40	47	56	1926

## Sheet: Sorbitol
	Haploid segregant	Acetic acid	Formic acid	Furfural	HMF	Vanillin	Sorbitol	Ethanol	T (35'C)	T (40'C)	rankAA	rankF	rankFurf	Rank HMF	Rank vanillin	Rank Sorbitol	Rank Ethanol	Rank T 35	Rank T 40	Total (min 9, max 864)
DBVPG6765 x Y12	F10	91.5888	93.4579	71.2644	81.6092	71.2644	67.8261	38.5965	130.702	104.386	50	46	21	23	47	1	90	90	74	2091
DBVPG6765 x Y12	G6	93	93	67.3469	83.6735	59.1837	69.2982	27.2727	96.9697	110.606	59	42	12	29	33	2	75	38	87	2532
DBVPG6765 x Y12	D2	87.156	84.4037	66.6667	88.8889	71.4286	70.7317	5.9322	97.4576	92.3729	22	12	10	49	49	3	21	40	65	3155
DBVPG6765 x Y12	F11	91.5789	92.6316	67.9245	64.1509	25.4717	72.7273	27.1084	69.2771	82.5301	49	38	14	1	3	4	74	5	50	1764
DBVPG6765 x Y12	F8	98.0198	105.941	78.9474	81.0526	86.3158	73.2468	17.3709	91.3146	89.2019	85	90	53	19	78	5	53	30	59	2195
DBVPG6765 x Y12	D7	82.3529	86.2745	82.9787	93.617	74.4681	76.6423	16.6667	109.42	105.072	11	16	63	63	57	6	51	63	79	2421
DBVPG6765 x Y12	G2	93.6937	96.3964	74.1573	103.371	79.7753	79.4118	35.8779	88.5496	74.8092	67	65	31	82	64	7	86	23	38	1619
DBVPG6765 x Y12	E1	93.1373	97.0588	61.1111	67.5926	31.4815	79.646	4.7619	144.048	180.952	61	72	3	2	5	8	15	95	96	2172
DBVPG6765 x Y12	E4	86.2745	86.2745	81.7308	84.6154	73.0769	80.8	12.8	112.8	71.2	20	16	60	33	54	9	41	71	32	2401
DBVPG6765 x Y12	H5	70.5357	88.3929	86.1111	79.6296	40.7407	80.8696	33.0827	97.7444	109.774	1	24	82	17	10	10	83	42	85	2315
DBVPG6765 x Y12	B9	88.75	100	64.8936	86.1702	41.4894	81.4103	6.52174	97.1014	73.1884	32	79	6	40	11	11	23	39	34	2364
DBVPG6765 x Y12	E11	89.5833	93.75	65.9091	90.9091	42.0455	81.7308	15.7025	109.091	52.0661	41	49	7	58	14	12	47	62	7	2182
DBVPG6765 x Y12	C4	87.8261	93.0435	86.5854	93.9024	109.756	83.0769	14.0351	119.298	64.9123	28	44	83	66	91	13	44	77	19	1719
DBVPG6765 x Y12	E9	80.6122	86.7347	66.6667	83.908	58.6207	83.4783	20.2128	127.66	98.9362	7	17	10	31	32	14	62	87	73	2365
DBVPG6765 x Y12	G11	107.5	96.25	77.1084	106.024	56.6265	83.4862	36.2903	101.613	118.548	94	64	45	86	29	15	87	50	89	2664
DBVPG6765 x Y12	E7	79.0476	89.5238	84.7826	96.7391	69.5652	83.7398	19.4444	125	83.3333	3	28	78	72	44	16	58	85	52	2072
DBVPG6765 x Y12	C7	89.1892	106.306	83	92	91	84.0278	10.9375	97.6563	53.125	37	91	65	59	84	17	37	41	8	2854
DBVPG6765 x Y12	A4	87.5949	88.1013	76.5896	89.3064	84.104	84.0336	-0.869565	120	48.6957	24	22	41	55	73	18	5	78	4	2548
DBVPG6765 x Y12	E5	82.7586	87.069	72.043	86.0215	45.1613	84.106	8.82353	99.2647	65.4412	13	18	23	39	16	19	30	45	21	2237
DBVPG6765 x Y12	H3	89.6	88	75.8621	83.908	29.8851	84.4037	30.7692	90.2098	75.5245	42	19	38	30	4	20	80	26	39	2026
DBVPG6765 x Y12	G3	95.6897	96.5517	89.1089	100	48.5149	85.1064	37.0079	93.7008	94.4882	76	66	86	77	21	21	88	33	68	1691
DBVPG6765 x Y12	H7	88.8889	79.4872	83.9286	87.5	59.8214	85.1562	13.2075	80.5031	85.5346	34	4	71	45	35	22	42	14	54	2771
DBVPG6765 x Y12	G9	93.0693	92.0792	77.8947	106.316	89.4737	85.2941	33.557	97.9866	89.9329	60	34	48	87	82	23	84	43	60	3326
DBVPG6765 x Y12	F4	83.6538	93.2692	79.8165	83.4862	66.9725	86.7188	21.519	91.7722	68.3544	15	45	55	27	42	24	66	31	25	2311
DBVPG6765 x Y12	F9	89.6226	95.283	67.8161	74.7126	81.6092	86.9231	46.4203	85.4503	119.63	46	55	13	8	67	25	96	19	90	1426
DBVPG6765 x Y12	B2	89.6226	97.1698	76.6234	98.7013	85.7143	86.9919	28.3465	83.4646	50.3937	44	73	42	75	75	26	76	18	6	2517
DBVPG6765 x Y12	F12	113.462	118.269	96.5517	105.172	108.621	87.3563	25.974	72.7273	68.8312	96	96	94	85	90	27	73	7	26	1686
DBVPG6765 x Y12	C3	75	83.6957	79.2683	89.0244	51.2195	87.4016	0.819672	108.197	104.918	2	10	54	52	25	28	9	61	77	2584
DBVPG6765 x Y12	D6	89.2157	95.098	64.0777	83.4951	71.8447	87.5	5.42636	100	76.7442	38	54	5	28	51	29	19	47	42	2377
DBVPG6765 x Y12	B10	88	103.2	80.2198	100	112.088	87.6033	9.09091	121.97	85.6061	29	85	56	78	92	30	32	82	55	2865
DBVPG6765 x Y12	D5	89.6226	101.887	89.5833	90.625	38.5417	87.6106	22.4638	102.174	78.2609	46	83	88	57	8	31	67	51	44	2431
DBVPG6765 x Y12	C2	87.156	93.578	81.6901	104.225	57.7465	87.6485	34.8718	111.795	65.8974	22	47	59	83	30	32	85	67	22	2375
DBVPG6765 x Y12	D11	83.1461	88.764	66.6667	84.7619	44.7619	87.8261	11	143	106	14	25	11	35	15	33	38	94	80	2428
DBVPG6765 x Y12	F7	79.2453	96.2264	83.0189	87.7358	68.8679	88	-1.0989	134.066	93.4066	5	63	66	46	43	34	4	91	66	2067
DBVPG6765 x Y12	B1	92.9293	70.7071	66.3265	79.5918	85.7143	88.4211	2.12766	144.681	76.5957	58	2	8	16	76	35	11	96	41	2020
DBVPG6765 x Y12	H9	89.1304	92.3913	78.4946	72.043	46.2366	88.6957	40.7643	101.274	104.459	36	36	51	4	19	36	92	49	75	2136
DBVPG6765 x Y12	A8	94.9206	94.2857	75.6849	81.1644	69.863	88.8889	41.9118	86.7647	64.7059	72	51	36	20	45	37	93	21	18	1763
DBVPG6765 x Y12	B11	97.0297	103.96	92.4051	98.7342	117.722	88.8889	-7.54717	122.642	110.377	82	86	92	76	94	38	1	83	86	1636
DBVPG6765 x Y12	B4	92.2414	89.6552	77.7778	93.5185	83.3333	89.1892	16.0305	48.0916	97.7099	52	29	47	62	72	39	48	3	69	1692
DBVPG6765 x Y12	H11	108.511	93.617	81.6092	68.9655	22.9885	89.8305	23.3333	82.7778	60	95	48	58	3	1	40	69	15	11	2822
DBVPG6765 x Y12	G1	99.0991	104.505	76.8421	103.158	75.7895	90.2174	30	94.6154	81.5385	87	87	44	81	60	41	79	35	47	2598
DBVPG6765 x Y12	C5	95.7895	95.7895	84.5361	93.8144	65.9794	90.5983	8.33333	95.5128	63.4615	77	57	75	65	41	42	27	37	13	1759
DBVPG6765 x Y12	H12	84.0278	90.9722	93.3333	84	56	90.9091	32.3171	103.049	67.0732	17	32	93	32	27	43	81	53	23	2214
DBVPG6765 x Y12	B6	95.6522	106.957	74.5098	96.0784	82.3529	91.1765	11.5108	112.23	47.482	75	92	33	70	69	44	39	70	3	2631
DBVPG6765 x Y12	D9	90.0901	85.5856	57	79	88	91.2281	16.3934	98.3607	74.5902	47	14	2	15	81	45	49	44	37	1755
DBVPG6765 x Y12	B5	94.7917	95.8333	85.3659	109.756	59.7561	91.2281	17.094	110.256	98.2906	71	59	80	89	34	46	52	64	71	1926
DBVPG6765 x Y12	F3	88.5496	96.9466	83	89	58	91.3669	24.8366	79.7386	92.1569	31	69	64	51	31	47	71	13	63	1761
DBVPG6765 x Y12	D1	88.9831	83.8983	55.914	77.4194	41.9355	91.8919	9.09091	136.364	140.404	35	11	1	10	13	48	32	92	93	2244
DBVPG6765 x Y12	B3	93.578	104.587	82.3529	94.1176	76.4706	92.9688	17.5573	93.1298	70.229	65	88	62	67	61	49	55	32	29	1950
DBVPG6765 x Y12	B12	87.5	92.7083	83.1461	102.247	60.6742	93.1624	14.5299	106.838	64.1026	23	39	68	79	36	50	46	59	17	1944
DBVPG6765 x Y12	E3	93.4579	98.1308	86.8852	104.918	81.9672	93.3333	3.07692	107.692	104.615	64	76	85	84	68	51	13	60	76	2883
DBVPG6765 x Y12	H2	93.6364	83.6364	83.5294	74.1176	24.7059	93.3884	42.6829	85.9756	64.0244	66	9	69	7	2	52	95	20	15	1878
DBVPG6765 x Y12	G4	96.9388	92.8571	78.5714	111.607	74.1071	93.4959	29.3333	83.3333	80.6667	80	40	52	90	56	53	77	17	45	1378
DBVPG6765 x Y12	D4	85.1485	100	86.8421	102.632	106.579	93.5185	14.5299	120.513	64.1026	19	81	84	80	89	54	46	80	17	2310
DBVPG6765 x Y12	C8	93.8776	108.163	72.619	88.0952	79.7619	93.8931	5.46875	104.688	77.3438	68	95	26	47	63	55	20	54	43	2334
DBVPG6765 x Y12	F2	82.0755	84.9057	70.1299	75.3247	72.7273	94	37.2263	89.781	64.9635	10	13	18	9	53	56	89	25	20	2241
DBVPG6765 x Y12	H6	83.8462	77.6923	72.7273	81.8182	50.5051	94	33.0645	117.742	74.1935	16	3	27	24	23	57	82	76	36	1756
DBVPG6765 x Y12	G5	92.7419	95.9677	84.2105	112.281	87.7193	94.1667	38.6364	93.9394	67.4242	56	60	73	91	80	58	91	34	24	2879
DBVPG6765 x Y12	C10	80.9917	90.0826	78.0822	95.8904	100	94.2857	8.46154	102.308	63.8462	8	30	49	69	87	59	28	52	14	1800
DBVPG6765 x Y12	D10	79.0909	80	71.6049	86.4198	127.16	94.4444	11.8519	100	86.6667	4	6	22	41	96	60	40	47	56	3311
DBVPG6765 x Y12	A6	93.2153	92.9204	84.2949	95.1923	82.6923	94.5652	2.17391	26.087	154.348	62	41	74	68	70	61	12	2	95	1669
DBVPG6765 x Y12	A1	101.187	97.0326	74.4505	72.5275	70.0549	94.6875	13.5447	77.8098	93.6599	91	71	32	5	46	62	43	10	67	1628
DBVPG6765 x Y12	D12	82.7273	89.0909	73.8095	90.4762	71.4286	94.7826	7.6087	141.304	147.826	12	27	30	56	50	63	25	93	94	2341
DBVPG6765 x Y12	C1	93.2692	92.3077	68.2243	77.5701	31.7757	95.082	9.55882	88.9706	46.3235	63	35	16	11	6	64	33	24	2	1843
DBVPG6765 x Y12	F5	87.8049	96.748	77.6596	85.1064	71.2766	95.098	24.2718	110.68	68.932	27	67	46	38	48	65	70	65	27	2282
DBVPG6765 x Y12	E2	84.5455	80	76.1194	92.5373	65.6716	95.1613	7.14286	104.762	108.73	18	6	40	61	40	66	24	55	83	2624
DBVPG6765 x Y12	B7	96.5909	95.4545	75.5556	92.2222	51.1111	95.2	0	116.981	72.6415	78	56	35	60	24	67	8	75	33	2135
DBVPG6765 x Y12	H4	96.7742	92.4731	85.5856	84.6847	62.1622	95.6989	29.7619	83.3333	73.2143	79	37	81	34	38	68	78	16	35	2434
DBVPG6765 x Y12	A2	92.7326	88.0814	84.1004	81.59	82.8452	95.7265	19.6262	116.822	109.346	55	20	72	22	71	69	60	74	84	2222
DBVPG6765 x Y12	F6	105.455	100	76.7677	88.8889	73.7374	96.0784	9.57447	90.4255	107.447	93	81	43	50	55	70	34	28	81	2354
DBVPG6765 x Y12	E8	88.7755	96.9388	73	85	86	96.3636	0	115.464	108.247	33	68	29	37	77	71	8	73	82	1419
DBVPG6765 x Y12	C12	87.7863	96.9466	74.6988	78.3133	106.024	96.3687	-1.27551	110.969	98.4694	26	70	34	12	88	72	3	66	72	3440
DBVPG6765 x Y12	G10	92.8571	99.1071	90.625	132.813	112.5	97.5904	41.9643	113.393	120.536	57	78	89	96	93	73	94	72	91	2917
DBVPG6765 x Y12	D3	80	82.5	75.7895	87.3684	45.2632	98.0769	7.92079	122.772	85.1485	6	8	37	44	18	74	26	84	53	2565
DBVPG6765 x Y12	H1	89.6	88.8	78.0952	80	41.9048	99.0741	22.5806	75.8065	53.2258	43	26	50	18	12	75	68	8	9	2967
DBVPG6765 x Y12	G7	93.9394	90.9091	76	97	47	100	21.2903	90.3226	70.3226	69	31	39	73	20	76	64	27	30	2674
DBVPG6765 x Y12	C11	92.3913	94.5652	63.6364	78.7879	32.3232	100.833	20.1754	128.07	82.4561	54	53	4	14	7	77	61	88	49	2986
DBVPG6765 x Y12	H8	100.8	96	89.2857	89.2857	45.2381	100.862	18.2927	71.9512	92.0732	89	61	87	54	17	78	56	6	62	2112
DBVPG6765 x Y12	E6	97.1429	107.619	72.7273	78.7879	75.7576	100.935	0.862069	106.034	81.8966	83	94	28	13	59	79	10	58	48	2262
DBVPG6765 x Y12	E10	87.619	91.4286	85.2459	116.393	119.672	100.98	5.31915	125.532	91.4894	25	33	79	94	95	80	18	86	61	2987
DBVPG6765 x Y12	C6	95.2381	101.905	83.7209	97.6744	84.8837	101.639	21.2598	90.5512	59.8425	73	84	70	74	74	81	63	29	10	2742
DBVPG6765 x Y12	A12	102.417	96.0725	83.1429	81.4286	79.7143	101.923	5.14706	77.9412	49.2647	92	62	67	21	62	82	17	12	5	3726
DBVPG6765 x Y12	F1	88.1818	88.1818	70.7071	73.7374	62.6263	102.041	9.90099	129.703	63.3663	30	23	20	6	39	83	35	89	12	3029
DBVPG6765 x Y12	G8	97.9167	95.8333	82.1782	108.911	61.3861	103.191	25.7143	100.714	87.8571	84	59	61	88	37	84	72	48	58	3248
DBVPG6765 x Y12	H10	89.3443	81.9672	96.9231	115.385	90.7692	103.67	19.4805	94.8052	98.0519	39	7	95	92	83	85	59	36	70	1632
DBVPG6765 x Y12	D8	101.099	105.495	72.449	86.7347	75.5102	103.704	-3.0303	112.121	105.051	90	89	25	42	58	86	2	69	78	1856
DBVPG6765 x Y12	C9	98.913	107.609	70.2381	89.2857	72.619	104.651	4.90798	77.9141	87.1166	86	93	19	53	52	87	16	11	57	1748
DBVPG6765 x Y12	G12	97	101	91.1765	120.588	86.7647	105.319	18.9781	86.8613	83.2117	81	82	90	95	79	88	57	22	51	2463
DBVPG6765 x Y12	B8	81.3084	58.8785	84.6154	96.1538	56.4103	105.556	6.48148	112.037	70.3704	9	1	77	71	28	89	22	68	31	2020
DBVPG6765 x Y12	A3	95.3795	98.0198	91.6409	93.808	96.5944	106.838	0	105.085	114.407	74	74	91	64	86	90	8	56	88	1785
DBVPG6765 x Y12	E12	94.3925	99.0654	98.1818	116.364	94.5455	107.143	4.23729	121.186	92.3729	70	77	96	93	85	91	14	81	64	1835
DBVPG6765 x Y12	A10	91.0811	98.1081	84.5912	84.9057	81.1321	107.547	8.82353	76.4706	69.1176	48	75	76	36	66	92	29	9	28	2639
DBVPG6765 x Y12	A5	99.711	94.5087	69.0852	87.0662	53.9432	109.025	21.3855	60.8434	81.0241	88	52	17	43	26	93	65	4	46	2089
DBVPG6765 x Y12	A7	92.1519	88.1013	72.1354	82.0312	50	112.264	16.4286	15.7143	76.4286	51	21	24	25	22	94	50	1	40	2914
DBVPG6765 x Y12	A11	92.25	93	81.0289	88.746	81.0289	115.455	10.3175	105.556	43.6508	53	43	57	48	65	95	36	57	1	1902
DBVPG6765 x Y12	A9	89.3548	93.871	68.0934	82.8794	39.6887	126.25	17.4312	120.183	133.945	40	50	15	26	9	96	54	79	92	2297

## Sheet: Ethanol
	Haploid segregant	Acetic acid	Formic acid	Furfural	HMF	Vanillin	Sorbitol	Ethanol	T (35'C)	T (40'C)	rankAA	rankF	rankFurf	Rank HMF	Rank vanillin	Rank Sorbitol	Rank Ethanol	Rank T 35	Rank T 40	Total (min 9, max 864)
DBVPG6765 x Y12	B11	97.0297	103.96	92.4051	98.7342	117.722	88.8889	0	122.642	110.377	82	86	92	76	94	38	8	83	86	2091
DBVPG6765 x Y12	D8	101.099	105.495	72.449	86.7347	75.5102	103.704	0	112.121	105.051	90	89	25	42	58	86	8	69	78	2532
DBVPG6765 x Y12	C12	87.7863	96.9466	74.6988	78.3133	106.024	96.3687	0	110.969	98.4694	26	70	34	12	88	72	8	66	72	3155
DBVPG6765 x Y12	F7	79.2453	96.2264	83.0189	87.7358	68.8679	88	0	134.066	93.4066	5	63	66	46	43	34	8	91	66	1764
DBVPG6765 x Y12	A4	87.5949	88.1013	76.5896	89.3064	84.104	84.0336	0	120	48.6957	24	22	41	55	73	18	8	78	4	2195
DBVPG6765 x Y12	A3	95.3795	98.0198	91.6409	93.808	96.5944	106.838	0	105.085	114.407	74	74	91	64	86	90	8	56	88	2421
DBVPG6765 x Y12	B7	96.5909	95.4545	75.5556	92.2222	51.1111	95.2	0	116.981	72.6415	78	56	35	60	24	67	8	75	33	1619
DBVPG6765 x Y12	E8	88.7755	96.9388	73	85	86	96.3636	0	115.464	108.247	33	68	29	37	77	71	8	73	82	2172
DBVPG6765 x Y12	C3	75	83.6957	79.2683	89.0244	51.2195	87.4016	0.819672	108.197	104.918	2	10	54	52	25	28	9	61	77	2401
DBVPG6765 x Y12	E6	97.1429	107.619	72.7273	78.7879	75.7576	100.935	0.862069	106.034	81.8966	83	94	28	13	59	79	10	58	48	2315
DBVPG6765 x Y12	B1	92.9293	70.7071	66.3265	79.5918	85.7143	88.4211	2.12766	144.681	76.5957	58	2	8	16	76	35	11	96	41	2364
DBVPG6765 x Y12	A6	93.2153	92.9204	84.2949	95.1923	82.6923	94.5652	2.17391	26.087	154.348	62	41	74	68	70	61	12	2	95	2182
DBVPG6765 x Y12	E3	93.4579	98.1308	86.8852	104.918	81.9672	93.3333	3.07692	107.692	104.615	64	76	85	84	68	51	13	60	76	1719
DBVPG6765 x Y12	E12	94.3925	99.0654	98.1818	116.364	94.5455	107.143	4.23729	121.186	92.3729	70	77	96	93	85	91	14	81	64	2365
DBVPG6765 x Y12	E1	93.1373	97.0588	61.1111	67.5926	31.4815	79.646	4.7619	144.048	180.952	61	72	3	2	5	8	15	95	96	2664
DBVPG6765 x Y12	C9	98.913	107.609	70.2381	89.2857	72.619	104.651	4.90798	77.9141	87.1166	86	93	19	53	52	87	16	11	57	2072
DBVPG6765 x Y12	A12	102.417	96.0725	83.1429	81.4286	79.7143	101.923	5.14706	77.9412	49.2647	92	62	67	21	62	82	17	12	5	2854
DBVPG6765 x Y12	E10	87.619	91.4286	85.2459	116.393	119.672	100.98	5.31915	125.532	91.4894	25	33	79	94	95	80	18	86	61	2548
DBVPG6765 x Y12	D6	89.2157	95.098	64.0777	83.4951	71.8447	87.5	5.42636	100	76.7442	38	54	5	28	51	29	19	47	42	2237
DBVPG6765 x Y12	C8	93.8776	108.163	72.619	88.0952	79.7619	93.8931	5.46875	104.688	77.3438	68	95	26	47	63	55	20	54	43	2026
DBVPG6765 x Y12	D2	87.156	84.4037	66.6667	88.8889	71.4286	70.7317	5.9322	97.4576	92.3729	22	12	10	49	49	3	21	40	65	1691
DBVPG6765 x Y12	B8	81.3084	58.8785	84.6154	96.1538	56.4103	105.556	6.48148	112.037	70.3704	9	1	77	71	28	89	22	68	31	2771
DBVPG6765 x Y12	B9	88.75	100	64.8936	86.1702	41.4894	81.4103	6.52174	97.1014	73.1884	32	79	6	40	11	11	23	39	34	3326
DBVPG6765 x Y12	E2	84.5455	80	76.1194	92.5373	65.6716	95.1613	7.14286	104.762	108.73	18	6	40	61	40	66	24	55	83	2311
DBVPG6765 x Y12	D12	82.7273	89.0909	73.8095	90.4762	71.4286	94.7826	7.6087	141.304	147.826	12	27	30	56	50	63	25	93	94	1426
DBVPG6765 x Y12	D3	80	82.5	75.7895	87.3684	45.2632	98.0769	7.92079	122.772	85.1485	6	8	37	44	18	74	26	84	53	2517
DBVPG6765 x Y12	C5	95.7895	95.7895	84.5361	93.8144	65.9794	90.5983	8.33333	95.5128	63.4615	77	57	75	65	41	42	27	37	13	1686
DBVPG6765 x Y12	C10	80.9917	90.0826	78.0822	95.8904	100	94.2857	8.46154	102.308	63.8462	8	30	49	69	87	59	28	52	14	2584
DBVPG6765 x Y12	A10	91.0811	98.1081	84.5912	84.9057	81.1321	107.547	8.82353	76.4706	69.1176	48	75	76	36	66	92	29	9	28	2377
DBVPG6765 x Y12	E5	82.7586	87.069	72.043	86.0215	45.1613	84.106	8.82353	99.2647	65.4412	13	18	23	39	16	19	30	45	21	2865
DBVPG6765 x Y12	B10	88	103.2	80.2198	100	112.088	87.6033	9.09091	121.97	85.6061	29	85	56	78	92	30	32	82	55	2431
DBVPG6765 x Y12	D1	88.9831	83.8983	55.914	77.4194	41.9355	91.8919	9.09091	136.364	140.404	35	11	1	10	13	48	32	92	93	2375
DBVPG6765 x Y12	C1	93.2692	92.3077	68.2243	77.5701	31.7757	95.082	9.55882	88.9706	46.3235	63	35	16	11	6	64	33	24	2	2428
DBVPG6765 x Y12	F6	105.455	100	76.7677	88.8889	73.7374	96.0784	9.57447	90.4255	107.447	93	81	43	50	55	70	34	28	81	2067
DBVPG6765 x Y12	F1	88.1818	88.1818	70.7071	73.7374	62.6263	102.041	9.90099	129.703	63.3663	30	23	20	6	39	83	35	89	12	2020
DBVPG6765 x Y12	A11	92.25	93	81.0289	88.746	81.0289	115.455	10.3175	105.556	43.6508	53	43	57	48	65	95	36	57	1	2136
DBVPG6765 x Y12	C7	89.1892	106.306	83	92	91	84.0278	10.9375	97.6563	53.125	37	91	65	59	84	17	37	41	8	1763
DBVPG6765 x Y12	D11	83.1461	88.764	66.6667	84.7619	44.7619	87.8261	11	143	106	14	25	11	35	15	33	38	94	80	1636
DBVPG6765 x Y12	B6	95.6522	106.957	74.5098	96.0784	82.3529	91.1765	11.5108	112.23	47.482	75	92	33	70	69	44	39	70	3	1692
DBVPG6765 x Y12	D10	79.0909	80	71.6049	86.4198	127.16	94.4444	11.8519	100	86.6667	4	6	22	41	96	60	40	47	56	2822
DBVPG6765 x Y12	E4	86.2745	86.2745	81.7308	84.6154	73.0769	80.8	12.8	112.8	71.2	20	16	60	33	54	9	41	71	32	2598
DBVPG6765 x Y12	H7	88.8889	79.4872	83.9286	87.5	59.8214	85.1562	13.2075	80.5031	85.5346	34	4	71	45	35	22	42	14	54	1759
DBVPG6765 x Y12	A1	101.187	97.0326	74.4505	72.5275	70.0549	94.6875	13.5447	77.8098	93.6599	91	71	32	5	46	62	43	10	67	2214
DBVPG6765 x Y12	C4	87.8261	93.0435	86.5854	93.9024	109.756	83.0769	14.0351	119.298	64.9123	28	44	83	66	91	13	44	77	19	2631
DBVPG6765 x Y12	B12	87.5	92.7083	83.1461	102.247	60.6742	93.1624	14.5299	106.838	64.1026	23	39	68	79	36	50	46	59	17	1755
DBVPG6765 x Y12	D4	85.1485	100	86.8421	102.632	106.579	93.5185	14.5299	120.513	64.1026	19	81	84	80	89	54	46	80	17	1926
DBVPG6765 x Y12	E11	89.5833	93.75	65.9091	90.9091	42.0455	81.7308	15.7025	109.091	52.0661	41	49	7	58	14	12	47	62	7	1761
DBVPG6765 x Y12	B4	92.2414	89.6552	77.7778	93.5185	83.3333	89.1892	16.0305	48.0916	97.7099	52	29	47	62	72	39	48	3	69	2244
DBVPG6765 x Y12	D9	90.0901	85.5856	57	79	88	91.2281	16.3934	98.3607	74.5902	47	14	2	15	81	45	49	44	37	1950
DBVPG6765 x Y12	A7	92.1519	88.1013	72.1354	82.0312	50	112.264	16.4286	15.7143	76.4286	51	21	24	25	22	94	50	1	40	1944
DBVPG6765 x Y12	D7	82.3529	86.2745	82.9787	93.617	74.4681	76.6423	16.6667	109.42	105.072	11	16	63	63	57	6	51	63	79	2883
DBVPG6765 x Y12	B5	94.7917	95.8333	85.3659	109.756	59.7561	91.2281	17.094	110.256	98.2906	71	59	80	89	34	46	52	64	71	1878
DBVPG6765 x Y12	F8	98.0198	105.941	78.9474	81.0526	86.3158	73.2468	17.3709	91.3146	89.2019	85	90	53	19	78	5	53	30	59	1378
DBVPG6765 x Y12	A9	89.3548	93.871	68.0934	82.8794	39.6887	126.25	17.4312	120.183	133.945	40	50	15	26	9	96	54	79	92	2310
DBVPG6765 x Y12	B3	93.578	104.587	82.3529	94.1176	76.4706	92.9688	17.5573	93.1298	70.229	65	88	62	67	61	49	55	32	29	2334
DBVPG6765 x Y12	H8	100.8	96	89.2857	89.2857	45.2381	100.862	18.2927	71.9512	92.0732	89	61	87	54	17	78	56	6	62	2241
DBVPG6765 x Y12	G12	97	101	91.1765	120.588	86.7647	105.319	18.9781	86.8613	83.2117	81	82	90	95	79	88	57	22	51	1756
DBVPG6765 x Y12	E7	79.0476	89.5238	84.7826	96.7391	69.5652	83.7398	19.4444	125	83.3333	3	28	78	72	44	16	58	85	52	2879
DBVPG6765 x Y12	H10	89.3443	81.9672	96.9231	115.385	90.7692	103.67	19.4805	94.8052	98.0519	39	7	95	92	83	85	59	36	70	1800
DBVPG6765 x Y12	A2	92.7326	88.0814	84.1004	81.59	82.8452	95.7265	19.6262	116.822	109.346	55	20	72	22	71	69	60	74	84	3311
DBVPG6765 x Y12	C11	92.3913	94.5652	63.6364	78.7879	32.3232	100.833	20.1754	128.07	82.4561	54	53	4	14	7	77	61	88	49	1669
DBVPG6765 x Y12	E9	80.6122	86.7347	66.6667	83.908	58.6207	83.4783	20.2128	127.66	98.9362	7	17	10	31	32	14	62	87	73	1628
DBVPG6765 x Y12	C6	95.2381	101.905	83.7209	97.6744	84.8837	101.639	21.2598	90.5512	59.8425	73	84	70	74	74	81	63	29	10	2341
DBVPG6765 x Y12	G7	93.9394	90.9091	76	97	47	100	21.2903	90.3226	70.3226	69	31	39	73	20	76	64	27	30	1843
DBVPG6765 x Y12	A5	99.711	94.5087	69.0852	87.0662	53.9432	109.025	21.3855	60.8434	81.0241	88	52	17	43	26	93	65	4	46	2282
DBVPG6765 x Y12	F4	83.6538	93.2692	79.8165	83.4862	66.9725	86.7188	21.519	91.7722	68.3544	15	45	55	27	42	24	66	31	25	2624
DBVPG6765 x Y12	D5	89.6226	101.887	89.5833	90.625	38.5417	87.6106	22.4638	102.174	78.2609	46	83	88	57	8	31	67	51	44	2135
DBVPG6765 x Y12	H1	89.6	88.8	78.0952	80	41.9048	99.0741	22.5806	75.8065	53.2258	43	26	50	18	12	75	68	8	9	2434
DBVPG6765 x Y12	H11	108.511	93.617	81.6092	68.9655	22.9885	89.8305	23.3333	82.7778	60	95	48	58	3	1	40	69	15	11	2222
DBVPG6765 x Y12	F5	87.8049	96.748	77.6596	85.1064	71.2766	95.098	24.2718	110.68	68.932	27	67	46	38	48	65	70	65	27	2354
DBVPG6765 x Y12	F3	88.5496	96.9466	83	89	58	91.3669	24.8366	79.7386	92.1569	31	69	64	51	31	47	71	13	63	1419
DBVPG6765 x Y12	G8	97.9167	95.8333	82.1782	108.911	61.3861	103.191	25.7143	100.714	87.8571	84	59	61	88	37	84	72	48	58	3440
DBVPG6765 x Y12	F12	113.462	118.269	96.5517	105.172	108.621	87.3563	25.974	72.7273	68.8312	96	96	94	85	90	27	73	7	26	2917
DBVPG6765 x Y12	F11	91.5789	92.6316	67.9245	64.1509	25.4717	72.7273	27.1084	69.2771	82.5301	49	38	14	1	3	4	74	5	50	2565
DBVPG6765 x Y12	G6	93	93	67.3469	83.6735	59.1837	69.2982	27.2727	96.9697	110.606	59	42	12	29	33	2	75	38	87	2967
DBVPG6765 x Y12	B2	89.6226	97.1698	76.6234	98.7013	85.7143	86.9919	28.3465	83.4646	50.3937	44	73	42	75	75	26	76	18	6	2674
DBVPG6765 x Y12	G4	96.9388	92.8571	78.5714	111.607	74.1071	93.4959	29.3333	83.3333	80.6667	80	40	52	90	56	53	77	17	45	2986
DBVPG6765 x Y12	H4	96.7742	92.4731	85.5856	84.6847	62.1622	95.6989	29.7619	83.3333	73.2143	79	37	81	34	38	68	78	16	35	2112
DBVPG6765 x Y12	G1	99.0991	104.505	76.8421	103.158	75.7895	90.2174	30	94.6154	81.5385	87	87	44	81	60	41	79	35	47	2262
DBVPG6765 x Y12	H3	89.6	88	75.8621	83.908	29.8851	84.4037	30.7692	90.2098	75.5245	42	19	38	30	4	20	80	26	39	2987
DBVPG6765 x Y12	H12	84.0278	90.9722	93.3333	84	56	90.9091	32.3171	103.049	67.0732	17	32	93	32	27	43	81	53	23	2742
DBVPG6765 x Y12	H6	83.8462	77.6923	72.7273	81.8182	50.5051	94	33.0645	117.742	74.1935	16	3	27	24	23	57	82	76	36	3726
DBVPG6765 x Y12	H5	70.5357	88.3929	86.1111	79.6296	40.7407	80.8696	33.0827	97.7444	109.774	1	24	82	17	10	10	83	42	85	3029
DBVPG6765 x Y12	G9	93.0693	92.0792	77.8947	106.316	89.4737	85.2941	33.557	97.9866	89.9329	60	34	48	87	82	23	84	43	60	3248
DBVPG6765 x Y12	C2	87.156	93.578	81.6901	104.225	57.7465	87.6485	34.8718	111.795	65.8974	22	47	59	83	30	32	85	67	22	1632
DBVPG6765 x Y12	G2	93.6937	96.3964	74.1573	103.371	79.7753	79.4118	35.8779	88.5496	74.8092	67	65	31	82	64	7	86	23	38	1856
DBVPG6765 x Y12	G11	107.5	96.25	77.1084	106.024	56.6265	83.4862	36.2903	101.613	118.548	94	64	45	86	29	15	87	50	89	1748
DBVPG6765 x Y12	G3	95.6897	96.5517	89.1089	100	48.5149	85.1064	37.0079	93.7008	94.4882	76	66	86	77	21	21	88	33	68	2463
DBVPG6765 x Y12	F2	82.0755	84.9057	70.1299	75.3247	72.7273	94	37.2263	89.781	64.9635	10	13	18	9	53	56	89	25	20	2020
DBVPG6765 x Y12	F10	91.5888	93.4579	71.2644	81.6092	71.2644	67.8261	38.5965	130.702	104.386	50	46	21	23	47	1	90	90	74	1785
DBVPG6765 x Y12	G5	92.7419	95.9677	84.2105	112.281	87.7193	94.1667	38.6364	93.9394	67.4242	56	60	73	91	80	58	91	34	24	1835
DBVPG6765 x Y12	H9	89.1304	92.3913	78.4946	72.043	46.2366	88.6957	40.7643	101.274	104.459	36	36	51	4	19	36	92	49	75	2639
DBVPG6765 x Y12	A8	94.9206	94.2857	75.6849	81.1644	69.863	88.8889	41.9118	86.7647	64.7059	72	51	36	20	45	37	93	21	18	2089
DBVPG6765 x Y12	G10	92.8571	99.1071	90.625	132.813	112.5	97.5904	41.9643	113.393	120.536	57	78	89	96	93	73	94	72	91	2914
DBVPG6765 x Y12	H2	93.6364	83.6364	83.5294	74.1176	24.7059	93.3884	42.6829	85.9756	64.0244	66	9	69	7	2	52	95	20	15	1902
DBVPG6765 x Y12	F9	89.6226	95.283	67.8161	74.7126	81.6092	86.9231	46.4203	85.4503	119.63	46	55	13	8	67	25	96	19	90	2297

## Sheet: Temperature 35
	Haploid segregant	Acetic acid	Formic acid	Furfural	HMF	Vanillin	Sorbitol	Ethanol	T (35'C)	T (40'C)	rankAA	rankF	rankFurf	Rank HMF	Rank vanillin	Rank Sorbitol	Rank Ethanol	Rank T 35	Rank T 40	Total (min 9, max 864)
DBVPG6765 x Y12	A7	92.1519	88.1013	72.1354	82.0312	50	112.264	16.4286	15.7143	76.4286	51	21	24	25	22	94	50	1	40	1619
DBVPG6765 x Y12	A6	93.2153	92.9204	84.2949	95.1923	82.6923	94.5652	2.17391	26.087	154.348	62	41	74	68	70	61	12	2	95	2421
DBVPG6765 x Y12	B4	92.2414	89.6552	77.7778	93.5185	83.3333	89.1892	16.0305	48.0916	97.7099	52	29	47	62	72	39	48	3	69	2072
DBVPG6765 x Y12	A5	99.711	94.5087	69.0852	87.0662	53.9432	109.025	21.3855	60.8434	81.0241	88	52	17	43	26	93	65	4	46	2195
DBVPG6765 x Y12	F11	91.5789	92.6316	67.9245	64.1509	25.4717	72.7273	27.1084	69.2771	82.5301	49	38	14	1	3	4	74	5	50	1419
DBVPG6765 x Y12	H8	100.8	96	89.2857	89.2857	45.2381	100.862	18.2927	71.9512	92.0732	89	61	87	54	17	78	56	6	62	2639
DBVPG6765 x Y12	F12	113.462	118.269	96.5517	105.172	108.621	87.3563	25.974	72.7273	68.8312	96	96	94	85	90	27	73	7	26	3440
DBVPG6765 x Y12	H1	89.6	88.8	78.0952	80	41.9048	99.0741	22.5806	75.8065	53.2258	43	26	50	18	12	75	68	8	9	1632
DBVPG6765 x Y12	A10	91.0811	98.1081	84.5912	84.9057	81.1321	107.547	8.82353	76.4706	69.1176	48	75	76	36	66	92	29	9	28	2315
DBVPG6765 x Y12	A1	101.187	97.0326	74.4505	72.5275	70.0549	94.6875	13.5447	77.8098	93.6599	91	71	32	5	46	62	43	10	67	2091
DBVPG6765 x Y12	C9	98.913	107.609	70.2381	89.2857	72.619	104.651	4.90798	77.9141	87.1166	86	93	19	53	52	87	16	11	57	2428
DBVPG6765 x Y12	A12	102.417	96.0725	83.1429	81.4286	79.7143	101.923	5.14706	77.9412	49.2647	92	62	67	21	62	82	17	12	5	2182
DBVPG6765 x Y12	F3	88.5496	96.9466	83	89	58	91.3669	24.8366	79.7386	92.1569	31	69	64	51	31	47	71	13	63	2341
DBVPG6765 x Y12	H7	88.8889	79.4872	83.9286	87.5	59.8214	85.1562	13.2075	80.5031	85.5346	34	4	71	45	35	22	42	14	54	1835
DBVPG6765 x Y12	H11	108.511	93.617	81.6092	68.9655	22.9885	89.8305	23.3333	82.7778	60	95	48	58	3	1	40	69	15	11	1902
DBVPG6765 x Y12	H4	96.7742	92.4731	85.5856	84.6847	62.1622	95.6989	29.7619	83.3333	73.2143	79	37	81	34	38	68	78	16	35	2463
DBVPG6765 x Y12	G4	96.9388	92.8571	78.5714	111.607	74.1071	93.4959	29.3333	83.3333	80.6667	80	40	52	90	56	53	77	17	45	2674
DBVPG6765 x Y12	B2	89.6226	97.1698	76.6234	98.7013	85.7143	86.9919	28.3465	83.4646	50.3937	44	73	42	75	75	26	76	18	6	2365
DBVPG6765 x Y12	F9	89.6226	95.283	67.8161	74.7126	81.6092	86.9231	46.4203	85.4503	119.63	46	55	13	8	67	25	96	19	90	2222
DBVPG6765 x Y12	H2	93.6364	83.6364	83.5294	74.1176	24.7059	93.3884	42.6829	85.9756	64.0244	66	9	69	7	2	52	95	20	15	1856
DBVPG6765 x Y12	A8	94.9206	94.2857	75.6849	81.1644	69.863	88.8889	41.9118	86.7647	64.7059	72	51	36	20	45	37	93	21	18	2172
DBVPG6765 x Y12	G12	97	101	91.1765	120.588	86.7647	105.319	18.9781	86.8613	83.2117	81	82	90	95	79	88	57	22	51	3248
DBVPG6765 x Y12	G2	93.6937	96.3964	74.1573	103.371	79.7753	79.4118	35.8779	88.5496	74.8092	67	65	31	82	64	7	86	23	38	2565
DBVPG6765 x Y12	C1	93.2692	92.3077	68.2243	77.5701	31.7757	95.082	9.55882	88.9706	46.3235	63	35	16	11	6	64	33	24	2	1426
DBVPG6765 x Y12	F2	82.0755	84.9057	70.1299	75.3247	72.7273	94	37.2263	89.781	64.9635	10	13	18	9	53	56	89	25	20	1628
DBVPG6765 x Y12	H3	89.6	88	75.8621	83.908	29.8851	84.4037	30.7692	90.2098	75.5245	42	19	38	30	4	20	80	26	39	1748
DBVPG6765 x Y12	G7	93.9394	90.9091	76	97	47	100	21.2903	90.3226	70.3226	69	31	39	73	20	76	64	27	30	2262
DBVPG6765 x Y12	F6	105.455	100	76.7677	88.8889	73.7374	96.0784	9.57447	90.4255	107.447	93	81	43	50	55	70	34	28	81	2624
DBVPG6765 x Y12	C6	95.2381	101.905	83.7209	97.6744	84.8837	101.639	21.2598	90.5512	59.8425	73	84	70	74	74	81	63	29	10	2865
DBVPG6765 x Y12	F8	98.0198	105.941	78.9474	81.0526	86.3158	73.2468	17.3709	91.3146	89.2019	85	90	53	19	78	5	53	30	59	2434
DBVPG6765 x Y12	F4	83.6538	93.2692	79.8165	83.4862	66.9725	86.7188	21.519	91.7722	68.3544	15	45	55	27	42	24	66	31	25	1843
DBVPG6765 x Y12	B3	93.578	104.587	82.3529	94.1176	76.4706	92.9688	17.5573	93.1298	70.229	65	88	62	67	61	49	55	32	29	2664
DBVPG6765 x Y12	G3	95.6897	96.5517	89.1089	100	48.5149	85.1064	37.0079	93.7008	94.4882	76	66	86	77	21	21	88	33	68	2967
DBVPG6765 x Y12	G5	92.7419	95.9677	84.2105	112.281	87.7193	94.1667	38.6364	93.9394	67.4242	56	60	73	91	80	58	91	34	24	2986
DBVPG6765 x Y12	G1	99.0991	104.505	76.8421	103.158	75.7895	90.2174	30	94.6154	81.5385	87	87	44	81	60	41	79	35	47	2917
DBVPG6765 x Y12	H10	89.3443	81.9672	96.9231	115.385	90.7692	103.67	19.4805	94.8052	98.0519	39	7	95	92	83	85	59	36	70	2914
DBVPG6765 x Y12	C5	95.7895	95.7895	84.5361	93.8144	65.9794	90.5983	8.33333	95.5128	63.4615	77	57	75	65	41	42	27	37	13	2377
DBVPG6765 x Y12	G6	93	93	67.3469	83.6735	59.1837	69.2982	27.2727	96.9697	110.606	59	42	12	29	33	2	75	38	87	2112
DBVPG6765 x Y12	B9	88.75	100	64.8936	86.1702	41.4894	81.4103	6.52174	97.1014	73.1884	32	79	6	40	11	11	23	39	34	1691
DBVPG6765 x Y12	D2	87.156	84.4037	66.6667	88.8889	71.4286	70.7317	5.9322	97.4576	92.3729	22	12	10	49	49	3	21	40	65	1636
DBVPG6765 x Y12	C7	89.1892	106.306	83	92	91	84.0278	10.9375	97.6563	53.125	37	91	65	59	84	17	37	41	8	2431
DBVPG6765 x Y12	H5	70.5357	88.3929	86.1111	79.6296	40.7407	80.8696	33.0827	97.7444	109.774	1	24	82	17	10	10	83	42	85	2020
DBVPG6765 x Y12	G9	93.0693	92.0792	77.8947	106.316	89.4737	85.2941	33.557	97.9866	89.9329	60	34	48	87	82	23	84	43	60	2742
DBVPG6765 x Y12	D9	90.0901	85.5856	57	79	88	91.2281	16.3934	98.3607	74.5902	47	14	2	15	81	45	49	44	37	1755
DBVPG6765 x Y12	E5	82.7586	87.069	72.043	86.0215	45.1613	84.106	8.82353	99.2647	65.4412	13	18	23	39	16	19	30	45	21	1378
DBVPG6765 x Y12	D6	89.2157	95.098	64.0777	83.4951	71.8447	87.5	5.42636	100	76.7442	38	54	5	28	51	29	19	47	42	1759
DBVPG6765 x Y12	D10	79.0909	80	71.6049	86.4198	127.16	94.4444	11.8519	100	86.6667	4	6	22	41	96	60	40	47	56	1926
DBVPG6765 x Y12	G8	97.9167	95.8333	82.1782	108.911	61.3861	103.191	25.7143	100.714	87.8571	84	59	61	88	37	84	72	48	58	2987
DBVPG6765 x Y12	H9	89.1304	92.3913	78.4946	72.043	46.2366	88.6957	40.7643	101.274	104.459	36	36	51	4	19	36	92	49	75	2089
DBVPG6765 x Y12	G11	107.5	96.25	77.1084	106.024	56.6265	83.4862	36.2903	101.613	118.548	94	64	45	86	29	15	87	50	89	3029
DBVPG6765 x Y12	D5	89.6226	101.887	89.5833	90.625	38.5417	87.6106	22.4638	102.174	78.2609	46	83	88	57	8	31	67	51	44	2598
DBVPG6765 x Y12	C10	80.9917	90.0826	78.0822	95.8904	100	94.2857	8.46154	102.308	63.8462	8	30	49	69	87	59	28	52	14	2067
DBVPG6765 x Y12	H12	84.0278	90.9722	93.3333	84	56	90.9091	32.3171	103.049	67.0732	17	32	93	32	27	43	81	53	23	2297
DBVPG6765 x Y12	C8	93.8776	108.163	72.619	88.0952	79.7619	93.8931	5.46875	104.688	77.3438	68	95	26	47	63	55	20	54	43	2375
DBVPG6765 x Y12	E2	84.5455	80	76.1194	92.5373	65.6716	95.1613	7.14286	104.762	108.73	18	6	40	61	40	66	24	55	83	1944
DBVPG6765 x Y12	A3	95.3795	98.0198	91.6409	93.808	96.5944	106.838	0	105.085	114.407	74	74	91	64	86	90	8	56	88	3155
DBVPG6765 x Y12	A11	92.25	93	81.0289	88.746	81.0289	115.455	10.3175	105.556	43.6508	53	43	57	48	65	95	36	57	1	2364
DBVPG6765 x Y12	E6	97.1429	107.619	72.7273	78.7879	75.7576	100.935	0.862069	106.034	81.8966	83	94	28	13	59	79	10	58	48	2310
DBVPG6765 x Y12	B12	87.5	92.7083	83.1461	102.247	60.6742	93.1624	14.5299	106.838	64.1026	23	39	68	79	36	50	46	59	17	2311
DBVPG6765 x Y12	E3	93.4579	98.1308	86.8852	104.918	81.9672	93.3333	3.07692	107.692	104.615	64	76	85	84	68	51	13	60	76	2883
DBVPG6765 x Y12	C3	75	83.6957	79.2683	89.0244	51.2195	87.4016	0.819672	108.197	104.918	2	10	54	52	25	28	9	61	77	1686
DBVPG6765 x Y12	E11	89.5833	93.75	65.9091	90.9091	42.0455	81.7308	15.7025	109.091	52.0661	41	49	7	58	14	12	47	62	7	1800
DBVPG6765 x Y12	D7	82.3529	86.2745	82.9787	93.617	74.4681	76.6423	16.6667	109.42	105.072	11	16	63	63	57	6	51	63	79	2214
DBVPG6765 x Y12	B5	94.7917	95.8333	85.3659	109.756	59.7561	91.2281	17.094	110.256	98.2906	71	59	80	89	34	46	52	64	71	2854
DBVPG6765 x Y12	F5	87.8049	96.748	77.6596	85.1064	71.2766	95.098	24.2718	110.68	68.932	27	67	46	38	48	65	70	65	27	2282
DBVPG6765 x Y12	C12	87.7863	96.9466	74.6988	78.3133	106.024	96.3687	-1.27551	110.969	98.4694	26	70	34	12	88	72	3	66	72	2136
DBVPG6765 x Y12	C2	87.156	93.578	81.6901	104.225	57.7465	87.6485	34.8718	111.795	65.8974	22	47	59	83	30	32	85	67	22	2517
DBVPG6765 x Y12	B8	81.3084	58.8785	84.6154	96.1538	56.4103	105.556	6.48148	112.037	70.3704	9	1	77	71	28	89	22	68	31	2026
DBVPG6765 x Y12	D8	101.099	105.495	72.449	86.7347	75.5102	103.704	-3.0303	112.121	105.051	90	89	25	42	58	86	2	69	78	2631
DBVPG6765 x Y12	B6	95.6522	106.957	74.5098	96.0784	82.3529	91.1765	11.5108	112.23	47.482	75	92	33	70	69	44	39	70	3	2548
DBVPG6765 x Y12	E4	86.2745	86.2745	81.7308	84.6154	73.0769	80.8	12.8	112.8	71.2	20	16	60	33	54	9	41	71	32	1878
DBVPG6765 x Y12	G10	92.8571	99.1071	90.625	132.813	112.5	97.5904	41.9643	113.393	120.536	57	78	89	96	93	73	94	72	91	3726
DBVPG6765 x Y12	E8	88.7755	96.9388	73	85	86	96.3636	0	115.464	108.247	33	68	29	37	77	71	8	73	82	2241
DBVPG6765 x Y12	A2	92.7326	88.0814	84.1004	81.59	82.8452	95.7265	19.6262	116.822	109.346	55	20	72	22	71	69	60	74	84	2532
DBVPG6765 x Y12	B7	96.5909	95.4545	75.5556	92.2222	51.1111	95.2	0	116.981	72.6415	78	56	35	60	24	67	8	75	33	2237
DBVPG6765 x Y12	H6	83.8462	77.6923	72.7273	81.8182	50.5051	94	33.0645	117.742	74.1935	16	3	27	24	23	57	82	76	36	1785
DBVPG6765 x Y12	C4	87.8261	93.0435	86.5854	93.9024	109.756	83.0769	14.0351	119.298	64.9123	28	44	83	66	91	13	44	77	19	2584
DBVPG6765 x Y12	A4	87.5949	88.1013	76.5896	89.3064	84.104	84.0336	-0.869565	120	48.6957	24	22	41	55	73	18	5	78	4	1764
DBVPG6765 x Y12	A9	89.3548	93.871	68.0934	82.8794	39.6887	126.25	17.4312	120.183	133.945	40	50	15	26	9	96	54	79	92	2401
DBVPG6765 x Y12	D4	85.1485	100	86.8421	102.632	106.579	93.5185	14.5299	120.513	64.1026	19	81	84	80	89	54	46	80	17	2822
DBVPG6765 x Y12	E12	94.3925	99.0654	98.1818	116.364	94.5455	107.143	4.23729	121.186	92.3729	70	77	96	93	85	91	14	81	64	3311
DBVPG6765 x Y12	B10	88	103.2	80.2198	100	112.088	87.6033	9.09091	121.97	85.6061	29	85	56	78	92	30	32	82	55	2771
DBVPG6765 x Y12	B11	97.0297	103.96	92.4051	98.7342	117.722	88.8889	-7.54717	122.642	110.377	82	86	92	76	94	38	1	83	86	3326
DBVPG6765 x Y12	D3	80	82.5	75.7895	87.3684	45.2632	98.0769	7.92079	122.772	85.1485	6	8	37	44	18	74	26	84	53	1692
DBVPG6765 x Y12	E7	79.0476	89.5238	84.7826	96.7391	69.5652	83.7398	19.4444	125	83.3333	3	28	78	72	44	16	58	85	52	2334
DBVPG6765 x Y12	E10	87.619	91.4286	85.2459	116.393	119.672	100.98	5.31915	125.532	91.4894	25	33	79	94	95	80	18	86	61	2879
DBVPG6765 x Y12	E9	80.6122	86.7347	66.6667	83.908	58.6207	83.4783	20.2128	127.66	98.9362	7	17	10	31	32	14	62	87	73	1756
DBVPG6765 x Y12	C11	92.3913	94.5652	63.6364	78.7879	32.3232	100.833	20.1754	128.07	82.4561	54	53	4	14	7	77	61	88	49	2020
DBVPG6765 x Y12	F1	88.1818	88.1818	70.7071	73.7374	62.6263	102.041	9.90099	129.703	63.3663	30	23	20	6	39	83	35	89	12	1669
DBVPG6765 x Y12	F10	91.5888	93.4579	71.2644	81.6092	71.2644	67.8261	38.5965	130.702	104.386	50	46	21	23	47	1	90	90	74	2354
DBVPG6765 x Y12	F7	79.2453	96.2264	83.0189	87.7358	68.8679	88	-1.0989	134.066	93.4066	5	63	66	46	43	34	4	91	66	2135
DBVPG6765 x Y12	D1	88.9831	83.8983	55.914	77.4194	41.9355	91.8919	9.09091	136.364	140.404	35	11	1	10	13	48	32	92	93	1763
DBVPG6765 x Y12	D12	82.7273	89.0909	73.8095	90.4762	71.4286	94.7826	7.6087	141.304	147.826	12	27	30	56	50	63	25	93	94	2244
DBVPG6765 x Y12	D11	83.1461	88.764	66.6667	84.7619	44.7619	87.8261	11	143	106	14	25	11	35	15	33	38	94	80	1761
DBVPG6765 x Y12	E1	93.1373	97.0588	61.1111	67.5926	31.4815	79.646	4.7619	144.048	180.952	61	72	3	2	5	8	15	95	96	1950
DBVPG6765 x Y12	B1	92.9293	70.7071	66.3265	79.5918	85.7143	88.4211	2.12766	144.681	76.5957	58	2	8	16	76	35	11	96	41	1719
