# Supplementary material for: The Genetic Basis of Variation in Clean Lineages of Saccharomyces cerevisiae in Response to Stresses Encountered during Bioethanol Fermentations
Source: PLoS One. 2014 Aug 12;9(8):e103233. doi: 10.1371/journal.pone.0103233 (PMC4130530; doi:10.1371/journal.pone.0103233)
Supplement: Data S5 — Phenotypic microarray data for F1 haploid segregants from S. cerevisiae DBVPG6044 and Y12. (XLSX) [file pone.0103233.s006.xlsx]

## Sheet: Sheet1
	Strain	AA	Formic	furfural	hmf	vanillin	Sorbitol	Ethanol	T (35'C)	T (40'C)	rankAA	rankF	rankFurf	Rank HMF	Rank vanillin	Rank Sorbitol	Rank Ethanol	Rank T 35	Rank T 40	Total (min 9, max 864)
DBVPG6044 x Y12	A1	89.3443	89.7541	95.393	90.2439	105.691	117.872	27.3026	88.8158	176.974	213	185	532	367	464	363	363	259	523	3269
DBVPG6044 x Y12	A2	87.6984	91.0714	116.505	87.3786	142.718	41.9355	17.5325	81.1688	98.7013	171	209	575	301	575	22	229	217	308	2607
DBVPG6044 x Y12	A3	103.325	105.463	99.0268	83.2117	117.518	180	0	133.333	160.215	492	473	557	202	534	568	35	478	497	3836
DBVPG6044 x Y12	A4	95.6221	90.553	118.725	106.375	144.622	130.588	18.7919	92.6174	116.107	363	195	577	535	576	453	242	295	387	3623
DBVPG6044 x Y12	A5	97.9798	96.3636	97.6019	88.4892	113.669	125.455	34.4203	73.1884	162.319	418	337	550	327	512	419	441	171	503	3678
DBVPG6044 x Y12	A6	94.5122	91.4634	102.597	92.5325	126.623	183.721	78.8462	46.1538	376.923	342	223	567	413	559	571	548	40	577	3840
DBVPG6044 x Y12	A7	89.9123	90.7895	98.0769	77.1635	106.01	140.323	30.6667	29.3333	233.333	235	199	553	95	467	493	400	13	562	3017
DBVPG6044 x Y12	A8	91.689	92.4933	89.8219	75.5725	100	149.057	24.2424	178.788	260.606	271	241	459	75	436	530	330	549	567	3458
DBVPG6044 x Y12	A9	90.1879	93.3194	118.152	98.0198	146.535	139.08	21.6216	118.018	123.423	241	260	576	497	577	488	295	432	412	3778
DBVPG6044 x Y12	A10	85.9649	94.7368	106.336	84.2975	125.62	144	59.4937	131.646	193.671	130	297	572	223	556	508	529	472	536	3823
DBVPG6044 x Y12	A11	96.8	100.2	108.989	90.1685	127.247	158.537	25.5319	94.3262	109.22	392	408	574	365	561	556	347	306	355	3864
DBVPG6044 x Y12	A12	89.8618	94.7005	100.23	84.8276	114.483	121.053	16.2791	82.1705	165.116	234	296	563	239	519	391	211	221	508	3182
DBVPG6044 x Y12	B1	81.8182	86.6667	82.7869	98.3607	126.23	141.379	27.8351	140.206	230.928	62	129	286	499	558	498	369	495	561	3457
DBVPG6044 x Y12	B2	103.419	105.983	90.1099	92.3077	100	121.667	110.769	163.077	241.538	493	488	462	410	441	394	565	529	565	4347
DBVPG6044 x Y12	B3	85.9155	92.2535	81.8182	83.3333	108.333	125.287	12.2951	100	130.328	126	235	259	204	481	415	164	350	428	2662
DBVPG6044 x Y12	B4	98.7805	96.3415	80	77.1429	132.381	153.191	12.1951	51.2195	156.098	426	336	217	94	571	548	163	58	489	2902
DBVPG6044 x Y12	B5	104.511	98.4962	81.3433	86.5672	106.716	81.1111	44.186	150	219.767	504	373	245	277	472	61	487	513	558	3490
DBVPG6044 x Y12	B6	83.8509	98.7578	67.619	62.8571	120.952	99.2647	15.528	96.8944	110.559	89	379	41	13	545	211	201	323	367	2169
DBVPG6044 x Y12	B7	108.333	100.758	81.5385	76.1538	110	48.8372	29.0323	133.333	197.849	539	412	249	83	489	23	381	479	542	3197
DBVPG6044 x Y12	B8	80.4688	94.5313	83.1776	75.7009	114.953	109.302	61.194	180.597	262.687	44	288	303	76	521	301	532	550	569	3184
DBVPG6044 x Y12	B9	115.672	105.224	85.2941	91.1765	133.333	150	20.6667	89.3333	112	563	470	359	388	572	533	276	264	372	3797
DBVPG6044 x Y12	B10	87.0968	96.7742	90.4348	80.8696	118.261	129.825	15.0376	121.053	104.511	152	346	467	165	538	445	195	442	329	3079
DBVPG6044 x Y12	B11	103.906	102.344	82.6772	81.1024	118.898	115.254	35.7143	154.762	203.571	499	438	278	169	539	342	446	516	550	3777
DBVPG6044 x Y12	B12	93.4307	113.869	83.7398	80.4878	108.943	190.244	23.0769	80.1282	128.205	314	551	317	157	483	573	314	209	421	3339
DBVPG6044 x Y12	C1	114.384	128.767	76.5306	86.7347	117.347	102.469	30.7692	132.967	161.538	558	572	130	287	533	242	401	477	500	3700
DBVPG6044 x Y12	C2	99.2647	96.3235	97.6744	96.5116	55.814	113.609	37.7273	198.182	261.364	440	335	551	481	206	330	464	555	568	3930
DBVPG6044 x Y12	C3	85.034	100	77.2727	75.7576	109.848	151.25	8.91089	130.693	200.99	111	405	146	77	487	539	123	470	546	2904
DBVPG6044 x Y12	C4	98.2759	96.5517	76.5957	74.4681	121.277	102.353	20	194.286	285.714	422	342	132	65	546	240	267	553	572	3139
DBVPG6044 x Y12	C5	84.9673	77.7778	80.4348	80.4348	102.174	180.851	37.3016	118.254	154.762	110	44	225	155	451	569	459	434	487	2934
DBVPG6044 x Y12	C6	96.875	128.125	80	87.2727	125.455	135.366	12.5683	62.8415	119.126	393	570	213	297	554	471	170	118	397	3183
DBVPG6044 x Y12	C7	85.9259	82.2222	87.8505	84.1121	121.495	292.857	25.5102	127.551	164.286	128	78	420	218	548	577	344	462	506	3281
DBVPG6044 x Y12	C8	96.748	113.821	79.8077	75.9615	99.0385	129.87	18.8406	97.1014	147.826	389	550	203	81	432	447	244	326	471	3143
DBVPG6044 x Y12	C9	93.6508	71.4286	80	85.5556	127.778	130.159	32.5758	96.2121	149.242	319	22	212	253	563	449	421	317	476	3032
DBVPG6044 x Y12	C10	94.8718	105.769	81.1966	74.359	116.239	116.667	14.9425	76.4368	113.793	351	481	241	63	528	355	194	189	380	2782
DBVPG6044 x Y12	C11	89.8305	88.9831	79.3103	81.8966	121.552	107.407	19.2982	128.07	179.825	232	175	186	183	549	286	251	464	527	2853
DBVPG6044 x Y12	C12	91.5385	111.538	81.7308	84.6154	120.192	141.139	41.4545	158.182	200.364	263	541	257	229	543	496	477	524	545	3875
DBVPG6044 x Y12	D1	85.5172	91.0345	67.6471	69.6078	92.1569	171.429	15.2174	97.8261	120.29	119	208	42	36	403	565	198	335	399	2305
DBVPG6044 x Y12	D2	103.226	108.065	93.5484	91.3978	89.2473	156.757	34.188	98.2906	135.897	491	513	518	390	393	553	437	338	439	4072
DBVPG6044 x Y12	D3	107.143	105	92.381	80	113.333	152	11.194	92.5373	112.687	528	467	499	147	509	543	153	293	376	3515
DBVPG6044 x Y12	D4	81.6993	88.8889	73.5849	66.9811	114.151	143.59	13.4615	135.577	149.038	58	169	90	22	516	506	181	483	474	2499
DBVPG6044 x Y12	D5	106.818	104.545	88.8	68.8	100.8	137.838	22.695	100	125.532	525	460	436	32	444	486	308	349	414	3454
DBVPG6044 x Y12	D6	81.3008	87.8049	71.875	79.1667	123.958	147.541	14.3939	97.7273	129.545	52	147	68	134	551	519	188	333	424	2416
DBVPG6044 x Y12	D7	83.7838	84.4595	79.646	69.0265	107.08	150.575	15.1515	114.394	134.848	87	106	199	35	475	536	196	419	437	2490
DBVPG6044 x Y12	D8	82.9268	88.6179	72.7273	65.2893	106.612	137.705	17.9487	94.8718	125.641	76	162	79	19	471	484	232	310	416	2249
DBVPG6044 x Y12	D9	102.817	90.8451	76.2887	77.3196	115.464	151.765	16.7742	77.4194	108.387	486	202	125	99	524	541	220	197	350	2744
DBVPG6044 x Y12	D10	84.2857	91.4286	77.193	74.5614	107.018	154.93	46.9136	166.667	200	95	221	145	67	474	550	499	533	543	3127
DBVPG6044 x Y12	D11	91.7293	93.2331	76.5217	71.3043	109.565	156.923	30	143	165	272	257	129	45	484	554	396	502	507	3146
DBVPG6044 x Y12	D12	82.1429	89.2857	60.6557	41.8033	113.934	141	23.0769	111.111	147.009	67	180	13	2	513	495	313	407	469	2459
DBVPG6044 x Y12	E1	96.3768	101.449	75.9259	65.7407	99.0741	98.7179	31.6239	103.419	132.479	380	426	118	21	433	206	411	368	433	2796
DBVPG6044 x Y12	E2	87.069	90.5172	93.4066	90.1099	107.692	121.495	29.078	93.617	118.44	151	194	515	364	477	393	382	301	393	3170
DBVPG6044 x Y12	E3	102.143	101.429	87.2881	72.0339	124.576	148.182	38.0531	123.894	116.814	474	425	410	48	553	523	466	452	390	3741
DBVPG6044 x Y12	E4	90	92.8571	81.1881	68.3168	128.713	126.966	15.7025	116.529	157.025	237	248	240	30	564	428	204	427	494	2872
DBVPG6044 x Y12	E5	85.3147	88.8112	86.0656	70.4918	115.574	133.333	31.7829	104.651	138.76	116	168	385	42	525	465	412	371	449	2933
DBVPG6044 x Y12	E6	114.615	106.154	75	80.4348	94.5652	137.5	11.1111	113.889	92.5926	559	491	106	155	412	482	149	418	284	3056
DBVPG6044 x Y12	E7	83.0769	89.2308	73.2759	71.5517	116.379	127.119	8.58896	82.8221	99.3865	77	179	87	47	530	430	112	228	311	2001
DBVPG6044 x Y12	E8	118.045	115.789	91.5966	79.8319	97.479	122.951	24.4094	88.189	149.606	568	556	489	144	429	401	332	257	478	3654
DBVPG6044 x Y12	E9	85.9155	86.6197	70.8738	68.932	132.039	146.552	54.8872	90.2256	130.075	126	128	63	33	570	515	515	272	426	2648
DBVPG6044 x Y12	E10	99.2701	91.9708	77.5701	76.6355	113.084	140.698	12.5	92.1875	139.062	441	229	151	90	507	494	168	290	452	2822
DBVPG6044 x Y12	E11	90.3448	88.9655	77.9817	77.9817	135.78	134.211	14.5833	91.6667	122.222	244	173	161	110	573	469	191	284	409	2614
DBVPG6044 x Y12	E12	92.1053	95.3947	77.3109	69.7479	115.126	107.407	21.0884	97.2789	127.891	278	311	147	37	522	287	286	328	419	2615
DBVPG6044 x Y12	F1	122.222	119.048	94.9495	83.8384	114.141	131.25	19.7279	89.1156	112.245	572	563	529	210	515	456	261	263	373	3742
DBVPG6044 x Y12	F2	92.1875	91.4062	85.8586	88.8889	103.03	106.818	35.8108	83.1081	117.568	281	220	379	337	458	282	447	232	392	3028
DBVPG6044 x Y12	F3	96.2963	103.704	84	75.2	112	116.129	27.8571	87.1429	120.714	378	452	328	72	498	350	370	254	403	3105
DBVPG6044 x Y12	F4	85.2941	92.6471	80.4124	86.5979	121.649	105.983	27.4854	84.7953	92.9825	115	246	224	280	550	277	364	243	285	2584
DBVPG6044 x Y12	F5	97.8571	95	85.9504	80.1653	108.264	166.292	37.3984	92.6829	116.26	416	305	380	150	480	560	460	297	388	3436
DBVPG6044 x Y12	F6	94.4	103.2	70.4082	78.5714	119.388	167.708	20	80.9524	100	338	445	60	123	540	562	262	215	312	2857
DBVPG6044 x Y12	F7	81.746	86.5079	82.4561	67.5439	117.544	127.193	13.6364	92.4242	121.97	60	126	274	24	535	432	183	291	406	2331
DBVPG6044 x Y12	F8	87.6106	97.3451	79.8246	77.193	102.632	81.0606	29.8734	98.481	112.658	166	361	205	96	455	60	393	340	375	2451
DBVPG6044 x Y12	F9	78.626	81.6794	81.5534	74.7573	126.214	127.863	40.8046	106.322	168.966	32	73	250	70	557	439	475	380	511	2787
DBVPG6044 x Y12	F10	99.3902	106.707	83.2	65.6	113.6	113.725	19.3182	84.6591	90.9091	442	497	304	20	511	332	253	242	269	2870
DBVPG6044 x Y12	F11	113.669	103.597	102.727	79.0909	129.091	137.209	72.619	136.905	235.714	555	451	568	132	565	481	545	488	563	4348
DBVPG6044 x Y12	F12	107.194	102.878	81.6667	84.1667	114.167	92.3611	129.787	119.149	148.936	529	442	252	220	517	141	572	436	472	3581
DBVPG6044 x Y12	G1	102.721	106.122	89.5833	81.25	131.25	117.582	13.6364	69.8864	92.0455	484	490	455	172	569	362	184	154	274	3144
DBVPG6044 x Y12	G2	85.9259	91.1111	86.4865	72.0721	110.811	149.02	22.619	69.0476	86.3095	128	211	396	50	493	529	306	148	252	2513
DBVPG6044 x Y12	G3	106.667	102.424	90.4412	76.4706	113.971	101.802	44.2029	86.2319	115.942	523	440	468	85	514	235	488	248	386	3387
DBVPG6044 x Y12	G4	82.3529	88.9706	77.6786	77.6786	110.714	97.7273	13.2275	66.1376	108.995	68	174	155	105	491	198	179	137	354	1861
DBVPG6044 x Y12	G5	103.077	96.1538	85.8268	81.1024	110.236	105.042	18.4049	76.0736	107.362	490	328	378	169	490	270	236	184	343	2888
DBVPG6044 x Y12	G6	97.6744	106.977	75.2475	68.3168	110.891	97.9021	37.5	88.8889	118.75	413	501	110	28	494	199	461	260	396	2862
DBVPG6044 x Y12	G7	90.2985	93.2836	86.8852	75.4098	113.115	115.068	21.7949	89.7436	121.795	242	259	401	74	508	341	297	267	405	2794
DBVPG6044 x Y12	G8	92.8571	97.1429	85.0746	73.1343	100.746	90.8497	55.9633	129.358	155.046	294	359	353	55	443	121	519	468	488	3100
DBVPG6044 x Y12	G9	105.063	100	106.186	90.7216	140.206	110.227	143.662	205.634	238.028	509	405	571	382	574	310	574	556	564	4445
DBVPG6044 x Y12	G10	90.3448	91.7241	86.2745	84.3137	117.647	133.735	90.9091	144.318	175	245	227	388	225	536	467	560	506	521	3675
DBVPG6044 x Y12	G11	109.924	111.45	91.6667	89.8148	129.63	110.112	17.1975	80.2548	107.643	546	540	492	356	566	308	224	211	345	3588
DBVPG6044 x Y12	G12	83.1169	88.961	92.437	80.6723	112.605	111.429	28.75	74.375	85	78	172	502	163	502	317	379	178	244	2535
DBVPG6044 x Y12	H1	110.582	108.466	88.764	78.6517	104.494	104.403	22.6994	57.6687	109.816	549	518	434	126	462	264	309	90	361	3113
DBVPG6044 x Y12	H2	71.6129	78.7097	76.7857	81.25	110.714	98.0952	33.8346	106.015	136.09	14	52	138	172	492	201	435	378	440	2322
DBVPG6044 x Y12	H3	109.032	110.968	71.4286	76.6917	102.256	81.9149	24.031	100	144.186	544	537	66	91	452	64	329	349	466	2898
DBVPG6044 x Y12	H4	107.285	103.311	76	81	93	77.9528	35	140	196	531	447	120	166	406	46	444	494	539	3193
DBVPG6044 x Y12	H5	88.5714	84.2857	77.686	78.5124	101.653	126.027	21.519	82.2785	108.861	191	103	156	121	450	425	293	222	353	2314
DBVPG6044 x Y12	H6	82.8947	87.5	76.7857	84.8214	116.071	88.8158	20	100.69	113.793	75	140	137	238	527	105	267	353	380	2222
DBVPG6044 x Y12	H7	86.7647	80.1471	80.8333	75.8333	110	91.9192	30.9278	131.959	163.918	145	63	233	80	488	137	405	474	505	2530
DBVPG6044 x Y12	H8	115.862	102.069	76.6667	79.1667	99.1667	148.837	18.8235	69.4118	87.0588	564	432	135	133	434	527	243	151	256	2875
DBVPG6044 x Y12	H9	86.2069	77.2414	82.243	72.8972	119.626	116.456	32	90.8571	92	134	40	267	53	541	352	415	279	273	2354
DBVPG6044 x Y12	H10	97.7273	93.75	78.2178	78.2178	105.941	109.901	23.8095	115.873	151.587	414	270	166	113	466	306	325	426	481	2967
DBVPG6044 x Y12	H11	89.5706	84.0491	89.6226	90.566	125.472	101.961	21.2291	83.2402	104.469	221	102	456	377	555	238	287	233	327	2796
DBVPG6044 x Y12	H12	86.5497	84.7953	74.7748	58.5586	108.108	78.7879	29.2553	89.8936	97.8723	140	109	104	7	479	49	386	270	301	1845

## Sheet: Acetic acid
	Strain	Acetic acid	Formic	furfural	hmf	vanillin	Sorbitol	Ethanol	T (35'C)	T (40'C)	rankAA	rankF	rankFurf	Rank HMF	Rank vanillin	Rank Sorbitol	Rank Ethanol	Rank T 35	Rank T 40	Total (min 9, max 864)
DBVPG6044 x Y12	H2	71.6129	78.7097	76.7857	81.25	110.714	98.0952	33.8346	106.015	136.09	1	4	22	63	38	14	71	60	53	2322
DBVPG6044 x Y12	F9	78.626	81.6794	81.5534	74.7573	126.214	127.863	40.8046	106.322	168.966	2	6	45	26	80	51	82	61	75	2787
DBVPG6044 x Y12	B8	80.4688	94.5313	83.1776	75.7009	114.953	109.302	61.194	180.597	262.687	3	47	53	30	54	27	90	93	94	3184
DBVPG6044 x Y12	D6	81.3008	87.8049	71.875	79.1667	123.958	147.541	14.3939	97.7273	129.545	4	16	7	50	75	74	14	50	47	2416
DBVPG6044 x Y12	D4	81.6993	88.8889	73.5849	66.9811	114.151	143.59	13.4615	135.577	149.038	5	19	10	7	51	71	11	81	60	2499
DBVPG6044 x Y12	F7	81.746	86.5079	82.4561	67.5439	117.544	127.193	13.6364	92.4242	121.97	6	12	50	8	63	50	12	39	40	2331
DBVPG6044 x Y12	B1	81.8182	86.6667	82.7869	98.3607	126.23	141.379	27.8351	140.206	230.928	7	14	52	95	81	70	56	84	87	3457
DBVPG6044 x Y12	D12	82.1429	89.2857	60.6557	41.8033	113.934	141	23.0769	111.111	147.009	8	25	1	1	48	68	46	62	57	2459
DBVPG6044 x Y12	G4	82.3529	88.9706	77.6786	77.6786	110.714	97.7273	13.2275	66.1376	108.995	9	22	27	42	37	12	10	6	19	1861
DBVPG6044 x Y12	H6	82.8947	87.5	76.7857	84.8214	116.071	88.8158	20	100.69	113.793	10	15	21	73	58	8	36	57	28	2222
DBVPG6044 x Y12	D8	82.9268	88.6179	72.7273	65.2893	106.612	137.705	17.9487	94.8718	125.641	11	17	8	4	23	63	26	45	44	2249
DBVPG6044 x Y12	E7	83.0769	89.2308	73.2759	71.5517	116.379	127.119	8.58896	82.8221	99.3865	12	24	9	18	60	49	2	21	11	2001
DBVPG6044 x Y12	G12	83.1169	88.961	92.437	80.6723	112.605	111.429	28.75	74.375	85	13	20	79	57	42	31	58	11	1	2535
DBVPG6044 x Y12	D7	83.7838	84.4595	79.646	69.0265	107.08	150.575	15.1515	114.394	134.848	14	10	32	13	26	80	18	64	51	2490
DBVPG6044 x Y12	B6	83.8509	98.7578	67.619	62.8571	120.952	99.2647	15.528	96.8944	110.559	15	61	2	3	70	16	20	47	22	2169
DBVPG6044 x Y12	D10	84.2857	91.4286	77.193	74.5614	107.018	154.93	46.9136	166.667	200	16	35	23	25	25	85	86	91	82	3127
DBVPG6044 x Y12	C5	84.9673	77.7778	80.4348	80.4348	102.174	180.851	37.3016	118.254	154.762	17	3	39	55	15	93	77	68	64	2934
DBVPG6044 x Y12	C3	85.034	100	77.2727	75.7576	109.848	151.25	8.91089	130.693	200.99	18	63	24	31	33	81	3	75	84	2904
DBVPG6044 x Y12	F4	85.2941	92.6471	80.4124	86.5979	121.649	105.983	27.4854	84.7953	92.9825	19	41	38	77	74	23	55	25	8	2584
DBVPG6044 x Y12	E5	85.3147	88.8112	86.0656	70.4918	115.574	133.333	31.7829	104.651	138.76	20	18	62	16	57	57	68	59	54	2933
DBVPG6044 x Y12	D1	85.5172	91.0345	67.6471	69.6078	92.1569	171.429	15.2174	97.8261	120.29	21	31	3	14	3	91	19	51	37	2305
DBVPG6044 x Y12	B3	85.9155	92.2535	81.8182	83.3333	108.333	125.287	12.2951	100	130.328	23	39	48	66	30	45	7	56	49	2662
DBVPG6044 x Y12	E9	85.9155	86.6197	70.8738	68.932	132.039	146.552	54.8872	90.2256	130.075	23	13	5	12	89	73	87	35	48	2648
DBVPG6044 x Y12	C7	85.9259	82.2222	87.8505	84.1121	121.495	292.857	25.5102	127.551	164.286	25	7	67	68	72	96	52	72	72	3281
DBVPG6044 x Y12	G2	85.9259	91.1111	86.4865	72.0721	110.811	149.02	22.619	69.0476	86.3095	25	33	64	20	39	77	43	7	2	2513
DBVPG6044 x Y12	A10	85.9649	94.7368	106.336	84.2975	125.62	144	59.4937	131.646	193.671	26	49	92	70	79	72	89	76	79	3823
DBVPG6044 x Y12	H9	86.2069	77.2414	82.243	72.8972	119.626	116.456	32	90.8571	92	27	2	49	21	68	37	69	36	5	2354
DBVPG6044 x Y12	H12	86.5497	84.7953	74.7748	58.5586	108.108	78.7879	29.2553	89.8936	97.8723	28	11	11	2	28	4	61	34	9	1845
DBVPG6044 x Y12	H7	86.7647	80.1471	80.8333	75.8333	110	91.9192	30.9278	131.959	163.918	29	5	40	32	34	10	66	77	71	2530
DBVPG6044 x Y12	E2	87.069	90.5172	93.4066	90.1099	107.692	121.495	29.078	93.617	118.44	30	27	80	84	27	42	60	43	34	3170
DBVPG6044 x Y12	B10	87.0968	96.7742	90.4348	80.8696	118.261	129.825	15.0376	121.053	104.511	31	57	74	58	65	52	17	70	14	3079
DBVPG6044 x Y12	F8	87.6106	97.3451	79.8246	77.193	102.632	81.0606	29.8734	98.481	112.658	32	59	34	40	17	5	62	53	25	2451
DBVPG6044 x Y12	A2	87.6984	91.0714	116.505	87.3786	142.718	41.9355	17.5325	81.1688	98.7013	33	32	94	80	94	1	25	18	10	2607
DBVPG6044 x Y12	H5	88.5714	84.2857	77.686	78.5124	101.653	126.027	21.519	82.2785	108.861	34	9	28	45	14	47	40	20	18	2314
DBVPG6044 x Y12	A1	89.3443	89.7541	95.393	90.2439	105.691	117.872	27.3026	88.8158	176.974	35	26	83	86	20	40	54	29	77	3269
DBVPG6044 x Y12	H11	89.5706	84.0491	89.6226	90.566	125.472	101.961	21.2291	83.2402	104.469	36	8	71	87	78	18	39	23	13	2796
DBVPG6044 x Y12	C11	89.8305	88.9831	79.3103	81.8966	121.552	107.407	19.2982	128.07	179.825	37	23	31	64	73	25	31	73	78	2853
DBVPG6044 x Y12	A12	89.8618	94.7005	100.23	84.8276	114.483	121.053	16.2791	82.1705	165.116	38	48	88	74	53	41	22	19	74	3182
DBVPG6044 x Y12	A7	89.9123	90.7895	98.0769	77.1635	106.01	140.323	30.6667	29.3333	233.333	39	29	86	39	22	66	64	1	88	3017
DBVPG6044 x Y12	E4	90	92.8571	81.1881	68.3168	128.713	126.966	15.7025	116.529	157.025	40	42	41	10	85	48	21	66	67	2872
DBVPG6044 x Y12	A9	90.1879	93.3194	118.152	98.0198	146.535	139.08	21.6216	118.018	123.423	41	45	95	94	96	65	41	67	42	3778
DBVPG6044 x Y12	G7	90.2985	93.2836	86.8852	75.4098	113.115	115.068	21.7949	89.7436	121.795	42	44	65	28	44	34	42	33	39	2794
DBVPG6044 x Y12	E11	90.3448	88.9655	77.9817	77.9817	135.78	134.211	14.5833	91.6667	122.222	43	21	29	43	92	59	15	37	41	2614
DBVPG6044 x Y12	G10	90.3448	91.7241	86.2745	84.3137	117.647	133.735	90.9091	144.318	175	44	37	63	71	64	58	93	86	76	3675
DBVPG6044 x Y12	C12	91.5385	111.538	81.7308	84.6154	120.192	141.139	41.4545	158.182	200.364	45	90	47	72	69	69	83	89	83	3875
DBVPG6044 x Y12	A8	91.689	92.4933	89.8219	75.5725	100	149.057	24.2424	178.788	260.606	46	40	72	29	10	78	50	92	92	3458
DBVPG6044 x Y12	D11	91.7293	93.2331	76.5217	71.3043	109.565	156.923	30	143	165	47	43	17	17	32	87	63	85	73	3146
DBVPG6044 x Y12	E12	92.1053	95.3947	77.3109	69.7479	115.126	107.407	21.0884	97.2789	127.891	48	51	25	15	55	26	38	49	45	2615
DBVPG6044 x Y12	F2	92.1875	91.4062	85.8586	88.8889	103.03	106.818	35.8108	83.1081	117.568	49	34	60	82	18	24	76	22	33	3028
DBVPG6044 x Y12	G8	92.8571	97.1429	85.0746	73.1343	100.746	90.8497	55.9633	129.358	155.046	50	58	57	22	12	9	88	74	65	3100
DBVPG6044 x Y12	B12	93.4307	113.869	83.7398	80.4878	108.943	190.244	23.0769	80.1282	128.205	51	92	55	56	31	95	47	15	46	3339
DBVPG6044 x Y12	C9	93.6508	71.4286	80	85.5556	127.778	130.159	32.5758	96.2121	149.242	52	1	35	75	84	54	70	46	61	3032
DBVPG6044 x Y12	F6	94.4	103.2	70.4082	78.5714	119.388	167.708	20	80.9524	100	53	72	4	46	67	90	34	17	12	2857
DBVPG6044 x Y12	A6	94.5122	91.4634	102.597	92.5325	126.623	183.721	78.8462	46.1538	376.923	54	36	89	92	82	94	92	2	96	3840
DBVPG6044 x Y12	C10	94.8718	105.769	81.1966	74.359	116.239	116.667	14.9425	76.4368	113.793	55	80	42	23	59	38	16	13	28	2782
DBVPG6044 x Y12	A4	95.6221	90.553	118.725	106.375	144.622	130.588	18.7919	92.6174	116.107	56	28	96	96	95	55	28	41	30	3623
DBVPG6044 x Y12	F3	96.2963	103.704	84	75.2	112	116.129	27.8571	87.1429	120.714	57	75	56	27	41	36	57	27	38	3105
DBVPG6044 x Y12	E1	96.3768	101.449	75.9259	65.7407	99.0741	98.7179	31.6239	103.419	132.479	58	67	14	6	8	15	67	58	50	2796
DBVPG6044 x Y12	C8	96.748	113.821	79.8077	75.9615	99.0385	129.87	18.8406	97.1014	147.826	59	91	33	33	7	53	30	48	58	3143
DBVPG6044 x Y12	A11	96.8	100.2	108.989	90.1685	127.247	158.537	25.5319	94.3262	109.22	60	64	93	85	83	88	53	44	20	3864
DBVPG6044 x Y12	C6	96.875	128.125	80	87.2727	125.455	135.366	12.5683	62.8415	119.126	61	95	36	79	77	60	9	5	36	3183
DBVPG6044 x Y12	G6	97.6744	106.977	75.2475	68.3168	110.891	97.9021	37.5	88.8889	118.75	62	85	13	9	40	13	79	30	35	2862
DBVPG6044 x Y12	H10	97.7273	93.75	78.2178	78.2178	105.941	109.901	23.8095	115.873	151.587	63	46	30	44	21	28	48	65	63	2967
DBVPG6044 x Y12	F5	97.8571	95	85.9504	80.1653	108.264	166.292	37.3984	92.6829	116.26	64	50	61	53	29	89	78	42	31	3436
DBVPG6044 x Y12	A5	97.9798	96.3636	97.6019	88.4892	113.669	125.455	34.4203	73.1884	162.319	65	55	84	81	47	46	73	10	70	3678
DBVPG6044 x Y12	C4	98.2759	96.5517	76.5957	74.4681	121.277	102.353	20	194.286	285.714	66	56	19	24	71	19	36	94	95	3139
DBVPG6044 x Y12	B4	98.7805	96.3415	80	77.1429	132.381	153.191	12.1951	51.2195	156.098	67	54	37	38	90	84	6	3	66	2902
DBVPG6044 x Y12	C2	99.2647	96.3235	97.6744	96.5116	55.814	113.609	37.7273	198.182	261.364	68	53	85	93	1	32	80	95	93	3930
DBVPG6044 x Y12	E10	99.2701	91.9708	77.5701	76.6355	113.084	140.698	12.5	92.1875	139.062	69	38	26	36	43	67	8	38	55	2822
DBVPG6044 x Y12	F10	99.3902	106.707	83.2	65.6	113.6	113.725	19.3182	84.6591	90.9091	70	84	54	5	46	33	32	24	4	2870
DBVPG6044 x Y12	E3	102.143	101.429	87.2881	72.0339	124.576	148.182	38.0531	123.894	116.814	71	66	66	19	76	75	81	71	32	3741
DBVPG6044 x Y12	G1	102.721	106.122	89.5833	81.25	131.25	117.582	13.6364	69.8864	92.0455	72	82	70	63	88	39	13	9	6	3144
DBVPG6044 x Y12	D9	102.817	90.8451	76.2887	77.3196	115.464	151.765	16.7742	77.4194	108.387	73	30	16	41	56	82	23	14	17	2744
DBVPG6044 x Y12	G5	103.077	96.1538	85.8268	81.1024	110.236	105.042	18.4049	76.0736	107.362	74	52	59	61	36	22	27	12	15	2888
DBVPG6044 x Y12	D2	103.226	108.065	93.5484	91.3978	89.2473	156.757	34.188	98.2906	135.897	75	86	81	90	2	86	72	52	52	4072
DBVPG6044 x Y12	A3	103.325	105.463	99.0268	83.2117	117.518	180	0	133.333	160.215	76	79	87	65	62	92	1	79	68	3836
DBVPG6044 x Y12	B2	103.419	105.983	90.1099	92.3077	100	121.667	110.769	163.077	241.538	77	81	73	91	11	43	94	90	91	4347
DBVPG6044 x Y12	B11	103.906	102.344	82.6772	81.1024	118.898	115.254	35.7143	154.762	203.571	78	69	51	61	66	35	75	88	85	3777
DBVPG6044 x Y12	B5	104.511	98.4962	81.3433	86.5672	106.716	81.1111	44.186	150	219.767	79	60	43	76	24	6	84	87	86	3490
DBVPG6044 x Y12	G9	105.063	100	106.186	90.7216	140.206	110.227	143.662	205.634	238.028	80	63	91	88	93	30	96	96	90	4445
DBVPG6044 x Y12	G3	106.667	102.424	90.4412	76.4706	113.971	101.802	44.2029	86.2319	115.942	81	70	75	35	49	17	85	26	29	3387
DBVPG6044 x Y12	D5	106.818	104.545	88.8	68.8	100.8	137.838	22.695	100	125.532	82	76	69	11	13	64	44	55	43	3454
DBVPG6044 x Y12	D3	107.143	105	92.381	80	113.333	152	11.194	92.5373	112.687	83	77	78	52	45	83	5	40	26	3515
DBVPG6044 x Y12	F12	107.194	102.878	81.6667	84.1667	114.167	92.3611	129.787	119.149	148.936	84	71	46	69	52	11	95	69	59	3581
DBVPG6044 x Y12	H4	107.285	103.311	76	81	93	77.9528	35	140	196	85	73	15	59	4	3	74	83	80	3193
DBVPG6044 x Y12	B7	108.333	100.758	81.5385	76.1538	110	48.8372	29.0323	133.333	197.849	86	65	44	34	35	2	59	80	81	3197
DBVPG6044 x Y12	H3	109.032	110.968	71.4286	76.6917	102.256	81.9149	24.031	100	144.186	87	88	6	37	16	7	49	55	56	2898
DBVPG6044 x Y12	G11	109.924	111.45	91.6667	89.8148	129.63	110.112	17.1975	80.2548	107.643	88	89	77	83	87	29	24	16	16	3588
DBVPG6044 x Y12	H1	110.582	108.466	88.764	78.6517	104.494	104.403	22.6994	57.6687	109.816	89	87	68	47	19	21	45	4	21	3113
DBVPG6044 x Y12	F11	113.669	103.597	102.727	79.0909	129.091	137.209	72.619	136.905	235.714	90	74	90	48	86	61	91	82	89	4348
DBVPG6044 x Y12	C1	114.384	128.767	76.5306	86.7347	117.347	102.469	30.7692	132.967	161.538	91	96	18	78	61	20	65	78	69	3700
DBVPG6044 x Y12	E6	114.615	106.154	75	80.4348	94.5652	137.5	11.1111	113.889	92.5926	92	83	12	55	5	62	4	63	7	3056
DBVPG6044 x Y12	B9	115.672	105.224	85.2941	91.1765	133.333	150	20.6667	89.3333	112	93	78	58	89	91	79	37	32	23	3797
DBVPG6044 x Y12	H8	115.862	102.069	76.6667	79.1667	99.1667	148.837	18.8235	69.4118	87.0588	94	68	20	49	9	76	29	8	3	2875
DBVPG6044 x Y12	E8	118.045	115.789	91.5966	79.8319	97.479	122.951	24.4094	88.189	149.606	95	93	76	51	6	44	51	28	62	3654
DBVPG6044 x Y12	F1	122.222	119.048	94.9495	83.8384	114.141	131.25	19.7279	89.1156	112.245	96	94	82	67	50	56	33	31	24	3742

## Sheet: Formic acid
	Strain	AA	Formic acid	furfural	hmf	vanillin	Sorbitol	Ethanol	T (35'C)	T (40'C)	rankAA	rankF	rankFurf	Rank HMF	Rank vanillin	Rank Sorbitol	Rank Ethanol	Rank T 35	Rank T 40	Total (min 9, max 864)
DBVPG6044 x Y12	C9	93.6508	71.4286	80	85.5556	127.778	130.159	32.5758	96.2121	149.242	319	22	212	253	563	449	421	317	476	3032
DBVPG6044 x Y12	H9	86.2069	77.2414	82.243	72.8972	119.626	116.456	32	90.8571	92	134	40	267	53	541	352	415	279	273	2354
DBVPG6044 x Y12	C5	84.9673	77.7778	80.4348	80.4348	102.174	180.851	37.3016	118.254	154.762	110	44	225	155	451	569	459	434	487	2934
DBVPG6044 x Y12	H2	71.6129	78.7097	76.7857	81.25	110.714	98.0952	33.8346	106.015	136.09	14	52	138	172	492	201	435	378	440	2322
DBVPG6044 x Y12	H7	86.7647	80.1471	80.8333	75.8333	110	91.9192	30.9278	131.959	163.918	145	63	233	80	488	137	405	474	505	2530
DBVPG6044 x Y12	F9	78.626	81.6794	81.5534	74.7573	126.214	127.863	40.8046	106.322	168.966	32	73	250	70	557	439	475	380	511	2787
DBVPG6044 x Y12	C7	85.9259	82.2222	87.8505	84.1121	121.495	292.857	25.5102	127.551	164.286	128	78	420	218	548	577	344	462	506	3281
DBVPG6044 x Y12	H11	89.5706	84.0491	89.6226	90.566	125.472	101.961	21.2291	83.2402	104.469	221	102	456	377	555	238	287	233	327	2796
DBVPG6044 x Y12	H5	88.5714	84.2857	77.686	78.5124	101.653	126.027	21.519	82.2785	108.861	191	103	156	121	450	425	293	222	353	2314
DBVPG6044 x Y12	D7	83.7838	84.4595	79.646	69.0265	107.08	150.575	15.1515	114.394	134.848	87	106	199	35	475	536	196	419	437	2490
DBVPG6044 x Y12	H12	86.5497	84.7953	74.7748	58.5586	108.108	78.7879	29.2553	89.8936	97.8723	140	109	104	7	479	49	386	270	301	1845
DBVPG6044 x Y12	F7	81.746	86.5079	82.4561	67.5439	117.544	127.193	13.6364	92.4242	121.97	60	126	274	24	535	432	183	291	406	2331
DBVPG6044 x Y12	E9	85.9155	86.6197	70.8738	68.932	132.039	146.552	54.8872	90.2256	130.075	126	128	63	33	570	515	515	272	426	2648
DBVPG6044 x Y12	B1	81.8182	86.6667	82.7869	98.3607	126.23	141.379	27.8351	140.206	230.928	62	129	286	499	558	498	369	495	561	3457
DBVPG6044 x Y12	H6	82.8947	87.5	76.7857	84.8214	116.071	88.8158	20	100.69	113.793	75	140	137	238	527	105	267	353	380	2222
DBVPG6044 x Y12	D6	81.3008	87.8049	71.875	79.1667	123.958	147.541	14.3939	97.7273	129.545	52	147	68	134	551	519	188	333	424	2416
DBVPG6044 x Y12	D8	82.9268	88.6179	72.7273	65.2893	106.612	137.705	17.9487	94.8718	125.641	76	162	79	19	471	484	232	310	416	2249
DBVPG6044 x Y12	E5	85.3147	88.8112	86.0656	70.4918	115.574	133.333	31.7829	104.651	138.76	116	168	385	42	525	465	412	371	449	2933
DBVPG6044 x Y12	D4	81.6993	88.8889	73.5849	66.9811	114.151	143.59	13.4615	135.577	149.038	58	169	90	22	516	506	181	483	474	2499
DBVPG6044 x Y12	G12	83.1169	88.961	92.437	80.6723	112.605	111.429	28.75	74.375	85	78	172	502	163	502	317	379	178	244	2535
DBVPG6044 x Y12	E11	90.3448	88.9655	77.9817	77.9817	135.78	134.211	14.5833	91.6667	122.222	244	173	161	110	573	469	191	284	409	2614
DBVPG6044 x Y12	G4	82.3529	88.9706	77.6786	77.6786	110.714	97.7273	13.2275	66.1376	108.995	68	174	155	105	491	198	179	137	354	1861
DBVPG6044 x Y12	C11	89.8305	88.9831	79.3103	81.8966	121.552	107.407	19.2982	128.07	179.825	232	175	186	183	549	286	251	464	527	2853
DBVPG6044 x Y12	E7	83.0769	89.2308	73.2759	71.5517	116.379	127.119	8.58896	82.8221	99.3865	77	179	87	47	530	430	112	228	311	2001
DBVPG6044 x Y12	D12	82.1429	89.2857	60.6557	41.8033	113.934	141	23.0769	111.111	147.009	67	180	13	2	513	495	313	407	469	2459
DBVPG6044 x Y12	A1	89.3443	89.7541	95.393	90.2439	105.691	117.872	27.3026	88.8158	176.974	213	185	532	367	464	363	363	259	523	3269
DBVPG6044 x Y12	E2	87.069	90.5172	93.4066	90.1099	107.692	121.495	29.078	93.617	118.44	151	194	515	364	477	393	382	301	393	3170
DBVPG6044 x Y12	A4	95.6221	90.553	118.725	106.375	144.622	130.588	18.7919	92.6174	116.107	363	195	577	535	576	453	242	295	387	3623
DBVPG6044 x Y12	A7	89.9123	90.7895	98.0769	77.1635	106.01	140.323	30.6667	29.3333	233.333	235	199	553	95	467	493	400	13	562	3017
DBVPG6044 x Y12	D9	102.817	90.8451	76.2887	77.3196	115.464	151.765	16.7742	77.4194	108.387	486	202	125	99	524	541	220	197	350	2744
DBVPG6044 x Y12	D1	85.5172	91.0345	67.6471	69.6078	92.1569	171.429	15.2174	97.8261	120.29	119	208	42	36	403	565	198	335	399	2305
DBVPG6044 x Y12	A2	87.6984	91.0714	116.505	87.3786	142.718	41.9355	17.5325	81.1688	98.7013	171	209	575	301	575	22	229	217	308	2607
DBVPG6044 x Y12	G2	85.9259	91.1111	86.4865	72.0721	110.811	149.02	22.619	69.0476	86.3095	128	211	396	50	493	529	306	148	252	2513
DBVPG6044 x Y12	F2	92.1875	91.4062	85.8586	88.8889	103.03	106.818	35.8108	83.1081	117.568	281	220	379	337	458	282	447	232	392	3028
DBVPG6044 x Y12	D10	84.2857	91.4286	77.193	74.5614	107.018	154.93	46.9136	166.667	200	95	221	145	67	474	550	499	533	543	3127
DBVPG6044 x Y12	A6	94.5122	91.4634	102.597	92.5325	126.623	183.721	78.8462	46.1538	376.923	342	223	567	413	559	571	548	40	577	3840
DBVPG6044 x Y12	G10	90.3448	91.7241	86.2745	84.3137	117.647	133.735	90.9091	144.318	175	245	227	388	225	536	467	560	506	521	3675
DBVPG6044 x Y12	E10	99.2701	91.9708	77.5701	76.6355	113.084	140.698	12.5	92.1875	139.062	441	229	151	90	507	494	168	290	452	2822
DBVPG6044 x Y12	B3	85.9155	92.2535	81.8182	83.3333	108.333	125.287	12.2951	100	130.328	126	235	259	204	481	415	164	350	428	2662
DBVPG6044 x Y12	A8	91.689	92.4933	89.8219	75.5725	100	149.057	24.2424	178.788	260.606	271	241	459	75	436	530	330	549	567	3458
DBVPG6044 x Y12	F4	85.2941	92.6471	80.4124	86.5979	121.649	105.983	27.4854	84.7953	92.9825	115	246	224	280	550	277	364	243	285	2584
DBVPG6044 x Y12	E4	90	92.8571	81.1881	68.3168	128.713	126.966	15.7025	116.529	157.025	237	248	240	30	564	428	204	427	494	2872
DBVPG6044 x Y12	D11	91.7293	93.2331	76.5217	71.3043	109.565	156.923	30	143	165	272	257	129	45	484	554	396	502	507	3146
DBVPG6044 x Y12	G7	90.2985	93.2836	86.8852	75.4098	113.115	115.068	21.7949	89.7436	121.795	242	259	401	74	508	341	297	267	405	2794
DBVPG6044 x Y12	A9	90.1879	93.3194	118.152	98.0198	146.535	139.08	21.6216	118.018	123.423	241	260	576	497	577	488	295	432	412	3778
DBVPG6044 x Y12	H10	97.7273	93.75	78.2178	78.2178	105.941	109.901	23.8095	115.873	151.587	414	270	166	113	466	306	325	426	481	2967
DBVPG6044 x Y12	B8	80.4688	94.5313	83.1776	75.7009	114.953	109.302	61.194	180.597	262.687	44	288	303	76	521	301	532	550	569	3184
DBVPG6044 x Y12	A12	89.8618	94.7005	100.23	84.8276	114.483	121.053	16.2791	82.1705	165.116	234	296	563	239	519	391	211	221	508	3182
DBVPG6044 x Y12	A10	85.9649	94.7368	106.336	84.2975	125.62	144	59.4937	131.646	193.671	130	297	572	223	556	508	529	472	536	3823
DBVPG6044 x Y12	F5	97.8571	95	85.9504	80.1653	108.264	166.292	37.3984	92.6829	116.26	416	305	380	150	480	560	460	297	388	3436
DBVPG6044 x Y12	E12	92.1053	95.3947	77.3109	69.7479	115.126	107.407	21.0884	97.2789	127.891	278	311	147	37	522	287	286	328	419	2615
DBVPG6044 x Y12	G5	103.077	96.1538	85.8268	81.1024	110.236	105.042	18.4049	76.0736	107.362	490	328	378	169	490	270	236	184	343	2888
DBVPG6044 x Y12	C2	99.2647	96.3235	97.6744	96.5116	55.814	113.609	37.7273	198.182	261.364	440	335	551	481	206	330	464	555	568	3930
DBVPG6044 x Y12	B4	98.7805	96.3415	80	77.1429	132.381	153.191	12.1951	51.2195	156.098	426	336	217	94	571	548	163	58	489	2902
DBVPG6044 x Y12	A5	97.9798	96.3636	97.6019	88.4892	113.669	125.455	34.4203	73.1884	162.319	418	337	550	327	512	419	441	171	503	3678
DBVPG6044 x Y12	C4	98.2759	96.5517	76.5957	74.4681	121.277	102.353	20	194.286	285.714	422	342	132	65	546	240	267	553	572	3139
DBVPG6044 x Y12	B10	87.0968	96.7742	90.4348	80.8696	118.261	129.825	15.0376	121.053	104.511	152	346	467	165	538	445	195	442	329	3079
DBVPG6044 x Y12	G8	92.8571	97.1429	85.0746	73.1343	100.746	90.8497	55.9633	129.358	155.046	294	359	353	55	443	121	519	468	488	3100
DBVPG6044 x Y12	F8	87.6106	97.3451	79.8246	77.193	102.632	81.0606	29.8734	98.481	112.658	166	361	205	96	455	60	393	340	375	2451
DBVPG6044 x Y12	B5	104.511	98.4962	81.3433	86.5672	106.716	81.1111	44.186	150	219.767	504	373	245	277	472	61	487	513	558	3490
DBVPG6044 x Y12	B6	83.8509	98.7578	67.619	62.8571	120.952	99.2647	15.528	96.8944	110.559	89	379	41	13	545	211	201	323	367	2169
DBVPG6044 x Y12	C3	85.034	100	77.2727	75.7576	109.848	151.25	8.91089	130.693	200.99	111	405	146	77	487	539	123	470	546	2904
DBVPG6044 x Y12	G9	105.063	100	106.186	90.7216	140.206	110.227	143.662	205.634	238.028	509	405	571	382	574	310	574	556	564	4445
DBVPG6044 x Y12	A11	96.8	100.2	108.989	90.1685	127.247	158.537	25.5319	94.3262	109.22	392	408	574	365	561	556	347	306	355	3864
DBVPG6044 x Y12	B7	108.333	100.758	81.5385	76.1538	110	48.8372	29.0323	133.333	197.849	539	412	249	83	489	23	381	479	542	3197
DBVPG6044 x Y12	E3	102.143	101.429	87.2881	72.0339	124.576	148.182	38.0531	123.894	116.814	474	425	410	48	553	523	466	452	390	3741
DBVPG6044 x Y12	E1	96.3768	101.449	75.9259	65.7407	99.0741	98.7179	31.6239	103.419	132.479	380	426	118	21	433	206	411	368	433	2796
DBVPG6044 x Y12	H8	115.862	102.069	76.6667	79.1667	99.1667	148.837	18.8235	69.4118	87.0588	564	432	135	133	434	527	243	151	256	2875
DBVPG6044 x Y12	B11	103.906	102.344	82.6772	81.1024	118.898	115.254	35.7143	154.762	203.571	499	438	278	169	539	342	446	516	550	3777
DBVPG6044 x Y12	G3	106.667	102.424	90.4412	76.4706	113.971	101.802	44.2029	86.2319	115.942	523	440	468	85	514	235	488	248	386	3387
DBVPG6044 x Y12	F12	107.194	102.878	81.6667	84.1667	114.167	92.3611	129.787	119.149	148.936	529	442	252	220	517	141	572	436	472	3581
DBVPG6044 x Y12	F6	94.4	103.2	70.4082	78.5714	119.388	167.708	20	80.9524	100	338	445	60	123	540	562	262	215	312	2857
DBVPG6044 x Y12	H4	107.285	103.311	76	81	93	77.9528	35	140	196	531	447	120	166	406	46	444	494	539	3193
DBVPG6044 x Y12	F11	113.669	103.597	102.727	79.0909	129.091	137.209	72.619	136.905	235.714	555	451	568	132	565	481	545	488	563	4348
DBVPG6044 x Y12	F3	96.2963	103.704	84	75.2	112	116.129	27.8571	87.1429	120.714	378	452	328	72	498	350	370	254	403	3105
DBVPG6044 x Y12	D5	106.818	104.545	88.8	68.8	100.8	137.838	22.695	100	125.532	525	460	436	32	444	486	308	349	414	3454
DBVPG6044 x Y12	D3	107.143	105	92.381	80	113.333	152	11.194	92.5373	112.687	528	467	499	147	509	543	153	293	376	3515
DBVPG6044 x Y12	B9	115.672	105.224	85.2941	91.1765	133.333	150	20.6667	89.3333	112	563	470	359	388	572	533	276	264	372	3797
DBVPG6044 x Y12	A3	103.325	105.463	99.0268	83.2117	117.518	180	0	133.333	160.215	492	473	557	202	534	568	35	478	497	3836
DBVPG6044 x Y12	C10	94.8718	105.769	81.1966	74.359	116.239	116.667	14.9425	76.4368	113.793	351	481	241	63	528	355	194	189	380	2782
DBVPG6044 x Y12	B2	103.419	105.983	90.1099	92.3077	100	121.667	110.769	163.077	241.538	493	488	462	410	441	394	565	529	565	4347
DBVPG6044 x Y12	G1	102.721	106.122	89.5833	81.25	131.25	117.582	13.6364	69.8864	92.0455	484	490	455	172	569	362	184	154	274	3144
DBVPG6044 x Y12	E6	114.615	106.154	75	80.4348	94.5652	137.5	11.1111	113.889	92.5926	559	491	106	155	412	482	149	418	284	3056
DBVPG6044 x Y12	F10	99.3902	106.707	83.2	65.6	113.6	113.725	19.3182	84.6591	90.9091	442	497	304	20	511	332	253	242	269	2870
DBVPG6044 x Y12	G6	97.6744	106.977	75.2475	68.3168	110.891	97.9021	37.5	88.8889	118.75	413	501	110	28	494	199	461	260	396	2862
DBVPG6044 x Y12	D2	103.226	108.065	93.5484	91.3978	89.2473	156.757	34.188	98.2906	135.897	491	513	518	390	393	553	437	338	439	4072
DBVPG6044 x Y12	H1	110.582	108.466	88.764	78.6517	104.494	104.403	22.6994	57.6687	109.816	549	518	434	126	462	264	309	90	361	3113
DBVPG6044 x Y12	H3	109.032	110.968	71.4286	76.6917	102.256	81.9149	24.031	100	144.186	544	537	66	91	452	64	329	349	466	2898
DBVPG6044 x Y12	G11	109.924	111.45	91.6667	89.8148	129.63	110.112	17.1975	80.2548	107.643	546	540	492	356	566	308	224	211	345	3588
DBVPG6044 x Y12	C12	91.5385	111.538	81.7308	84.6154	120.192	141.139	41.4545	158.182	200.364	263	541	257	229	543	496	477	524	545	3875
DBVPG6044 x Y12	C8	96.748	113.821	79.8077	75.9615	99.0385	129.87	18.8406	97.1014	147.826	389	550	203	81	432	447	244	326	471	3143
DBVPG6044 x Y12	B12	93.4307	113.869	83.7398	80.4878	108.943	190.244	23.0769	80.1282	128.205	314	551	317	157	483	573	314	209	421	3339
DBVPG6044 x Y12	E8	118.045	115.789	91.5966	79.8319	97.479	122.951	24.4094	88.189	149.606	568	556	489	144	429	401	332	257	478	3654
DBVPG6044 x Y12	F1	122.222	119.048	94.9495	83.8384	114.141	131.25	19.7279	89.1156	112.245	572	563	529	210	515	456	261	263	373	3742
DBVPG6044 x Y12	C6	96.875	128.125	80	87.2727	125.455	135.366	12.5683	62.8415	119.126	393	570	213	297	554	471	170	118	397	3183
DBVPG6044 x Y12	C1	114.384	128.767	76.5306	86.7347	117.347	102.469	30.7692	132.967	161.538	558	572	130	287	533	242	401	477	500	3700

## Sheet: Furfural
	Strain	AA	Formic	Furfural	HMF	Vanillin	Sorbitol	Ethanol	T (35'C)	T (40'C)	rankAA	rankF	rankFurf	Rank HMF	Rank vanillin	Rank Sorbitol	Rank Ethanol	Rank T 35	Rank T 40	Total (min 9, max 864)
DBVPG6044 x Y12	D12	82.1429	89.2857	60.6557	41.8033	113.934	141	23.0769	111.111	147.009	67	180	13	2	513	495	313	407	469	2459
DBVPG6044 x Y12	B6	83.8509	98.7578	67.619	62.8571	120.952	99.2647	15.528	96.8944	110.559	89	379	41	13	545	211	201	323	367	2169
DBVPG6044 x Y12	D1	85.5172	91.0345	67.6471	69.6078	92.1569	171.429	15.2174	97.8261	120.29	119	208	42	36	403	565	198	335	399	2305
DBVPG6044 x Y12	F6	94.4	103.2	70.4082	78.5714	119.388	167.708	20	80.9524	100	338	445	60	123	540	562	262	215	312	2857
DBVPG6044 x Y12	E9	85.9155	86.6197	70.8738	68.932	132.039	146.552	54.8872	90.2256	130.075	126	128	63	33	570	515	515	272	426	2648
DBVPG6044 x Y12	H3	109.032	110.968	71.4286	76.6917	102.256	81.9149	24.031	100	144.186	544	537	66	91	452	64	329	349	466	2898
DBVPG6044 x Y12	D6	81.3008	87.8049	71.875	79.1667	123.958	147.541	14.3939	97.7273	129.545	52	147	68	134	551	519	188	333	424	2416
DBVPG6044 x Y12	D8	82.9268	88.6179	72.7273	65.2893	106.612	137.705	17.9487	94.8718	125.641	76	162	79	19	471	484	232	310	416	2249
DBVPG6044 x Y12	E7	83.0769	89.2308	73.2759	71.5517	116.379	127.119	8.58896	82.8221	99.3865	77	179	87	47	530	430	112	228	311	2001
DBVPG6044 x Y12	D4	81.6993	88.8889	73.5849	66.9811	114.151	143.59	13.4615	135.577	149.038	58	169	90	22	516	506	181	483	474	2499
DBVPG6044 x Y12	H12	86.5497	84.7953	74.7748	58.5586	108.108	78.7879	29.2553	89.8936	97.8723	140	109	104	7	479	49	386	270	301	1845
DBVPG6044 x Y12	E6	114.615	106.154	75	80.4348	94.5652	137.5	11.1111	113.889	92.5926	559	491	106	155	412	482	149	418	284	3056
DBVPG6044 x Y12	G6	97.6744	106.977	75.2475	68.3168	110.891	97.9021	37.5	88.8889	118.75	413	501	110	28	494	199	461	260	396	2862
DBVPG6044 x Y12	E1	96.3768	101.449	75.9259	65.7407	99.0741	98.7179	31.6239	103.419	132.479	380	426	118	21	433	206	411	368	433	2796
DBVPG6044 x Y12	H4	107.285	103.311	76	81	93	77.9528	35	140	196	531	447	120	166	406	46	444	494	539	3193
DBVPG6044 x Y12	D9	102.817	90.8451	76.2887	77.3196	115.464	151.765	16.7742	77.4194	108.387	486	202	125	99	524	541	220	197	350	2744
DBVPG6044 x Y12	D11	91.7293	93.2331	76.5217	71.3043	109.565	156.923	30	143	165	272	257	129	45	484	554	396	502	507	3146
DBVPG6044 x Y12	C1	114.384	128.767	76.5306	86.7347	117.347	102.469	30.7692	132.967	161.538	558	572	130	287	533	242	401	477	500	3700
DBVPG6044 x Y12	C4	98.2759	96.5517	76.5957	74.4681	121.277	102.353	20	194.286	285.714	422	342	132	65	546	240	267	553	572	3139
DBVPG6044 x Y12	H8	115.862	102.069	76.6667	79.1667	99.1667	148.837	18.8235	69.4118	87.0588	564	432	135	133	434	527	243	151	256	2875
DBVPG6044 x Y12	H6	82.8947	87.5	76.7857	84.8214	116.071	88.8158	20	100.69	113.793	75	140	137	238	527	105	267	353	380	2222
DBVPG6044 x Y12	H2	71.6129	78.7097	76.7857	81.25	110.714	98.0952	33.8346	106.015	136.09	14	52	138	172	492	201	435	378	440	2322
DBVPG6044 x Y12	D10	84.2857	91.4286	77.193	74.5614	107.018	154.93	46.9136	166.667	200	95	221	145	67	474	550	499	533	543	3127
DBVPG6044 x Y12	C3	85.034	100	77.2727	75.7576	109.848	151.25	8.91089	130.693	200.99	111	405	146	77	487	539	123	470	546	2904
DBVPG6044 x Y12	E12	92.1053	95.3947	77.3109	69.7479	115.126	107.407	21.0884	97.2789	127.891	278	311	147	37	522	287	286	328	419	2615
DBVPG6044 x Y12	E10	99.2701	91.9708	77.5701	76.6355	113.084	140.698	12.5	92.1875	139.062	441	229	151	90	507	494	168	290	452	2822
DBVPG6044 x Y12	G4	82.3529	88.9706	77.6786	77.6786	110.714	97.7273	13.2275	66.1376	108.995	68	174	155	105	491	198	179	137	354	1861
DBVPG6044 x Y12	H5	88.5714	84.2857	77.686	78.5124	101.653	126.027	21.519	82.2785	108.861	191	103	156	121	450	425	293	222	353	2314
DBVPG6044 x Y12	E11	90.3448	88.9655	77.9817	77.9817	135.78	134.211	14.5833	91.6667	122.222	244	173	161	110	573	469	191	284	409	2614
DBVPG6044 x Y12	H10	97.7273	93.75	78.2178	78.2178	105.941	109.901	23.8095	115.873	151.587	414	270	166	113	466	306	325	426	481	2967
DBVPG6044 x Y12	C11	89.8305	88.9831	79.3103	81.8966	121.552	107.407	19.2982	128.07	179.825	232	175	186	183	549	286	251	464	527	2853
DBVPG6044 x Y12	D7	83.7838	84.4595	79.646	69.0265	107.08	150.575	15.1515	114.394	134.848	87	106	199	35	475	536	196	419	437	2490
DBVPG6044 x Y12	C8	96.748	113.821	79.8077	75.9615	99.0385	129.87	18.8406	97.1014	147.826	389	550	203	81	432	447	244	326	471	3143
DBVPG6044 x Y12	F8	87.6106	97.3451	79.8246	77.193	102.632	81.0606	29.8734	98.481	112.658	166	361	205	96	455	60	393	340	375	2451
DBVPG6044 x Y12	C9	93.6508	71.4286	80	85.5556	127.778	130.159	32.5758	96.2121	149.242	319	22	212	253	563	449	421	317	476	3032
DBVPG6044 x Y12	C6	96.875	128.125	80	87.2727	125.455	135.366	12.5683	62.8415	119.126	393	570	213	297	554	471	170	118	397	3183
DBVPG6044 x Y12	B4	98.7805	96.3415	80	77.1429	132.381	153.191	12.1951	51.2195	156.098	426	336	217	94	571	548	163	58	489	2902
DBVPG6044 x Y12	F4	85.2941	92.6471	80.4124	86.5979	121.649	105.983	27.4854	84.7953	92.9825	115	246	224	280	550	277	364	243	285	2584
DBVPG6044 x Y12	C5	84.9673	77.7778	80.4348	80.4348	102.174	180.851	37.3016	118.254	154.762	110	44	225	155	451	569	459	434	487	2934
DBVPG6044 x Y12	H7	86.7647	80.1471	80.8333	75.8333	110	91.9192	30.9278	131.959	163.918	145	63	233	80	488	137	405	474	505	2530
DBVPG6044 x Y12	E4	90	92.8571	81.1881	68.3168	128.713	126.966	15.7025	116.529	157.025	237	248	240	30	564	428	204	427	494	2872
DBVPG6044 x Y12	C10	94.8718	105.769	81.1966	74.359	116.239	116.667	14.9425	76.4368	113.793	351	481	241	63	528	355	194	189	380	2782
DBVPG6044 x Y12	B5	104.511	98.4962	81.3433	86.5672	106.716	81.1111	44.186	150	219.767	504	373	245	277	472	61	487	513	558	3490
DBVPG6044 x Y12	B7	108.333	100.758	81.5385	76.1538	110	48.8372	29.0323	133.333	197.849	539	412	249	83	489	23	381	479	542	3197
DBVPG6044 x Y12	F9	78.626	81.6794	81.5534	74.7573	126.214	127.863	40.8046	106.322	168.966	32	73	250	70	557	439	475	380	511	2787
DBVPG6044 x Y12	F12	107.194	102.878	81.6667	84.1667	114.167	92.3611	129.787	119.149	148.936	529	442	252	220	517	141	572	436	472	3581
DBVPG6044 x Y12	C12	91.5385	111.538	81.7308	84.6154	120.192	141.139	41.4545	158.182	200.364	263	541	257	229	543	496	477	524	545	3875
DBVPG6044 x Y12	B3	85.9155	92.2535	81.8182	83.3333	108.333	125.287	12.2951	100	130.328	126	235	259	204	481	415	164	350	428	2662
DBVPG6044 x Y12	H9	86.2069	77.2414	82.243	72.8972	119.626	116.456	32	90.8571	92	134	40	267	53	541	352	415	279	273	2354
DBVPG6044 x Y12	F7	81.746	86.5079	82.4561	67.5439	117.544	127.193	13.6364	92.4242	121.97	60	126	274	24	535	432	183	291	406	2331
DBVPG6044 x Y12	B11	103.906	102.344	82.6772	81.1024	118.898	115.254	35.7143	154.762	203.571	499	438	278	169	539	342	446	516	550	3777
DBVPG6044 x Y12	B1	81.8182	86.6667	82.7869	98.3607	126.23	141.379	27.8351	140.206	230.928	62	129	286	499	558	498	369	495	561	3457
DBVPG6044 x Y12	B8	80.4688	94.5313	83.1776	75.7009	114.953	109.302	61.194	180.597	262.687	44	288	303	76	521	301	532	550	569	3184
DBVPG6044 x Y12	F10	99.3902	106.707	83.2	65.6	113.6	113.725	19.3182	84.6591	90.9091	442	497	304	20	511	332	253	242	269	2870
DBVPG6044 x Y12	B12	93.4307	113.869	83.7398	80.4878	108.943	190.244	23.0769	80.1282	128.205	314	551	317	157	483	573	314	209	421	3339
DBVPG6044 x Y12	F3	96.2963	103.704	84	75.2	112	116.129	27.8571	87.1429	120.714	378	452	328	72	498	350	370	254	403	3105
DBVPG6044 x Y12	G8	92.8571	97.1429	85.0746	73.1343	100.746	90.8497	55.9633	129.358	155.046	294	359	353	55	443	121	519	468	488	3100
DBVPG6044 x Y12	B9	115.672	105.224	85.2941	91.1765	133.333	150	20.6667	89.3333	112	563	470	359	388	572	533	276	264	372	3797
DBVPG6044 x Y12	G5	103.077	96.1538	85.8268	81.1024	110.236	105.042	18.4049	76.0736	107.362	490	328	378	169	490	270	236	184	343	2888
DBVPG6044 x Y12	F2	92.1875	91.4062	85.8586	88.8889	103.03	106.818	35.8108	83.1081	117.568	281	220	379	337	458	282	447	232	392	3028
DBVPG6044 x Y12	F5	97.8571	95	85.9504	80.1653	108.264	166.292	37.3984	92.6829	116.26	416	305	380	150	480	560	460	297	388	3436
DBVPG6044 x Y12	E5	85.3147	88.8112	86.0656	70.4918	115.574	133.333	31.7829	104.651	138.76	116	168	385	42	525	465	412	371	449	2933
DBVPG6044 x Y12	G10	90.3448	91.7241	86.2745	84.3137	117.647	133.735	90.9091	144.318	175	245	227	388	225	536	467	560	506	521	3675
DBVPG6044 x Y12	G2	85.9259	91.1111	86.4865	72.0721	110.811	149.02	22.619	69.0476	86.3095	128	211	396	50	493	529	306	148	252	2513
DBVPG6044 x Y12	G7	90.2985	93.2836	86.8852	75.4098	113.115	115.068	21.7949	89.7436	121.795	242	259	401	74	508	341	297	267	405	2794
DBVPG6044 x Y12	E3	102.143	101.429	87.2881	72.0339	124.576	148.182	38.0531	123.894	116.814	474	425	410	48	553	523	466	452	390	3741
DBVPG6044 x Y12	C7	85.9259	82.2222	87.8505	84.1121	121.495	292.857	25.5102	127.551	164.286	128	78	420	218	548	577	344	462	506	3281
DBVPG6044 x Y12	H1	110.582	108.466	88.764	78.6517	104.494	104.403	22.6994	57.6687	109.816	549	518	434	126	462	264	309	90	361	3113
DBVPG6044 x Y12	D5	106.818	104.545	88.8	68.8	100.8	137.838	22.695	100	125.532	525	460	436	32	444	486	308	349	414	3454
DBVPG6044 x Y12	G1	102.721	106.122	89.5833	81.25	131.25	117.582	13.6364	69.8864	92.0455	484	490	455	172	569	362	184	154	274	3144
DBVPG6044 x Y12	H11	89.5706	84.0491	89.6226	90.566	125.472	101.961	21.2291	83.2402	104.469	221	102	456	377	555	238	287	233	327	2796
DBVPG6044 x Y12	A8	91.689	92.4933	89.8219	75.5725	100	149.057	24.2424	178.788	260.606	271	241	459	75	436	530	330	549	567	3458
DBVPG6044 x Y12	B2	103.419	105.983	90.1099	92.3077	100	121.667	110.769	163.077	241.538	493	488	462	410	441	394	565	529	565	4347
DBVPG6044 x Y12	B10	87.0968	96.7742	90.4348	80.8696	118.261	129.825	15.0376	121.053	104.511	152	346	467	165	538	445	195	442	329	3079
DBVPG6044 x Y12	G3	106.667	102.424	90.4412	76.4706	113.971	101.802	44.2029	86.2319	115.942	523	440	468	85	514	235	488	248	386	3387
DBVPG6044 x Y12	E8	118.045	115.789	91.5966	79.8319	97.479	122.951	24.4094	88.189	149.606	568	556	489	144	429	401	332	257	478	3654
DBVPG6044 x Y12	G11	109.924	111.45	91.6667	89.8148	129.63	110.112	17.1975	80.2548	107.643	546	540	492	356	566	308	224	211	345	3588
DBVPG6044 x Y12	D3	107.143	105	92.381	80	113.333	152	11.194	92.5373	112.687	528	467	499	147	509	543	153	293	376	3515
DBVPG6044 x Y12	G12	83.1169	88.961	92.437	80.6723	112.605	111.429	28.75	74.375	85	78	172	502	163	502	317	379	178	244	2535
DBVPG6044 x Y12	E2	87.069	90.5172	93.4066	90.1099	107.692	121.495	29.078	93.617	118.44	151	194	515	364	477	393	382	301	393	3170
DBVPG6044 x Y12	D2	103.226	108.065	93.5484	91.3978	89.2473	156.757	34.188	98.2906	135.897	491	513	518	390	393	553	437	338	439	4072
DBVPG6044 x Y12	F1	122.222	119.048	94.9495	83.8384	114.141	131.25	19.7279	89.1156	112.245	572	563	529	210	515	456	261	263	373	3742
DBVPG6044 x Y12	A1	89.3443	89.7541	95.393	90.2439	105.691	117.872	27.3026	88.8158	176.974	213	185	532	367	464	363	363	259	523	3269
DBVPG6044 x Y12	A5	97.9798	96.3636	97.6019	88.4892	113.669	125.455	34.4203	73.1884	162.319	418	337	550	327	512	419	441	171	503	3678
DBVPG6044 x Y12	C2	99.2647	96.3235	97.6744	96.5116	55.814	113.609	37.7273	198.182	261.364	440	335	551	481	206	330	464	555	568	3930
DBVPG6044 x Y12	A7	89.9123	90.7895	98.0769	77.1635	106.01	140.323	30.6667	29.3333	233.333	235	199	553	95	467	493	400	13	562	3017
DBVPG6044 x Y12	A3	103.325	105.463	99.0268	83.2117	117.518	180	0	133.333	160.215	492	473	557	202	534	568	35	478	497	3836
DBVPG6044 x Y12	A12	89.8618	94.7005	100.23	84.8276	114.483	121.053	16.2791	82.1705	165.116	234	296	563	239	519	391	211	221	508	3182
DBVPG6044 x Y12	A6	94.5122	91.4634	102.597	92.5325	126.623	183.721	78.8462	46.1538	376.923	342	223	567	413	559	571	548	40	577	3840
DBVPG6044 x Y12	F11	113.669	103.597	102.727	79.0909	129.091	137.209	72.619	136.905	235.714	555	451	568	132	565	481	545	488	563	4348
DBVPG6044 x Y12	G9	105.063	100	106.186	90.7216	140.206	110.227	143.662	205.634	238.028	509	405	571	382	574	310	574	556	564	4445
DBVPG6044 x Y12	A10	85.9649	94.7368	106.336	84.2975	125.62	144	59.4937	131.646	193.671	130	297	572	223	556	508	529	472	536	3823
DBVPG6044 x Y12	A11	96.8	100.2	108.989	90.1685	127.247	158.537	25.5319	94.3262	109.22	392	408	574	365	561	556	347	306	355	3864
DBVPG6044 x Y12	A2	87.6984	91.0714	116.505	87.3786	142.718	41.9355	17.5325	81.1688	98.7013	171	209	575	301	575	22	229	217	308	2607
DBVPG6044 x Y12	A9	90.1879	93.3194	118.152	98.0198	146.535	139.08	21.6216	118.018	123.423	241	260	576	497	577	488	295	432	412	3778
DBVPG6044 x Y12	A4	95.6221	90.553	118.725	106.375	144.622	130.588	18.7919	92.6174	116.107	363	195	577	535	576	453	242	295	387	3623

## Sheet: HMF
	Strain	AA	Formic	Furfural	HMF	Vanillin	Sorbitol	Ethanol	T (35'C)	T (40'C)	rankAA	rankF	rankFurf	Rank HMF	Rank vanillin	Rank Sorbitol	Rank Ethanol	Rank T 35	Rank T 40	Total (min 9, max 864)
DBVPG6044 x Y12	D12	82.1429	89.2857	60.6557	41.8033	113.934	141	23.0769	111.111	147.009	67	180	13	2	513	495	313	407	469	2459
DBVPG6044 x Y12	H12	86.5497	84.7953	74.7748	58.5586	108.108	78.7879	29.2553	89.8936	97.8723	140	109	104	7	479	49	386	270	301	1845
DBVPG6044 x Y12	B6	83.8509	98.7578	67.619	62.8571	120.952	99.2647	15.528	96.8944	110.559	89	379	41	13	545	211	201	323	367	2169
DBVPG6044 x Y12	D8	82.9268	88.6179	72.7273	65.2893	106.612	137.705	17.9487	94.8718	125.641	76	162	79	19	471	484	232	310	416	2249
DBVPG6044 x Y12	F10	99.3902	106.707	83.2	65.6	113.6	113.725	19.3182	84.6591	90.9091	442	497	304	20	511	332	253	242	269	2870
DBVPG6044 x Y12	E1	96.3768	101.449	75.9259	65.7407	99.0741	98.7179	31.6239	103.419	132.479	380	426	118	21	433	206	411	368	433	2796
DBVPG6044 x Y12	D4	81.6993	88.8889	73.5849	66.9811	114.151	143.59	13.4615	135.577	149.038	58	169	90	22	516	506	181	483	474	2499
DBVPG6044 x Y12	F7	81.746	86.5079	82.4561	67.5439	117.544	127.193	13.6364	92.4242	121.97	60	126	274	24	535	432	183	291	406	2331
DBVPG6044 x Y12	G6	97.6744	106.977	75.2475	68.3168	110.891	97.9021	37.5	88.8889	118.75	413	501	110	28	494	199	461	260	396	2862
DBVPG6044 x Y12	E4	90	92.8571	81.1881	68.3168	128.713	126.966	15.7025	116.529	157.025	237	248	240	30	564	428	204	427	494	2872
DBVPG6044 x Y12	D5	106.818	104.545	88.8	68.8	100.8	137.838	22.695	100	125.532	525	460	436	32	444	486	308	349	414	3454
DBVPG6044 x Y12	E9	85.9155	86.6197	70.8738	68.932	132.039	146.552	54.8872	90.2256	130.075	126	128	63	33	570	515	515	272	426	2648
DBVPG6044 x Y12	D7	83.7838	84.4595	79.646	69.0265	107.08	150.575	15.1515	114.394	134.848	87	106	199	35	475	536	196	419	437	2490
DBVPG6044 x Y12	D1	85.5172	91.0345	67.6471	69.6078	92.1569	171.429	15.2174	97.8261	120.29	119	208	42	36	403	565	198	335	399	2305
DBVPG6044 x Y12	E12	92.1053	95.3947	77.3109	69.7479	115.126	107.407	21.0884	97.2789	127.891	278	311	147	37	522	287	286	328	419	2615
DBVPG6044 x Y12	E5	85.3147	88.8112	86.0656	70.4918	115.574	133.333	31.7829	104.651	138.76	116	168	385	42	525	465	412	371	449	2933
DBVPG6044 x Y12	D11	91.7293	93.2331	76.5217	71.3043	109.565	156.923	30	143	165	272	257	129	45	484	554	396	502	507	3146
DBVPG6044 x Y12	E7	83.0769	89.2308	73.2759	71.5517	116.379	127.119	8.58896	82.8221	99.3865	77	179	87	47	530	430	112	228	311	2001
DBVPG6044 x Y12	E3	102.143	101.429	87.2881	72.0339	124.576	148.182	38.0531	123.894	116.814	474	425	410	48	553	523	466	452	390	3741
DBVPG6044 x Y12	G2	85.9259	91.1111	86.4865	72.0721	110.811	149.02	22.619	69.0476	86.3095	128	211	396	50	493	529	306	148	252	2513
DBVPG6044 x Y12	H9	86.2069	77.2414	82.243	72.8972	119.626	116.456	32	90.8571	92	134	40	267	53	541	352	415	279	273	2354
DBVPG6044 x Y12	G8	92.8571	97.1429	85.0746	73.1343	100.746	90.8497	55.9633	129.358	155.046	294	359	353	55	443	121	519	468	488	3100
DBVPG6044 x Y12	C10	94.8718	105.769	81.1966	74.359	116.239	116.667	14.9425	76.4368	113.793	351	481	241	63	528	355	194	189	380	2782
DBVPG6044 x Y12	C4	98.2759	96.5517	76.5957	74.4681	121.277	102.353	20	194.286	285.714	422	342	132	65	546	240	267	553	572	3139
DBVPG6044 x Y12	D10	84.2857	91.4286	77.193	74.5614	107.018	154.93	46.9136	166.667	200	95	221	145	67	474	550	499	533	543	3127
DBVPG6044 x Y12	F9	78.626	81.6794	81.5534	74.7573	126.214	127.863	40.8046	106.322	168.966	32	73	250	70	557	439	475	380	511	2787
DBVPG6044 x Y12	F3	96.2963	103.704	84	75.2	112	116.129	27.8571	87.1429	120.714	378	452	328	72	498	350	370	254	403	3105
DBVPG6044 x Y12	G7	90.2985	93.2836	86.8852	75.4098	113.115	115.068	21.7949	89.7436	121.795	242	259	401	74	508	341	297	267	405	2794
DBVPG6044 x Y12	A8	91.689	92.4933	89.8219	75.5725	100	149.057	24.2424	178.788	260.606	271	241	459	75	436	530	330	549	567	3458
DBVPG6044 x Y12	B8	80.4688	94.5313	83.1776	75.7009	114.953	109.302	61.194	180.597	262.687	44	288	303	76	521	301	532	550	569	3184
DBVPG6044 x Y12	C3	85.034	100	77.2727	75.7576	109.848	151.25	8.91089	130.693	200.99	111	405	146	77	487	539	123	470	546	2904
DBVPG6044 x Y12	H7	86.7647	80.1471	80.8333	75.8333	110	91.9192	30.9278	131.959	163.918	145	63	233	80	488	137	405	474	505	2530
DBVPG6044 x Y12	C8	96.748	113.821	79.8077	75.9615	99.0385	129.87	18.8406	97.1014	147.826	389	550	203	81	432	447	244	326	471	3143
DBVPG6044 x Y12	B7	108.333	100.758	81.5385	76.1538	110	48.8372	29.0323	133.333	197.849	539	412	249	83	489	23	381	479	542	3197
DBVPG6044 x Y12	G3	106.667	102.424	90.4412	76.4706	113.971	101.802	44.2029	86.2319	115.942	523	440	468	85	514	235	488	248	386	3387
DBVPG6044 x Y12	E10	99.2701	91.9708	77.5701	76.6355	113.084	140.698	12.5	92.1875	139.062	441	229	151	90	507	494	168	290	452	2822
DBVPG6044 x Y12	H3	109.032	110.968	71.4286	76.6917	102.256	81.9149	24.031	100	144.186	544	537	66	91	452	64	329	349	466	2898
DBVPG6044 x Y12	B4	98.7805	96.3415	80	77.1429	132.381	153.191	12.1951	51.2195	156.098	426	336	217	94	571	548	163	58	489	2902
DBVPG6044 x Y12	A7	89.9123	90.7895	98.0769	77.1635	106.01	140.323	30.6667	29.3333	233.333	235	199	553	95	467	493	400	13	562	3017
DBVPG6044 x Y12	F8	87.6106	97.3451	79.8246	77.193	102.632	81.0606	29.8734	98.481	112.658	166	361	205	96	455	60	393	340	375	2451
DBVPG6044 x Y12	D9	102.817	90.8451	76.2887	77.3196	115.464	151.765	16.7742	77.4194	108.387	486	202	125	99	524	541	220	197	350	2744
DBVPG6044 x Y12	G4	82.3529	88.9706	77.6786	77.6786	110.714	97.7273	13.2275	66.1376	108.995	68	174	155	105	491	198	179	137	354	1861
DBVPG6044 x Y12	E11	90.3448	88.9655	77.9817	77.9817	135.78	134.211	14.5833	91.6667	122.222	244	173	161	110	573	469	191	284	409	2614
DBVPG6044 x Y12	H10	97.7273	93.75	78.2178	78.2178	105.941	109.901	23.8095	115.873	151.587	414	270	166	113	466	306	325	426	481	2967
DBVPG6044 x Y12	H5	88.5714	84.2857	77.686	78.5124	101.653	126.027	21.519	82.2785	108.861	191	103	156	121	450	425	293	222	353	2314
DBVPG6044 x Y12	F6	94.4	103.2	70.4082	78.5714	119.388	167.708	20	80.9524	100	338	445	60	123	540	562	262	215	312	2857
DBVPG6044 x Y12	H1	110.582	108.466	88.764	78.6517	104.494	104.403	22.6994	57.6687	109.816	549	518	434	126	462	264	309	90	361	3113
DBVPG6044 x Y12	F11	113.669	103.597	102.727	79.0909	129.091	137.209	72.619	136.905	235.714	555	451	568	132	565	481	545	488	563	4348
DBVPG6044 x Y12	H8	115.862	102.069	76.6667	79.1667	99.1667	148.837	18.8235	69.4118	87.0588	564	432	135	133	434	527	243	151	256	2875
DBVPG6044 x Y12	D6	81.3008	87.8049	71.875	79.1667	123.958	147.541	14.3939	97.7273	129.545	52	147	68	134	551	519	188	333	424	2416
DBVPG6044 x Y12	E8	118.045	115.789	91.5966	79.8319	97.479	122.951	24.4094	88.189	149.606	568	556	489	144	429	401	332	257	478	3654
DBVPG6044 x Y12	D3	107.143	105	92.381	80	113.333	152	11.194	92.5373	112.687	528	467	499	147	509	543	153	293	376	3515
DBVPG6044 x Y12	F5	97.8571	95	85.9504	80.1653	108.264	166.292	37.3984	92.6829	116.26	416	305	380	150	480	560	460	297	388	3436
DBVPG6044 x Y12	E6	114.615	106.154	75	80.4348	94.5652	137.5	11.1111	113.889	92.5926	559	491	106	155	412	482	149	418	284	3056
DBVPG6044 x Y12	C5	84.9673	77.7778	80.4348	80.4348	102.174	180.851	37.3016	118.254	154.762	110	44	225	155	451	569	459	434	487	2934
DBVPG6044 x Y12	B12	93.4307	113.869	83.7398	80.4878	108.943	190.244	23.0769	80.1282	128.205	314	551	317	157	483	573	314	209	421	3339
DBVPG6044 x Y12	G12	83.1169	88.961	92.437	80.6723	112.605	111.429	28.75	74.375	85	78	172	502	163	502	317	379	178	244	2535
DBVPG6044 x Y12	B10	87.0968	96.7742	90.4348	80.8696	118.261	129.825	15.0376	121.053	104.511	152	346	467	165	538	445	195	442	329	3079
DBVPG6044 x Y12	H4	107.285	103.311	76	81	93	77.9528	35	140	196	531	447	120	166	406	46	444	494	539	3193
DBVPG6044 x Y12	B11	103.906	102.344	82.6772	81.1024	118.898	115.254	35.7143	154.762	203.571	499	438	278	169	539	342	446	516	550	3777
DBVPG6044 x Y12	G5	103.077	96.1538	85.8268	81.1024	110.236	105.042	18.4049	76.0736	107.362	490	328	378	169	490	270	236	184	343	2888
DBVPG6044 x Y12	H2	71.6129	78.7097	76.7857	81.25	110.714	98.0952	33.8346	106.015	136.09	14	52	138	172	492	201	435	378	440	2322
DBVPG6044 x Y12	G1	102.721	106.122	89.5833	81.25	131.25	117.582	13.6364	69.8864	92.0455	484	490	455	172	569	362	184	154	274	3144
DBVPG6044 x Y12	C11	89.8305	88.9831	79.3103	81.8966	121.552	107.407	19.2982	128.07	179.825	232	175	186	183	549	286	251	464	527	2853
DBVPG6044 x Y12	A3	103.325	105.463	99.0268	83.2117	117.518	180	0	133.333	160.215	492	473	557	202	534	568	35	478	497	3836
DBVPG6044 x Y12	B3	85.9155	92.2535	81.8182	83.3333	108.333	125.287	12.2951	100	130.328	126	235	259	204	481	415	164	350	428	2662
DBVPG6044 x Y12	F1	122.222	119.048	94.9495	83.8384	114.141	131.25	19.7279	89.1156	112.245	572	563	529	210	515	456	261	263	373	3742
DBVPG6044 x Y12	C7	85.9259	82.2222	87.8505	84.1121	121.495	292.857	25.5102	127.551	164.286	128	78	420	218	548	577	344	462	506	3281
DBVPG6044 x Y12	F12	107.194	102.878	81.6667	84.1667	114.167	92.3611	129.787	119.149	148.936	529	442	252	220	517	141	572	436	472	3581
DBVPG6044 x Y12	A10	85.9649	94.7368	106.336	84.2975	125.62	144	59.4937	131.646	193.671	130	297	572	223	556	508	529	472	536	3823
DBVPG6044 x Y12	G10	90.3448	91.7241	86.2745	84.3137	117.647	133.735	90.9091	144.318	175	245	227	388	225	536	467	560	506	521	3675
DBVPG6044 x Y12	C12	91.5385	111.538	81.7308	84.6154	120.192	141.139	41.4545	158.182	200.364	263	541	257	229	543	496	477	524	545	3875
DBVPG6044 x Y12	H6	82.8947	87.5	76.7857	84.8214	116.071	88.8158	20	100.69	113.793	75	140	137	238	527	105	267	353	380	2222
DBVPG6044 x Y12	A12	89.8618	94.7005	100.23	84.8276	114.483	121.053	16.2791	82.1705	165.116	234	296	563	239	519	391	211	221	508	3182
DBVPG6044 x Y12	C9	93.6508	71.4286	80	85.5556	127.778	130.159	32.5758	96.2121	149.242	319	22	212	253	563	449	421	317	476	3032
DBVPG6044 x Y12	B5	104.511	98.4962	81.3433	86.5672	106.716	81.1111	44.186	150	219.767	504	373	245	277	472	61	487	513	558	3490
DBVPG6044 x Y12	F4	85.2941	92.6471	80.4124	86.5979	121.649	105.983	27.4854	84.7953	92.9825	115	246	224	280	550	277	364	243	285	2584
DBVPG6044 x Y12	C1	114.384	128.767	76.5306	86.7347	117.347	102.469	30.7692	132.967	161.538	558	572	130	287	533	242	401	477	500	3700
DBVPG6044 x Y12	C6	96.875	128.125	80	87.2727	125.455	135.366	12.5683	62.8415	119.126	393	570	213	297	554	471	170	118	397	3183
DBVPG6044 x Y12	A2	87.6984	91.0714	116.505	87.3786	142.718	41.9355	17.5325	81.1688	98.7013	171	209	575	301	575	22	229	217	308	2607
DBVPG6044 x Y12	A5	97.9798	96.3636	97.6019	88.4892	113.669	125.455	34.4203	73.1884	162.319	418	337	550	327	512	419	441	171	503	3678
DBVPG6044 x Y12	F2	92.1875	91.4062	85.8586	88.8889	103.03	106.818	35.8108	83.1081	117.568	281	220	379	337	458	282	447	232	392	3028
DBVPG6044 x Y12	G11	109.924	111.45	91.6667	89.8148	129.63	110.112	17.1975	80.2548	107.643	546	540	492	356	566	308	224	211	345	3588
DBVPG6044 x Y12	E2	87.069	90.5172	93.4066	90.1099	107.692	121.495	29.078	93.617	118.44	151	194	515	364	477	393	382	301	393	3170
DBVPG6044 x Y12	A11	96.8	100.2	108.989	90.1685	127.247	158.537	25.5319	94.3262	109.22	392	408	574	365	561	556	347	306	355	3864
DBVPG6044 x Y12	A1	89.3443	89.7541	95.393	90.2439	105.691	117.872	27.3026	88.8158	176.974	213	185	532	367	464	363	363	259	523	3269
DBVPG6044 x Y12	H11	89.5706	84.0491	89.6226	90.566	125.472	101.961	21.2291	83.2402	104.469	221	102	456	377	555	238	287	233	327	2796
DBVPG6044 x Y12	G9	105.063	100	106.186	90.7216	140.206	110.227	143.662	205.634	238.028	509	405	571	382	574	310	574	556	564	4445
DBVPG6044 x Y12	B9	115.672	105.224	85.2941	91.1765	133.333	150	20.6667	89.3333	112	563	470	359	388	572	533	276	264	372	3797
DBVPG6044 x Y12	D2	103.226	108.065	93.5484	91.3978	89.2473	156.757	34.188	98.2906	135.897	491	513	518	390	393	553	437	338	439	4072
DBVPG6044 x Y12	B2	103.419	105.983	90.1099	92.3077	100	121.667	110.769	163.077	241.538	493	488	462	410	441	394	565	529	565	4347
DBVPG6044 x Y12	A6	94.5122	91.4634	102.597	92.5325	126.623	183.721	78.8462	46.1538	376.923	342	223	567	413	559	571	548	40	577	3840
DBVPG6044 x Y12	C2	99.2647	96.3235	97.6744	96.5116	55.814	113.609	37.7273	198.182	261.364	440	335	551	481	206	330	464	555	568	3930
DBVPG6044 x Y12	A9	90.1879	93.3194	118.152	98.0198	146.535	139.08	21.6216	118.018	123.423	241	260	576	497	577	488	295	432	412	3778
DBVPG6044 x Y12	B1	81.8182	86.6667	82.7869	98.3607	126.23	141.379	27.8351	140.206	230.928	62	129	286	499	558	498	369	495	561	3457
DBVPG6044 x Y12	A4	95.6221	90.553	118.725	106.375	144.622	130.588	18.7919	92.6174	116.107	363	195	577	535	576	453	242	295	387	3623

## Sheet: Vanillin
	Strain	AA	Formic	Furfural	HMF	Vanillin	Sorbitol	Ethanol	T (35'C)	T (40'C)	rankAA	rankF	rankFurf	Rank HMF	Rank vanillin	Rank Sorbitol	Rank Ethanol	Rank T 35	Rank T 40	Total (min 9, max 864)
DBVPG6044 x Y12	C2	99.2647	96.3235	97.6744	96.5116	55.814	113.609	37.7273	198.182	261.364	440	335	551	481	206	330	464	555	568	3930
DBVPG6044 x Y12	D2	103.226	108.065	93.5484	91.3978	89.2473	156.757	34.188	98.2906	135.897	491	513	518	390	393	553	437	338	439	4072
DBVPG6044 x Y12	D1	85.5172	91.0345	67.6471	69.6078	92.1569	171.429	15.2174	97.8261	120.29	119	208	42	36	403	565	198	335	399	2305
DBVPG6044 x Y12	H4	107.285	103.311	76	81	93	77.9528	35	140	196	531	447	120	166	406	46	444	494	539	3193
DBVPG6044 x Y12	E6	114.615	106.154	75	80.4348	94.5652	137.5	11.1111	113.889	92.5926	559	491	106	155	412	482	149	418	284	3056
DBVPG6044 x Y12	E8	118.045	115.789	91.5966	79.8319	97.479	122.951	24.4094	88.189	149.606	568	556	489	144	429	401	332	257	478	3654
DBVPG6044 x Y12	C8	96.748	113.821	79.8077	75.9615	99.0385	129.87	18.8406	97.1014	147.826	389	550	203	81	432	447	244	326	471	3143
DBVPG6044 x Y12	E1	96.3768	101.449	75.9259	65.7407	99.0741	98.7179	31.6239	103.419	132.479	380	426	118	21	433	206	411	368	433	2796
DBVPG6044 x Y12	H8	115.862	102.069	76.6667	79.1667	99.1667	148.837	18.8235	69.4118	87.0588	564	432	135	133	434	527	243	151	256	2875
DBVPG6044 x Y12	A8	91.689	92.4933	89.8219	75.5725	100	149.057	24.2424	178.788	260.606	271	241	459	75	436	530	330	549	567	3458
DBVPG6044 x Y12	B2	103.419	105.983	90.1099	92.3077	100	121.667	110.769	163.077	241.538	493	488	462	410	441	394	565	529	565	4347
DBVPG6044 x Y12	G8	92.8571	97.1429	85.0746	73.1343	100.746	90.8497	55.9633	129.358	155.046	294	359	353	55	443	121	519	468	488	3100
DBVPG6044 x Y12	D5	106.818	104.545	88.8	68.8	100.8	137.838	22.695	100	125.532	525	460	436	32	444	486	308	349	414	3454
DBVPG6044 x Y12	H5	88.5714	84.2857	77.686	78.5124	101.653	126.027	21.519	82.2785	108.861	191	103	156	121	450	425	293	222	353	2314
DBVPG6044 x Y12	C5	84.9673	77.7778	80.4348	80.4348	102.174	180.851	37.3016	118.254	154.762	110	44	225	155	451	569	459	434	487	2934
DBVPG6044 x Y12	H3	109.032	110.968	71.4286	76.6917	102.256	81.9149	24.031	100	144.186	544	537	66	91	452	64	329	349	466	2898
DBVPG6044 x Y12	F8	87.6106	97.3451	79.8246	77.193	102.632	81.0606	29.8734	98.481	112.658	166	361	205	96	455	60	393	340	375	2451
DBVPG6044 x Y12	F2	92.1875	91.4062	85.8586	88.8889	103.03	106.818	35.8108	83.1081	117.568	281	220	379	337	458	282	447	232	392	3028
DBVPG6044 x Y12	H1	110.582	108.466	88.764	78.6517	104.494	104.403	22.6994	57.6687	109.816	549	518	434	126	462	264	309	90	361	3113
DBVPG6044 x Y12	A1	89.3443	89.7541	95.393	90.2439	105.691	117.872	27.3026	88.8158	176.974	213	185	532	367	464	363	363	259	523	3269
DBVPG6044 x Y12	H10	97.7273	93.75	78.2178	78.2178	105.941	109.901	23.8095	115.873	151.587	414	270	166	113	466	306	325	426	481	2967
DBVPG6044 x Y12	A7	89.9123	90.7895	98.0769	77.1635	106.01	140.323	30.6667	29.3333	233.333	235	199	553	95	467	493	400	13	562	3017
DBVPG6044 x Y12	D8	82.9268	88.6179	72.7273	65.2893	106.612	137.705	17.9487	94.8718	125.641	76	162	79	19	471	484	232	310	416	2249
DBVPG6044 x Y12	B5	104.511	98.4962	81.3433	86.5672	106.716	81.1111	44.186	150	219.767	504	373	245	277	472	61	487	513	558	3490
DBVPG6044 x Y12	D10	84.2857	91.4286	77.193	74.5614	107.018	154.93	46.9136	166.667	200	95	221	145	67	474	550	499	533	543	3127
DBVPG6044 x Y12	D7	83.7838	84.4595	79.646	69.0265	107.08	150.575	15.1515	114.394	134.848	87	106	199	35	475	536	196	419	437	2490
DBVPG6044 x Y12	E2	87.069	90.5172	93.4066	90.1099	107.692	121.495	29.078	93.617	118.44	151	194	515	364	477	393	382	301	393	3170
DBVPG6044 x Y12	H12	86.5497	84.7953	74.7748	58.5586	108.108	78.7879	29.2553	89.8936	97.8723	140	109	104	7	479	49	386	270	301	1845
DBVPG6044 x Y12	F5	97.8571	95	85.9504	80.1653	108.264	166.292	37.3984	92.6829	116.26	416	305	380	150	480	560	460	297	388	3436
DBVPG6044 x Y12	B3	85.9155	92.2535	81.8182	83.3333	108.333	125.287	12.2951	100	130.328	126	235	259	204	481	415	164	350	428	2662
DBVPG6044 x Y12	B12	93.4307	113.869	83.7398	80.4878	108.943	190.244	23.0769	80.1282	128.205	314	551	317	157	483	573	314	209	421	3339
DBVPG6044 x Y12	D11	91.7293	93.2331	76.5217	71.3043	109.565	156.923	30	143	165	272	257	129	45	484	554	396	502	507	3146
DBVPG6044 x Y12	C3	85.034	100	77.2727	75.7576	109.848	151.25	8.91089	130.693	200.99	111	405	146	77	487	539	123	470	546	2904
DBVPG6044 x Y12	H7	86.7647	80.1471	80.8333	75.8333	110	91.9192	30.9278	131.959	163.918	145	63	233	80	488	137	405	474	505	2530
DBVPG6044 x Y12	B7	108.333	100.758	81.5385	76.1538	110	48.8372	29.0323	133.333	197.849	539	412	249	83	489	23	381	479	542	3197
DBVPG6044 x Y12	G5	103.077	96.1538	85.8268	81.1024	110.236	105.042	18.4049	76.0736	107.362	490	328	378	169	490	270	236	184	343	2888
DBVPG6044 x Y12	G4	82.3529	88.9706	77.6786	77.6786	110.714	97.7273	13.2275	66.1376	108.995	68	174	155	105	491	198	179	137	354	1861
DBVPG6044 x Y12	H2	71.6129	78.7097	76.7857	81.25	110.714	98.0952	33.8346	106.015	136.09	14	52	138	172	492	201	435	378	440	2322
DBVPG6044 x Y12	G2	85.9259	91.1111	86.4865	72.0721	110.811	149.02	22.619	69.0476	86.3095	128	211	396	50	493	529	306	148	252	2513
DBVPG6044 x Y12	G6	97.6744	106.977	75.2475	68.3168	110.891	97.9021	37.5	88.8889	118.75	413	501	110	28	494	199	461	260	396	2862
DBVPG6044 x Y12	F3	96.2963	103.704	84	75.2	112	116.129	27.8571	87.1429	120.714	378	452	328	72	498	350	370	254	403	3105
DBVPG6044 x Y12	G12	83.1169	88.961	92.437	80.6723	112.605	111.429	28.75	74.375	85	78	172	502	163	502	317	379	178	244	2535
DBVPG6044 x Y12	E10	99.2701	91.9708	77.5701	76.6355	113.084	140.698	12.5	92.1875	139.062	441	229	151	90	507	494	168	290	452	2822
DBVPG6044 x Y12	G7	90.2985	93.2836	86.8852	75.4098	113.115	115.068	21.7949	89.7436	121.795	242	259	401	74	508	341	297	267	405	2794
DBVPG6044 x Y12	D3	107.143	105	92.381	80	113.333	152	11.194	92.5373	112.687	528	467	499	147	509	543	153	293	376	3515
DBVPG6044 x Y12	F10	99.3902	106.707	83.2	65.6	113.6	113.725	19.3182	84.6591	90.9091	442	497	304	20	511	332	253	242	269	2870
DBVPG6044 x Y12	A5	97.9798	96.3636	97.6019	88.4892	113.669	125.455	34.4203	73.1884	162.319	418	337	550	327	512	419	441	171	503	3678
DBVPG6044 x Y12	D12	82.1429	89.2857	60.6557	41.8033	113.934	141	23.0769	111.111	147.009	67	180	13	2	513	495	313	407	469	2459
DBVPG6044 x Y12	G3	106.667	102.424	90.4412	76.4706	113.971	101.802	44.2029	86.2319	115.942	523	440	468	85	514	235	488	248	386	3387
DBVPG6044 x Y12	F1	122.222	119.048	94.9495	83.8384	114.141	131.25	19.7279	89.1156	112.245	572	563	529	210	515	456	261	263	373	3742
DBVPG6044 x Y12	D4	81.6993	88.8889	73.5849	66.9811	114.151	143.59	13.4615	135.577	149.038	58	169	90	22	516	506	181	483	474	2499
DBVPG6044 x Y12	F12	107.194	102.878	81.6667	84.1667	114.167	92.3611	129.787	119.149	148.936	529	442	252	220	517	141	572	436	472	3581
DBVPG6044 x Y12	A12	89.8618	94.7005	100.23	84.8276	114.483	121.053	16.2791	82.1705	165.116	234	296	563	239	519	391	211	221	508	3182
DBVPG6044 x Y12	B8	80.4688	94.5313	83.1776	75.7009	114.953	109.302	61.194	180.597	262.687	44	288	303	76	521	301	532	550	569	3184
DBVPG6044 x Y12	E12	92.1053	95.3947	77.3109	69.7479	115.126	107.407	21.0884	97.2789	127.891	278	311	147	37	522	287	286	328	419	2615
DBVPG6044 x Y12	D9	102.817	90.8451	76.2887	77.3196	115.464	151.765	16.7742	77.4194	108.387	486	202	125	99	524	541	220	197	350	2744
DBVPG6044 x Y12	E5	85.3147	88.8112	86.0656	70.4918	115.574	133.333	31.7829	104.651	138.76	116	168	385	42	525	465	412	371	449	2933
DBVPG6044 x Y12	H6	82.8947	87.5	76.7857	84.8214	116.071	88.8158	20	100.69	113.793	75	140	137	238	527	105	267	353	380	2222
DBVPG6044 x Y12	C10	94.8718	105.769	81.1966	74.359	116.239	116.667	14.9425	76.4368	113.793	351	481	241	63	528	355	194	189	380	2782
DBVPG6044 x Y12	E7	83.0769	89.2308	73.2759	71.5517	116.379	127.119	8.58896	82.8221	99.3865	77	179	87	47	530	430	112	228	311	2001
DBVPG6044 x Y12	C1	114.384	128.767	76.5306	86.7347	117.347	102.469	30.7692	132.967	161.538	558	572	130	287	533	242	401	477	500	3700
DBVPG6044 x Y12	A3	103.325	105.463	99.0268	83.2117	117.518	180	0	133.333	160.215	492	473	557	202	534	568	35	478	497	3836
DBVPG6044 x Y12	F7	81.746	86.5079	82.4561	67.5439	117.544	127.193	13.6364	92.4242	121.97	60	126	274	24	535	432	183	291	406	2331
DBVPG6044 x Y12	G10	90.3448	91.7241	86.2745	84.3137	117.647	133.735	90.9091	144.318	175	245	227	388	225	536	467	560	506	521	3675
DBVPG6044 x Y12	B10	87.0968	96.7742	90.4348	80.8696	118.261	129.825	15.0376	121.053	104.511	152	346	467	165	538	445	195	442	329	3079
DBVPG6044 x Y12	B11	103.906	102.344	82.6772	81.1024	118.898	115.254	35.7143	154.762	203.571	499	438	278	169	539	342	446	516	550	3777
DBVPG6044 x Y12	F6	94.4	103.2	70.4082	78.5714	119.388	167.708	20	80.9524	100	338	445	60	123	540	562	262	215	312	2857
DBVPG6044 x Y12	H9	86.2069	77.2414	82.243	72.8972	119.626	116.456	32	90.8571	92	134	40	267	53	541	352	415	279	273	2354
DBVPG6044 x Y12	C12	91.5385	111.538	81.7308	84.6154	120.192	141.139	41.4545	158.182	200.364	263	541	257	229	543	496	477	524	545	3875
DBVPG6044 x Y12	B6	83.8509	98.7578	67.619	62.8571	120.952	99.2647	15.528	96.8944	110.559	89	379	41	13	545	211	201	323	367	2169
DBVPG6044 x Y12	C4	98.2759	96.5517	76.5957	74.4681	121.277	102.353	20	194.286	285.714	422	342	132	65	546	240	267	553	572	3139
DBVPG6044 x Y12	C7	85.9259	82.2222	87.8505	84.1121	121.495	292.857	25.5102	127.551	164.286	128	78	420	218	548	577	344	462	506	3281
DBVPG6044 x Y12	C11	89.8305	88.9831	79.3103	81.8966	121.552	107.407	19.2982	128.07	179.825	232	175	186	183	549	286	251	464	527	2853
DBVPG6044 x Y12	F4	85.2941	92.6471	80.4124	86.5979	121.649	105.983	27.4854	84.7953	92.9825	115	246	224	280	550	277	364	243	285	2584
DBVPG6044 x Y12	D6	81.3008	87.8049	71.875	79.1667	123.958	147.541	14.3939	97.7273	129.545	52	147	68	134	551	519	188	333	424	2416
DBVPG6044 x Y12	E3	102.143	101.429	87.2881	72.0339	124.576	148.182	38.0531	123.894	116.814	474	425	410	48	553	523	466	452	390	3741
DBVPG6044 x Y12	C6	96.875	128.125	80	87.2727	125.455	135.366	12.5683	62.8415	119.126	393	570	213	297	554	471	170	118	397	3183
DBVPG6044 x Y12	H11	89.5706	84.0491	89.6226	90.566	125.472	101.961	21.2291	83.2402	104.469	221	102	456	377	555	238	287	233	327	2796
DBVPG6044 x Y12	A10	85.9649	94.7368	106.336	84.2975	125.62	144	59.4937	131.646	193.671	130	297	572	223	556	508	529	472	536	3823
DBVPG6044 x Y12	F9	78.626	81.6794	81.5534	74.7573	126.214	127.863	40.8046	106.322	168.966	32	73	250	70	557	439	475	380	511	2787
DBVPG6044 x Y12	B1	81.8182	86.6667	82.7869	98.3607	126.23	141.379	27.8351	140.206	230.928	62	129	286	499	558	498	369	495	561	3457
DBVPG6044 x Y12	A6	94.5122	91.4634	102.597	92.5325	126.623	183.721	78.8462	46.1538	376.923	342	223	567	413	559	571	548	40	577	3840
DBVPG6044 x Y12	A11	96.8	100.2	108.989	90.1685	127.247	158.537	25.5319	94.3262	109.22	392	408	574	365	561	556	347	306	355	3864
DBVPG6044 x Y12	C9	93.6508	71.4286	80	85.5556	127.778	130.159	32.5758	96.2121	149.242	319	22	212	253	563	449	421	317	476	3032
DBVPG6044 x Y12	E4	90	92.8571	81.1881	68.3168	128.713	126.966	15.7025	116.529	157.025	237	248	240	30	564	428	204	427	494	2872
DBVPG6044 x Y12	F11	113.669	103.597	102.727	79.0909	129.091	137.209	72.619	136.905	235.714	555	451	568	132	565	481	545	488	563	4348
DBVPG6044 x Y12	G11	109.924	111.45	91.6667	89.8148	129.63	110.112	17.1975	80.2548	107.643	546	540	492	356	566	308	224	211	345	3588
DBVPG6044 x Y12	G1	102.721	106.122	89.5833	81.25	131.25	117.582	13.6364	69.8864	92.0455	484	490	455	172	569	362	184	154	274	3144
DBVPG6044 x Y12	E9	85.9155	86.6197	70.8738	68.932	132.039	146.552	54.8872	90.2256	130.075	126	128	63	33	570	515	515	272	426	2648
DBVPG6044 x Y12	B4	98.7805	96.3415	80	77.1429	132.381	153.191	12.1951	51.2195	156.098	426	336	217	94	571	548	163	58	489	2902
DBVPG6044 x Y12	B9	115.672	105.224	85.2941	91.1765	133.333	150	20.6667	89.3333	112	563	470	359	388	572	533	276	264	372	3797
DBVPG6044 x Y12	E11	90.3448	88.9655	77.9817	77.9817	135.78	134.211	14.5833	91.6667	122.222	244	173	161	110	573	469	191	284	409	2614
DBVPG6044 x Y12	G9	105.063	100	106.186	90.7216	140.206	110.227	143.662	205.634	238.028	509	405	571	382	574	310	574	556	564	4445
DBVPG6044 x Y12	A2	87.6984	91.0714	116.505	87.3786	142.718	41.9355	17.5325	81.1688	98.7013	171	209	575	301	575	22	229	217	308	2607
DBVPG6044 x Y12	A4	95.6221	90.553	118.725	106.375	144.622	130.588	18.7919	92.6174	116.107	363	195	577	535	576	453	242	295	387	3623
DBVPG6044 x Y12	A9	90.1879	93.3194	118.152	98.0198	146.535	139.08	21.6216	118.018	123.423	241	260	576	497	577	488	295	432	412	3778

## Sheet: Sorbitol
	Strain	AA	Formic	Furfural	HMF	Vanillin	Sorbitol	Ethanol	T (35'C)	T (40'C)	rankAA	rankF	rankFurf	Rank HMF	Rank vanillin	Rank Sorbitol	Rank Ethanol	Rank T 35	Rank T 40	Total (min 9, max 864)
DBVPG6044 x Y12	A2	87.6984	91.0714	116.505	87.3786	142.718	41.9355	17.5325	81.1688	98.7013	171	209	575	301	575	22	229	217	308	2607
DBVPG6044 x Y12	B7	108.333	100.758	81.5385	76.1538	110	48.8372	29.0323	133.333	197.849	539	412	249	83	489	23	381	479	542	3197
DBVPG6044 x Y12	H4	107.285	103.311	76	81	93	77.9528	35	140	196	531	447	120	166	406	46	444	494	539	3193
DBVPG6044 x Y12	H12	86.5497	84.7953	74.7748	58.5586	108.108	78.7879	29.2553	89.8936	97.8723	140	109	104	7	479	49	386	270	301	1845
DBVPG6044 x Y12	F8	87.6106	97.3451	79.8246	77.193	102.632	81.0606	29.8734	98.481	112.658	166	361	205	96	455	60	393	340	375	2451
DBVPG6044 x Y12	B5	104.511	98.4962	81.3433	86.5672	106.716	81.1111	44.186	150	219.767	504	373	245	277	472	61	487	513	558	3490
DBVPG6044 x Y12	H3	109.032	110.968	71.4286	76.6917	102.256	81.9149	24.031	100	144.186	544	537	66	91	452	64	329	349	466	2898
DBVPG6044 x Y12	H6	82.8947	87.5	76.7857	84.8214	116.071	88.8158	20	100.69	113.793	75	140	137	238	527	105	267	353	380	2222
DBVPG6044 x Y12	G8	92.8571	97.1429	85.0746	73.1343	100.746	90.8497	55.9633	129.358	155.046	294	359	353	55	443	121	519	468	488	3100
DBVPG6044 x Y12	H7	86.7647	80.1471	80.8333	75.8333	110	91.9192	30.9278	131.959	163.918	145	63	233	80	488	137	405	474	505	2530
DBVPG6044 x Y12	F12	107.194	102.878	81.6667	84.1667	114.167	92.3611	129.787	119.149	148.936	529	442	252	220	517	141	572	436	472	3581
DBVPG6044 x Y12	G4	82.3529	88.9706	77.6786	77.6786	110.714	97.7273	13.2275	66.1376	108.995	68	174	155	105	491	198	179	137	354	1861
DBVPG6044 x Y12	G6	97.6744	106.977	75.2475	68.3168	110.891	97.9021	37.5	88.8889	118.75	413	501	110	28	494	199	461	260	396	2862
DBVPG6044 x Y12	H2	71.6129	78.7097	76.7857	81.25	110.714	98.0952	33.8346	106.015	136.09	14	52	138	172	492	201	435	378	440	2322
DBVPG6044 x Y12	E1	96.3768	101.449	75.9259	65.7407	99.0741	98.7179	31.6239	103.419	132.479	380	426	118	21	433	206	411	368	433	2796
DBVPG6044 x Y12	B6	83.8509	98.7578	67.619	62.8571	120.952	99.2647	15.528	96.8944	110.559	89	379	41	13	545	211	201	323	367	2169
DBVPG6044 x Y12	G3	106.667	102.424	90.4412	76.4706	113.971	101.802	44.2029	86.2319	115.942	523	440	468	85	514	235	488	248	386	3387
DBVPG6044 x Y12	H11	89.5706	84.0491	89.6226	90.566	125.472	101.961	21.2291	83.2402	104.469	221	102	456	377	555	238	287	233	327	2796
DBVPG6044 x Y12	C4	98.2759	96.5517	76.5957	74.4681	121.277	102.353	20	194.286	285.714	422	342	132	65	546	240	267	553	572	3139
DBVPG6044 x Y12	C1	114.384	128.767	76.5306	86.7347	117.347	102.469	30.7692	132.967	161.538	558	572	130	287	533	242	401	477	500	3700
DBVPG6044 x Y12	H1	110.582	108.466	88.764	78.6517	104.494	104.403	22.6994	57.6687	109.816	549	518	434	126	462	264	309	90	361	3113
DBVPG6044 x Y12	G5	103.077	96.1538	85.8268	81.1024	110.236	105.042	18.4049	76.0736	107.362	490	328	378	169	490	270	236	184	343	2888
DBVPG6044 x Y12	F4	85.2941	92.6471	80.4124	86.5979	121.649	105.983	27.4854	84.7953	92.9825	115	246	224	280	550	277	364	243	285	2584
DBVPG6044 x Y12	F2	92.1875	91.4062	85.8586	88.8889	103.03	106.818	35.8108	83.1081	117.568	281	220	379	337	458	282	447	232	392	3028
DBVPG6044 x Y12	C11	89.8305	88.9831	79.3103	81.8966	121.552	107.407	19.2982	128.07	179.825	232	175	186	183	549	286	251	464	527	2853
DBVPG6044 x Y12	E12	92.1053	95.3947	77.3109	69.7479	115.126	107.407	21.0884	97.2789	127.891	278	311	147	37	522	287	286	328	419	2615
DBVPG6044 x Y12	B8	80.4688	94.5313	83.1776	75.7009	114.953	109.302	61.194	180.597	262.687	44	288	303	76	521	301	532	550	569	3184
DBVPG6044 x Y12	H10	97.7273	93.75	78.2178	78.2178	105.941	109.901	23.8095	115.873	151.587	414	270	166	113	466	306	325	426	481	2967
DBVPG6044 x Y12	G11	109.924	111.45	91.6667	89.8148	129.63	110.112	17.1975	80.2548	107.643	546	540	492	356	566	308	224	211	345	3588
DBVPG6044 x Y12	G9	105.063	100	106.186	90.7216	140.206	110.227	143.662	205.634	238.028	509	405	571	382	574	310	574	556	564	4445
DBVPG6044 x Y12	G12	83.1169	88.961	92.437	80.6723	112.605	111.429	28.75	74.375	85	78	172	502	163	502	317	379	178	244	2535
DBVPG6044 x Y12	C2	99.2647	96.3235	97.6744	96.5116	55.814	113.609	37.7273	198.182	261.364	440	335	551	481	206	330	464	555	568	3930
DBVPG6044 x Y12	F10	99.3902	106.707	83.2	65.6	113.6	113.725	19.3182	84.6591	90.9091	442	497	304	20	511	332	253	242	269	2870
DBVPG6044 x Y12	G7	90.2985	93.2836	86.8852	75.4098	113.115	115.068	21.7949	89.7436	121.795	242	259	401	74	508	341	297	267	405	2794
DBVPG6044 x Y12	B11	103.906	102.344	82.6772	81.1024	118.898	115.254	35.7143	154.762	203.571	499	438	278	169	539	342	446	516	550	3777
DBVPG6044 x Y12	F3	96.2963	103.704	84	75.2	112	116.129	27.8571	87.1429	120.714	378	452	328	72	498	350	370	254	403	3105
DBVPG6044 x Y12	H9	86.2069	77.2414	82.243	72.8972	119.626	116.456	32	90.8571	92	134	40	267	53	541	352	415	279	273	2354
DBVPG6044 x Y12	C10	94.8718	105.769	81.1966	74.359	116.239	116.667	14.9425	76.4368	113.793	351	481	241	63	528	355	194	189	380	2782
DBVPG6044 x Y12	G1	102.721	106.122	89.5833	81.25	131.25	117.582	13.6364	69.8864	92.0455	484	490	455	172	569	362	184	154	274	3144
DBVPG6044 x Y12	A1	89.3443	89.7541	95.393	90.2439	105.691	117.872	27.3026	88.8158	176.974	213	185	532	367	464	363	363	259	523	3269
DBVPG6044 x Y12	A12	89.8618	94.7005	100.23	84.8276	114.483	121.053	16.2791	82.1705	165.116	234	296	563	239	519	391	211	221	508	3182
DBVPG6044 x Y12	E2	87.069	90.5172	93.4066	90.1099	107.692	121.495	29.078	93.617	118.44	151	194	515	364	477	393	382	301	393	3170
DBVPG6044 x Y12	B2	103.419	105.983	90.1099	92.3077	100	121.667	110.769	163.077	241.538	493	488	462	410	441	394	565	529	565	4347
DBVPG6044 x Y12	E8	118.045	115.789	91.5966	79.8319	97.479	122.951	24.4094	88.189	149.606	568	556	489	144	429	401	332	257	478	3654
DBVPG6044 x Y12	B3	85.9155	92.2535	81.8182	83.3333	108.333	125.287	12.2951	100	130.328	126	235	259	204	481	415	164	350	428	2662
DBVPG6044 x Y12	A5	97.9798	96.3636	97.6019	88.4892	113.669	125.455	34.4203	73.1884	162.319	418	337	550	327	512	419	441	171	503	3678
DBVPG6044 x Y12	H5	88.5714	84.2857	77.686	78.5124	101.653	126.027	21.519	82.2785	108.861	191	103	156	121	450	425	293	222	353	2314
DBVPG6044 x Y12	E4	90	92.8571	81.1881	68.3168	128.713	126.966	15.7025	116.529	157.025	237	248	240	30	564	428	204	427	494	2872
DBVPG6044 x Y12	E7	83.0769	89.2308	73.2759	71.5517	116.379	127.119	8.58896	82.8221	99.3865	77	179	87	47	530	430	112	228	311	2001
DBVPG6044 x Y12	F7	81.746	86.5079	82.4561	67.5439	117.544	127.193	13.6364	92.4242	121.97	60	126	274	24	535	432	183	291	406	2331
DBVPG6044 x Y12	F9	78.626	81.6794	81.5534	74.7573	126.214	127.863	40.8046	106.322	168.966	32	73	250	70	557	439	475	380	511	2787
DBVPG6044 x Y12	B10	87.0968	96.7742	90.4348	80.8696	118.261	129.825	15.0376	121.053	104.511	152	346	467	165	538	445	195	442	329	3079
DBVPG6044 x Y12	C8	96.748	113.821	79.8077	75.9615	99.0385	129.87	18.8406	97.1014	147.826	389	550	203	81	432	447	244	326	471	3143
DBVPG6044 x Y12	C9	93.6508	71.4286	80	85.5556	127.778	130.159	32.5758	96.2121	149.242	319	22	212	253	563	449	421	317	476	3032
DBVPG6044 x Y12	A4	95.6221	90.553	118.725	106.375	144.622	130.588	18.7919	92.6174	116.107	363	195	577	535	576	453	242	295	387	3623
DBVPG6044 x Y12	F1	122.222	119.048	94.9495	83.8384	114.141	131.25	19.7279	89.1156	112.245	572	563	529	210	515	456	261	263	373	3742
DBVPG6044 x Y12	E5	85.3147	88.8112	86.0656	70.4918	115.574	133.333	31.7829	104.651	138.76	116	168	385	42	525	465	412	371	449	2933
DBVPG6044 x Y12	G10	90.3448	91.7241	86.2745	84.3137	117.647	133.735	90.9091	144.318	175	245	227	388	225	536	467	560	506	521	3675
DBVPG6044 x Y12	E11	90.3448	88.9655	77.9817	77.9817	135.78	134.211	14.5833	91.6667	122.222	244	173	161	110	573	469	191	284	409	2614
DBVPG6044 x Y12	C6	96.875	128.125	80	87.2727	125.455	135.366	12.5683	62.8415	119.126	393	570	213	297	554	471	170	118	397	3183
DBVPG6044 x Y12	F11	113.669	103.597	102.727	79.0909	129.091	137.209	72.619	136.905	235.714	555	451	568	132	565	481	545	488	563	4348
DBVPG6044 x Y12	E6	114.615	106.154	75	80.4348	94.5652	137.5	11.1111	113.889	92.5926	559	491	106	155	412	482	149	418	284	3056
DBVPG6044 x Y12	D8	82.9268	88.6179	72.7273	65.2893	106.612	137.705	17.9487	94.8718	125.641	76	162	79	19	471	484	232	310	416	2249
DBVPG6044 x Y12	D5	106.818	104.545	88.8	68.8	100.8	137.838	22.695	100	125.532	525	460	436	32	444	486	308	349	414	3454
DBVPG6044 x Y12	A9	90.1879	93.3194	118.152	98.0198	146.535	139.08	21.6216	118.018	123.423	241	260	576	497	577	488	295	432	412	3778
DBVPG6044 x Y12	A7	89.9123	90.7895	98.0769	77.1635	106.01	140.323	30.6667	29.3333	233.333	235	199	553	95	467	493	400	13	562	3017
DBVPG6044 x Y12	E10	99.2701	91.9708	77.5701	76.6355	113.084	140.698	12.5	92.1875	139.062	441	229	151	90	507	494	168	290	452	2822
DBVPG6044 x Y12	D12	82.1429	89.2857	60.6557	41.8033	113.934	141	23.0769	111.111	147.009	67	180	13	2	513	495	313	407	469	2459
DBVPG6044 x Y12	C12	91.5385	111.538	81.7308	84.6154	120.192	141.139	41.4545	158.182	200.364	263	541	257	229	543	496	477	524	545	3875
DBVPG6044 x Y12	B1	81.8182	86.6667	82.7869	98.3607	126.23	141.379	27.8351	140.206	230.928	62	129	286	499	558	498	369	495	561	3457
DBVPG6044 x Y12	D4	81.6993	88.8889	73.5849	66.9811	114.151	143.59	13.4615	135.577	149.038	58	169	90	22	516	506	181	483	474	2499
DBVPG6044 x Y12	A10	85.9649	94.7368	106.336	84.2975	125.62	144	59.4937	131.646	193.671	130	297	572	223	556	508	529	472	536	3823
DBVPG6044 x Y12	E9	85.9155	86.6197	70.8738	68.932	132.039	146.552	54.8872	90.2256	130.075	126	128	63	33	570	515	515	272	426	2648
DBVPG6044 x Y12	D6	81.3008	87.8049	71.875	79.1667	123.958	147.541	14.3939	97.7273	129.545	52	147	68	134	551	519	188	333	424	2416
DBVPG6044 x Y12	E3	102.143	101.429	87.2881	72.0339	124.576	148.182	38.0531	123.894	116.814	474	425	410	48	553	523	466	452	390	3741
DBVPG6044 x Y12	H8	115.862	102.069	76.6667	79.1667	99.1667	148.837	18.8235	69.4118	87.0588	564	432	135	133	434	527	243	151	256	2875
DBVPG6044 x Y12	G2	85.9259	91.1111	86.4865	72.0721	110.811	149.02	22.619	69.0476	86.3095	128	211	396	50	493	529	306	148	252	2513
DBVPG6044 x Y12	A8	91.689	92.4933	89.8219	75.5725	100	149.057	24.2424	178.788	260.606	271	241	459	75	436	530	330	549	567	3458
DBVPG6044 x Y12	B9	115.672	105.224	85.2941	91.1765	133.333	150	20.6667	89.3333	112	563	470	359	388	572	533	276	264	372	3797
DBVPG6044 x Y12	D7	83.7838	84.4595	79.646	69.0265	107.08	150.575	15.1515	114.394	134.848	87	106	199	35	475	536	196	419	437	2490
DBVPG6044 x Y12	C3	85.034	100	77.2727	75.7576	109.848	151.25	8.91089	130.693	200.99	111	405	146	77	487	539	123	470	546	2904
DBVPG6044 x Y12	D9	102.817	90.8451	76.2887	77.3196	115.464	151.765	16.7742	77.4194	108.387	486	202	125	99	524	541	220	197	350	2744
DBVPG6044 x Y12	D3	107.143	105	92.381	80	113.333	152	11.194	92.5373	112.687	528	467	499	147	509	543	153	293	376	3515
DBVPG6044 x Y12	B4	98.7805	96.3415	80	77.1429	132.381	153.191	12.1951	51.2195	156.098	426	336	217	94	571	548	163	58	489	2902
DBVPG6044 x Y12	D10	84.2857	91.4286	77.193	74.5614	107.018	154.93	46.9136	166.667	200	95	221	145	67	474	550	499	533	543	3127
DBVPG6044 x Y12	D2	103.226	108.065	93.5484	91.3978	89.2473	156.757	34.188	98.2906	135.897	491	513	518	390	393	553	437	338	439	4072
DBVPG6044 x Y12	D11	91.7293	93.2331	76.5217	71.3043	109.565	156.923	30	143	165	272	257	129	45	484	554	396	502	507	3146
DBVPG6044 x Y12	A11	96.8	100.2	108.989	90.1685	127.247	158.537	25.5319	94.3262	109.22	392	408	574	365	561	556	347	306	355	3864
DBVPG6044 x Y12	F5	97.8571	95	85.9504	80.1653	108.264	166.292	37.3984	92.6829	116.26	416	305	380	150	480	560	460	297	388	3436
DBVPG6044 x Y12	F6	94.4	103.2	70.4082	78.5714	119.388	167.708	20	80.9524	100	338	445	60	123	540	562	262	215	312	2857
DBVPG6044 x Y12	D1	85.5172	91.0345	67.6471	69.6078	92.1569	171.429	15.2174	97.8261	120.29	119	208	42	36	403	565	198	335	399	2305
DBVPG6044 x Y12	A3	103.325	105.463	99.0268	83.2117	117.518	180	0	133.333	160.215	492	473	557	202	534	568	35	478	497	3836
DBVPG6044 x Y12	C5	84.9673	77.7778	80.4348	80.4348	102.174	180.851	37.3016	118.254	154.762	110	44	225	155	451	569	459	434	487	2934
DBVPG6044 x Y12	A6	94.5122	91.4634	102.597	92.5325	126.623	183.721	78.8462	46.1538	376.923	342	223	567	413	559	571	548	40	577	3840
DBVPG6044 x Y12	B12	93.4307	113.869	83.7398	80.4878	108.943	190.244	23.0769	80.1282	128.205	314	551	317	157	483	573	314	209	421	3339
DBVPG6044 x Y12	C7	85.9259	82.2222	87.8505	84.1121	121.495	292.857	25.5102	127.551	164.286	128	78	420	218	548	577	344	462	506	3281

## Sheet: Ethanol
	Strain	AA	Formic	Furfural	HMF	Vanillin	Sorbitol	Ethanol	T (35'C)	T (40'C)	rankAA	rankF	rankFurf	Rank HMF	Rank vanillin	Rank Sorbitol	Rank Ethanol	Rank T 35	Rank T 40	Total (min 9, max 864)
DBVPG6044 x Y12	A3	103.325	105.463	99.0268	83.2117	117.518	180	0	133.333	160.215	492	473	557	202	534	568	35	478	497	3836
DBVPG6044 x Y12	E7	83.0769	89.2308	73.2759	71.5517	116.379	127.119	8.58896	82.8221	99.3865	77	179	87	47	530	430	112	228	311	2001
DBVPG6044 x Y12	C3	85.034	100	77.2727	75.7576	109.848	151.25	8.91089	130.693	200.99	111	405	146	77	487	539	123	470	546	2904
DBVPG6044 x Y12	E6	114.615	106.154	75	80.4348	94.5652	137.5	11.1111	113.889	92.5926	559	491	106	155	412	482	149	418	284	3056
DBVPG6044 x Y12	D3	107.143	105	92.381	80	113.333	152	11.194	92.5373	112.687	528	467	499	147	509	543	153	293	376	3515
DBVPG6044 x Y12	B4	98.7805	96.3415	80	77.1429	132.381	153.191	12.1951	51.2195	156.098	426	336	217	94	571	548	163	58	489	2902
DBVPG6044 x Y12	B3	85.9155	92.2535	81.8182	83.3333	108.333	125.287	12.2951	100	130.328	126	235	259	204	481	415	164	350	428	2662
DBVPG6044 x Y12	E10	99.2701	91.9708	77.5701	76.6355	113.084	140.698	12.5	92.1875	139.062	441	229	151	90	507	494	168	290	452	2822
DBVPG6044 x Y12	C6	96.875	128.125	80	87.2727	125.455	135.366	12.5683	62.8415	119.126	393	570	213	297	554	471	170	118	397	3183
DBVPG6044 x Y12	G4	82.3529	88.9706	77.6786	77.6786	110.714	97.7273	13.2275	66.1376	108.995	68	174	155	105	491	198	179	137	354	1861
DBVPG6044 x Y12	D4	81.6993	88.8889	73.5849	66.9811	114.151	143.59	13.4615	135.577	149.038	58	169	90	22	516	506	181	483	474	2499
DBVPG6044 x Y12	F7	81.746	86.5079	82.4561	67.5439	117.544	127.193	13.6364	92.4242	121.97	60	126	274	24	535	432	183	291	406	2331
DBVPG6044 x Y12	G1	102.721	106.122	89.5833	81.25	131.25	117.582	13.6364	69.8864	92.0455	484	490	455	172	569	362	184	154	274	3144
DBVPG6044 x Y12	D6	81.3008	87.8049	71.875	79.1667	123.958	147.541	14.3939	97.7273	129.545	52	147	68	134	551	519	188	333	424	2416
DBVPG6044 x Y12	E11	90.3448	88.9655	77.9817	77.9817	135.78	134.211	14.5833	91.6667	122.222	244	173	161	110	573	469	191	284	409	2614
DBVPG6044 x Y12	C10	94.8718	105.769	81.1966	74.359	116.239	116.667	14.9425	76.4368	113.793	351	481	241	63	528	355	194	189	380	2782
DBVPG6044 x Y12	B10	87.0968	96.7742	90.4348	80.8696	118.261	129.825	15.0376	121.053	104.511	152	346	467	165	538	445	195	442	329	3079
DBVPG6044 x Y12	D7	83.7838	84.4595	79.646	69.0265	107.08	150.575	15.1515	114.394	134.848	87	106	199	35	475	536	196	419	437	2490
DBVPG6044 x Y12	D1	85.5172	91.0345	67.6471	69.6078	92.1569	171.429	15.2174	97.8261	120.29	119	208	42	36	403	565	198	335	399	2305
DBVPG6044 x Y12	B6	83.8509	98.7578	67.619	62.8571	120.952	99.2647	15.528	96.8944	110.559	89	379	41	13	545	211	201	323	367	2169
DBVPG6044 x Y12	E4	90	92.8571	81.1881	68.3168	128.713	126.966	15.7025	116.529	157.025	237	248	240	30	564	428	204	427	494	2872
DBVPG6044 x Y12	A12	89.8618	94.7005	100.23	84.8276	114.483	121.053	16.2791	82.1705	165.116	234	296	563	239	519	391	211	221	508	3182
DBVPG6044 x Y12	D9	102.817	90.8451	76.2887	77.3196	115.464	151.765	16.7742	77.4194	108.387	486	202	125	99	524	541	220	197	350	2744
DBVPG6044 x Y12	G11	109.924	111.45	91.6667	89.8148	129.63	110.112	17.1975	80.2548	107.643	546	540	492	356	566	308	224	211	345	3588
DBVPG6044 x Y12	A2	87.6984	91.0714	116.505	87.3786	142.718	41.9355	17.5325	81.1688	98.7013	171	209	575	301	575	22	229	217	308	2607
DBVPG6044 x Y12	D8	82.9268	88.6179	72.7273	65.2893	106.612	137.705	17.9487	94.8718	125.641	76	162	79	19	471	484	232	310	416	2249
DBVPG6044 x Y12	G5	103.077	96.1538	85.8268	81.1024	110.236	105.042	18.4049	76.0736	107.362	490	328	378	169	490	270	236	184	343	2888
DBVPG6044 x Y12	A4	95.6221	90.553	118.725	106.375	144.622	130.588	18.7919	92.6174	116.107	363	195	577	535	576	453	242	295	387	3623
DBVPG6044 x Y12	H8	115.862	102.069	76.6667	79.1667	99.1667	148.837	18.8235	69.4118	87.0588	564	432	135	133	434	527	243	151	256	2875
DBVPG6044 x Y12	C8	96.748	113.821	79.8077	75.9615	99.0385	129.87	18.8406	97.1014	147.826	389	550	203	81	432	447	244	326	471	3143
DBVPG6044 x Y12	C11	89.8305	88.9831	79.3103	81.8966	121.552	107.407	19.2982	128.07	179.825	232	175	186	183	549	286	251	464	527	2853
DBVPG6044 x Y12	F10	99.3902	106.707	83.2	65.6	113.6	113.725	19.3182	84.6591	90.9091	442	497	304	20	511	332	253	242	269	2870
DBVPG6044 x Y12	F1	122.222	119.048	94.9495	83.8384	114.141	131.25	19.7279	89.1156	112.245	572	563	529	210	515	456	261	263	373	3742
DBVPG6044 x Y12	F6	94.4	103.2	70.4082	78.5714	119.388	167.708	20	80.9524	100	338	445	60	123	540	562	262	215	312	2857
DBVPG6044 x Y12	H6	82.8947	87.5	76.7857	84.8214	116.071	88.8158	20	100.69	113.793	75	140	137	238	527	105	267	353	380	2222
DBVPG6044 x Y12	C4	98.2759	96.5517	76.5957	74.4681	121.277	102.353	20	194.286	285.714	422	342	132	65	546	240	267	553	572	3139
DBVPG6044 x Y12	B9	115.672	105.224	85.2941	91.1765	133.333	150	20.6667	89.3333	112	563	470	359	388	572	533	276	264	372	3797
DBVPG6044 x Y12	E12	92.1053	95.3947	77.3109	69.7479	115.126	107.407	21.0884	97.2789	127.891	278	311	147	37	522	287	286	328	419	2615
DBVPG6044 x Y12	H11	89.5706	84.0491	89.6226	90.566	125.472	101.961	21.2291	83.2402	104.469	221	102	456	377	555	238	287	233	327	2796
DBVPG6044 x Y12	H5	88.5714	84.2857	77.686	78.5124	101.653	126.027	21.519	82.2785	108.861	191	103	156	121	450	425	293	222	353	2314
DBVPG6044 x Y12	A9	90.1879	93.3194	118.152	98.0198	146.535	139.08	21.6216	118.018	123.423	241	260	576	497	577	488	295	432	412	3778
DBVPG6044 x Y12	G7	90.2985	93.2836	86.8852	75.4098	113.115	115.068	21.7949	89.7436	121.795	242	259	401	74	508	341	297	267	405	2794
DBVPG6044 x Y12	G2	85.9259	91.1111	86.4865	72.0721	110.811	149.02	22.619	69.0476	86.3095	128	211	396	50	493	529	306	148	252	2513
DBVPG6044 x Y12	D5	106.818	104.545	88.8	68.8	100.8	137.838	22.695	100	125.532	525	460	436	32	444	486	308	349	414	3454
DBVPG6044 x Y12	H1	110.582	108.466	88.764	78.6517	104.494	104.403	22.6994	57.6687	109.816	549	518	434	126	462	264	309	90	361	3113
DBVPG6044 x Y12	D12	82.1429	89.2857	60.6557	41.8033	113.934	141	23.0769	111.111	147.009	67	180	13	2	513	495	313	407	469	2459
DBVPG6044 x Y12	B12	93.4307	113.869	83.7398	80.4878	108.943	190.244	23.0769	80.1282	128.205	314	551	317	157	483	573	314	209	421	3339
DBVPG6044 x Y12	H10	97.7273	93.75	78.2178	78.2178	105.941	109.901	23.8095	115.873	151.587	414	270	166	113	466	306	325	426	481	2967
DBVPG6044 x Y12	H3	109.032	110.968	71.4286	76.6917	102.256	81.9149	24.031	100	144.186	544	537	66	91	452	64	329	349	466	2898
DBVPG6044 x Y12	A8	91.689	92.4933	89.8219	75.5725	100	149.057	24.2424	178.788	260.606	271	241	459	75	436	530	330	549	567	3458
DBVPG6044 x Y12	E8	118.045	115.789	91.5966	79.8319	97.479	122.951	24.4094	88.189	149.606	568	556	489	144	429	401	332	257	478	3654
DBVPG6044 x Y12	C7	85.9259	82.2222	87.8505	84.1121	121.495	292.857	25.5102	127.551	164.286	128	78	420	218	548	577	344	462	506	3281
DBVPG6044 x Y12	A11	96.8	100.2	108.989	90.1685	127.247	158.537	25.5319	94.3262	109.22	392	408	574	365	561	556	347	306	355	3864
DBVPG6044 x Y12	A1	89.3443	89.7541	95.393	90.2439	105.691	117.872	27.3026	88.8158	176.974	213	185	532	367	464	363	363	259	523	3269
DBVPG6044 x Y12	F4	85.2941	92.6471	80.4124	86.5979	121.649	105.983	27.4854	84.7953	92.9825	115	246	224	280	550	277	364	243	285	2584
DBVPG6044 x Y12	B1	81.8182	86.6667	82.7869	98.3607	126.23	141.379	27.8351	140.206	230.928	62	129	286	499	558	498	369	495	561	3457
DBVPG6044 x Y12	F3	96.2963	103.704	84	75.2	112	116.129	27.8571	87.1429	120.714	378	452	328	72	498	350	370	254	403	3105
DBVPG6044 x Y12	G12	83.1169	88.961	92.437	80.6723	112.605	111.429	28.75	74.375	85	78	172	502	163	502	317	379	178	244	2535
DBVPG6044 x Y12	B7	108.333	100.758	81.5385	76.1538	110	48.8372	29.0323	133.333	197.849	539	412	249	83	489	23	381	479	542	3197
DBVPG6044 x Y12	E2	87.069	90.5172	93.4066	90.1099	107.692	121.495	29.078	93.617	118.44	151	194	515	364	477	393	382	301	393	3170
DBVPG6044 x Y12	H12	86.5497	84.7953	74.7748	58.5586	108.108	78.7879	29.2553	89.8936	97.8723	140	109	104	7	479	49	386	270	301	1845
DBVPG6044 x Y12	F8	87.6106	97.3451	79.8246	77.193	102.632	81.0606	29.8734	98.481	112.658	166	361	205	96	455	60	393	340	375	2451
DBVPG6044 x Y12	D11	91.7293	93.2331	76.5217	71.3043	109.565	156.923	30	143	165	272	257	129	45	484	554	396	502	507	3146
DBVPG6044 x Y12	A7	89.9123	90.7895	98.0769	77.1635	106.01	140.323	30.6667	29.3333	233.333	235	199	553	95	467	493	400	13	562	3017
DBVPG6044 x Y12	C1	114.384	128.767	76.5306	86.7347	117.347	102.469	30.7692	132.967	161.538	558	572	130	287	533	242	401	477	500	3700
DBVPG6044 x Y12	H7	86.7647	80.1471	80.8333	75.8333	110	91.9192	30.9278	131.959	163.918	145	63	233	80	488	137	405	474	505	2530
DBVPG6044 x Y12	E1	96.3768	101.449	75.9259	65.7407	99.0741	98.7179	31.6239	103.419	132.479	380	426	118	21	433	206	411	368	433	2796
DBVPG6044 x Y12	E5	85.3147	88.8112	86.0656	70.4918	115.574	133.333	31.7829	104.651	138.76	116	168	385	42	525	465	412	371	449	2933
DBVPG6044 x Y12	H9	86.2069	77.2414	82.243	72.8972	119.626	116.456	32	90.8571	92	134	40	267	53	541	352	415	279	273	2354
DBVPG6044 x Y12	C9	93.6508	71.4286	80	85.5556	127.778	130.159	32.5758	96.2121	149.242	319	22	212	253	563	449	421	317	476	3032
DBVPG6044 x Y12	H2	71.6129	78.7097	76.7857	81.25	110.714	98.0952	33.8346	106.015	136.09	14	52	138	172	492	201	435	378	440	2322
DBVPG6044 x Y12	D2	103.226	108.065	93.5484	91.3978	89.2473	156.757	34.188	98.2906	135.897	491	513	518	390	393	553	437	338	439	4072
DBVPG6044 x Y12	A5	97.9798	96.3636	97.6019	88.4892	113.669	125.455	34.4203	73.1884	162.319	418	337	550	327	512	419	441	171	503	3678
DBVPG6044 x Y12	H4	107.285	103.311	76	81	93	77.9528	35	140	196	531	447	120	166	406	46	444	494	539	3193
DBVPG6044 x Y12	B11	103.906	102.344	82.6772	81.1024	118.898	115.254	35.7143	154.762	203.571	499	438	278	169	539	342	446	516	550	3777
DBVPG6044 x Y12	F2	92.1875	91.4062	85.8586	88.8889	103.03	106.818	35.8108	83.1081	117.568	281	220	379	337	458	282	447	232	392	3028
DBVPG6044 x Y12	C5	84.9673	77.7778	80.4348	80.4348	102.174	180.851	37.3016	118.254	154.762	110	44	225	155	451	569	459	434	487	2934
DBVPG6044 x Y12	F5	97.8571	95	85.9504	80.1653	108.264	166.292	37.3984	92.6829	116.26	416	305	380	150	480	560	460	297	388	3436
DBVPG6044 x Y12	G6	97.6744	106.977	75.2475	68.3168	110.891	97.9021	37.5	88.8889	118.75	413	501	110	28	494	199	461	260	396	2862
DBVPG6044 x Y12	C2	99.2647	96.3235	97.6744	96.5116	55.814	113.609	37.7273	198.182	261.364	440	335	551	481	206	330	464	555	568	3930
DBVPG6044 x Y12	E3	102.143	101.429	87.2881	72.0339	124.576	148.182	38.0531	123.894	116.814	474	425	410	48	553	523	466	452	390	3741
DBVPG6044 x Y12	F9	78.626	81.6794	81.5534	74.7573	126.214	127.863	40.8046	106.322	168.966	32	73	250	70	557	439	475	380	511	2787
DBVPG6044 x Y12	C12	91.5385	111.538	81.7308	84.6154	120.192	141.139	41.4545	158.182	200.364	263	541	257	229	543	496	477	524	545	3875
DBVPG6044 x Y12	B5	104.511	98.4962	81.3433	86.5672	106.716	81.1111	44.186	150	219.767	504	373	245	277	472	61	487	513	558	3490
DBVPG6044 x Y12	G3	106.667	102.424	90.4412	76.4706	113.971	101.802	44.2029	86.2319	115.942	523	440	468	85	514	235	488	248	386	3387
DBVPG6044 x Y12	D10	84.2857	91.4286	77.193	74.5614	107.018	154.93	46.9136	166.667	200	95	221	145	67	474	550	499	533	543	3127
DBVPG6044 x Y12	E9	85.9155	86.6197	70.8738	68.932	132.039	146.552	54.8872	90.2256	130.075	126	128	63	33	570	515	515	272	426	2648
DBVPG6044 x Y12	G8	92.8571	97.1429	85.0746	73.1343	100.746	90.8497	55.9633	129.358	155.046	294	359	353	55	443	121	519	468	488	3100
DBVPG6044 x Y12	A10	85.9649	94.7368	106.336	84.2975	125.62	144	59.4937	131.646	193.671	130	297	572	223	556	508	529	472	536	3823
DBVPG6044 x Y12	B8	80.4688	94.5313	83.1776	75.7009	114.953	109.302	61.194	180.597	262.687	44	288	303	76	521	301	532	550	569	3184
DBVPG6044 x Y12	F11	113.669	103.597	102.727	79.0909	129.091	137.209	72.619	136.905	235.714	555	451	568	132	565	481	545	488	563	4348
DBVPG6044 x Y12	A6	94.5122	91.4634	102.597	92.5325	126.623	183.721	78.8462	46.1538	376.923	342	223	567	413	559	571	548	40	577	3840
DBVPG6044 x Y12	G10	90.3448	91.7241	86.2745	84.3137	117.647	133.735	90.9091	144.318	175	245	227	388	225	536	467	560	506	521	3675
DBVPG6044 x Y12	B2	103.419	105.983	90.1099	92.3077	100	121.667	110.769	163.077	241.538	493	488	462	410	441	394	565	529	565	4347
DBVPG6044 x Y12	F12	107.194	102.878	81.6667	84.1667	114.167	92.3611	129.787	119.149	148.936	529	442	252	220	517	141	572	436	472	3581
DBVPG6044 x Y12	G9	105.063	100	106.186	90.7216	140.206	110.227	143.662	205.634	238.028	509	405	571	382	574	310	574	556	564	4445

## Sheet: T35
	Strain	AA	Formic	Furfural	HMF	Vanillin	Sorbitol	Ethanol	T (35'C)	T (40'C)	rankAA	rankF	rankFurf	Rank HMF	Rank vanillin	Rank Sorbitol	Rank Ethanol	Rank T 35	Rank T 40	Total (min 9, max 864)
DBVPG6044 x Y12	A7	89.9123	90.7895	98.0769	77.1635	106.01	140.323	30.6667	29.3333	233.333	235	199	553	95	467	493	400	13	562	3017
DBVPG6044 x Y12	A6	94.5122	91.4634	102.597	92.5325	126.623	183.721	78.8462	46.1538	376.923	342	223	567	413	559	571	548	40	577	3840
DBVPG6044 x Y12	B4	98.7805	96.3415	80	77.1429	132.381	153.191	12.1951	51.2195	156.098	426	336	217	94	571	548	163	58	489	2902
DBVPG6044 x Y12	H1	110.582	108.466	88.764	78.6517	104.494	104.403	22.6994	57.6687	109.816	549	518	434	126	462	264	309	90	361	3113
DBVPG6044 x Y12	C6	96.875	128.125	80	87.2727	125.455	135.366	12.5683	62.8415	119.126	393	570	213	297	554	471	170	118	397	3183
DBVPG6044 x Y12	G4	82.3529	88.9706	77.6786	77.6786	110.714	97.7273	13.2275	66.1376	108.995	68	174	155	105	491	198	179	137	354	1861
DBVPG6044 x Y12	G2	85.9259	91.1111	86.4865	72.0721	110.811	149.02	22.619	69.0476	86.3095	128	211	396	50	493	529	306	148	252	2513
DBVPG6044 x Y12	H8	115.862	102.069	76.6667	79.1667	99.1667	148.837	18.8235	69.4118	87.0588	564	432	135	133	434	527	243	151	256	2875
DBVPG6044 x Y12	G1	102.721	106.122	89.5833	81.25	131.25	117.582	13.6364	69.8864	92.0455	484	490	455	172	569	362	184	154	274	3144
DBVPG6044 x Y12	A5	97.9798	96.3636	97.6019	88.4892	113.669	125.455	34.4203	73.1884	162.319	418	337	550	327	512	419	441	171	503	3678
DBVPG6044 x Y12	G12	83.1169	88.961	92.437	80.6723	112.605	111.429	28.75	74.375	85	78	172	502	163	502	317	379	178	244	2535
DBVPG6044 x Y12	G5	103.077	96.1538	85.8268	81.1024	110.236	105.042	18.4049	76.0736	107.362	490	328	378	169	490	270	236	184	343	2888
DBVPG6044 x Y12	C10	94.8718	105.769	81.1966	74.359	116.239	116.667	14.9425	76.4368	113.793	351	481	241	63	528	355	194	189	380	2782
DBVPG6044 x Y12	D9	102.817	90.8451	76.2887	77.3196	115.464	151.765	16.7742	77.4194	108.387	486	202	125	99	524	541	220	197	350	2744
DBVPG6044 x Y12	B12	93.4307	113.869	83.7398	80.4878	108.943	190.244	23.0769	80.1282	128.205	314	551	317	157	483	573	314	209	421	3339
DBVPG6044 x Y12	G11	109.924	111.45	91.6667	89.8148	129.63	110.112	17.1975	80.2548	107.643	546	540	492	356	566	308	224	211	345	3588
DBVPG6044 x Y12	F6	94.4	103.2	70.4082	78.5714	119.388	167.708	20	80.9524	100	338	445	60	123	540	562	262	215	312	2857
DBVPG6044 x Y12	A2	87.6984	91.0714	116.505	87.3786	142.718	41.9355	17.5325	81.1688	98.7013	171	209	575	301	575	22	229	217	308	2607
DBVPG6044 x Y12	A12	89.8618	94.7005	100.23	84.8276	114.483	121.053	16.2791	82.1705	165.116	234	296	563	239	519	391	211	221	508	3182
DBVPG6044 x Y12	H5	88.5714	84.2857	77.686	78.5124	101.653	126.027	21.519	82.2785	108.861	191	103	156	121	450	425	293	222	353	2314
DBVPG6044 x Y12	E7	83.0769	89.2308	73.2759	71.5517	116.379	127.119	8.58896	82.8221	99.3865	77	179	87	47	530	430	112	228	311	2001
DBVPG6044 x Y12	F2	92.1875	91.4062	85.8586	88.8889	103.03	106.818	35.8108	83.1081	117.568	281	220	379	337	458	282	447	232	392	3028
DBVPG6044 x Y12	H11	89.5706	84.0491	89.6226	90.566	125.472	101.961	21.2291	83.2402	104.469	221	102	456	377	555	238	287	233	327	2796
DBVPG6044 x Y12	F10	99.3902	106.707	83.2	65.6	113.6	113.725	19.3182	84.6591	90.9091	442	497	304	20	511	332	253	242	269	2870
DBVPG6044 x Y12	F4	85.2941	92.6471	80.4124	86.5979	121.649	105.983	27.4854	84.7953	92.9825	115	246	224	280	550	277	364	243	285	2584
DBVPG6044 x Y12	G3	106.667	102.424	90.4412	76.4706	113.971	101.802	44.2029	86.2319	115.942	523	440	468	85	514	235	488	248	386	3387
DBVPG6044 x Y12	F3	96.2963	103.704	84	75.2	112	116.129	27.8571	87.1429	120.714	378	452	328	72	498	350	370	254	403	3105
DBVPG6044 x Y12	E8	118.045	115.789	91.5966	79.8319	97.479	122.951	24.4094	88.189	149.606	568	556	489	144	429	401	332	257	478	3654
DBVPG6044 x Y12	A1	89.3443	89.7541	95.393	90.2439	105.691	117.872	27.3026	88.8158	176.974	213	185	532	367	464	363	363	259	523	3269
DBVPG6044 x Y12	G6	97.6744	106.977	75.2475	68.3168	110.891	97.9021	37.5	88.8889	118.75	413	501	110	28	494	199	461	260	396	2862
DBVPG6044 x Y12	F1	122.222	119.048	94.9495	83.8384	114.141	131.25	19.7279	89.1156	112.245	572	563	529	210	515	456	261	263	373	3742
DBVPG6044 x Y12	B9	115.672	105.224	85.2941	91.1765	133.333	150	20.6667	89.3333	112	563	470	359	388	572	533	276	264	372	3797
DBVPG6044 x Y12	G7	90.2985	93.2836	86.8852	75.4098	113.115	115.068	21.7949	89.7436	121.795	242	259	401	74	508	341	297	267	405	2794
DBVPG6044 x Y12	H12	86.5497	84.7953	74.7748	58.5586	108.108	78.7879	29.2553	89.8936	97.8723	140	109	104	7	479	49	386	270	301	1845
DBVPG6044 x Y12	E9	85.9155	86.6197	70.8738	68.932	132.039	146.552	54.8872	90.2256	130.075	126	128	63	33	570	515	515	272	426	2648
DBVPG6044 x Y12	H9	86.2069	77.2414	82.243	72.8972	119.626	116.456	32	90.8571	92	134	40	267	53	541	352	415	279	273	2354
DBVPG6044 x Y12	E11	90.3448	88.9655	77.9817	77.9817	135.78	134.211	14.5833	91.6667	122.222	244	173	161	110	573	469	191	284	409	2614
DBVPG6044 x Y12	E10	99.2701	91.9708	77.5701	76.6355	113.084	140.698	12.5	92.1875	139.062	441	229	151	90	507	494	168	290	452	2822
DBVPG6044 x Y12	F7	81.746	86.5079	82.4561	67.5439	117.544	127.193	13.6364	92.4242	121.97	60	126	274	24	535	432	183	291	406	2331
DBVPG6044 x Y12	D3	107.143	105	92.381	80	113.333	152	11.194	92.5373	112.687	528	467	499	147	509	543	153	293	376	3515
DBVPG6044 x Y12	A4	95.6221	90.553	118.725	106.375	144.622	130.588	18.7919	92.6174	116.107	363	195	577	535	576	453	242	295	387	3623
DBVPG6044 x Y12	F5	97.8571	95	85.9504	80.1653	108.264	166.292	37.3984	92.6829	116.26	416	305	380	150	480	560	460	297	388	3436
DBVPG6044 x Y12	E2	87.069	90.5172	93.4066	90.1099	107.692	121.495	29.078	93.617	118.44	151	194	515	364	477	393	382	301	393	3170
DBVPG6044 x Y12	A11	96.8	100.2	108.989	90.1685	127.247	158.537	25.5319	94.3262	109.22	392	408	574	365	561	556	347	306	355	3864
DBVPG6044 x Y12	D8	82.9268	88.6179	72.7273	65.2893	106.612	137.705	17.9487	94.8718	125.641	76	162	79	19	471	484	232	310	416	2249
DBVPG6044 x Y12	C9	93.6508	71.4286	80	85.5556	127.778	130.159	32.5758	96.2121	149.242	319	22	212	253	563	449	421	317	476	3032
DBVPG6044 x Y12	B6	83.8509	98.7578	67.619	62.8571	120.952	99.2647	15.528	96.8944	110.559	89	379	41	13	545	211	201	323	367	2169
DBVPG6044 x Y12	C8	96.748	113.821	79.8077	75.9615	99.0385	129.87	18.8406	97.1014	147.826	389	550	203	81	432	447	244	326	471	3143
DBVPG6044 x Y12	E12	92.1053	95.3947	77.3109	69.7479	115.126	107.407	21.0884	97.2789	127.891	278	311	147	37	522	287	286	328	419	2615
DBVPG6044 x Y12	D6	81.3008	87.8049	71.875	79.1667	123.958	147.541	14.3939	97.7273	129.545	52	147	68	134	551	519	188	333	424	2416
DBVPG6044 x Y12	D1	85.5172	91.0345	67.6471	69.6078	92.1569	171.429	15.2174	97.8261	120.29	119	208	42	36	403	565	198	335	399	2305
DBVPG6044 x Y12	D2	103.226	108.065	93.5484	91.3978	89.2473	156.757	34.188	98.2906	135.897	491	513	518	390	393	553	437	338	439	4072
DBVPG6044 x Y12	F8	87.6106	97.3451	79.8246	77.193	102.632	81.0606	29.8734	98.481	112.658	166	361	205	96	455	60	393	340	375	2451
DBVPG6044 x Y12	D5	106.818	104.545	88.8	68.8	100.8	137.838	22.695	100	125.532	525	460	436	32	444	486	308	349	414	3454
DBVPG6044 x Y12	H3	109.032	110.968	71.4286	76.6917	102.256	81.9149	24.031	100	144.186	544	537	66	91	452	64	329	349	466	2898
DBVPG6044 x Y12	B3	85.9155	92.2535	81.8182	83.3333	108.333	125.287	12.2951	100	130.328	126	235	259	204	481	415	164	350	428	2662
DBVPG6044 x Y12	H6	82.8947	87.5	76.7857	84.8214	116.071	88.8158	20	100.69	113.793	75	140	137	238	527	105	267	353	380	2222
DBVPG6044 x Y12	E1	96.3768	101.449	75.9259	65.7407	99.0741	98.7179	31.6239	103.419	132.479	380	426	118	21	433	206	411	368	433	2796
DBVPG6044 x Y12	E5	85.3147	88.8112	86.0656	70.4918	115.574	133.333	31.7829	104.651	138.76	116	168	385	42	525	465	412	371	449	2933
DBVPG6044 x Y12	H2	71.6129	78.7097	76.7857	81.25	110.714	98.0952	33.8346	106.015	136.09	14	52	138	172	492	201	435	378	440	2322
DBVPG6044 x Y12	F9	78.626	81.6794	81.5534	74.7573	126.214	127.863	40.8046	106.322	168.966	32	73	250	70	557	439	475	380	511	2787
DBVPG6044 x Y12	D12	82.1429	89.2857	60.6557	41.8033	113.934	141	23.0769	111.111	147.009	67	180	13	2	513	495	313	407	469	2459
DBVPG6044 x Y12	E6	114.615	106.154	75	80.4348	94.5652	137.5	11.1111	113.889	92.5926	559	491	106	155	412	482	149	418	284	3056
DBVPG6044 x Y12	D7	83.7838	84.4595	79.646	69.0265	107.08	150.575	15.1515	114.394	134.848	87	106	199	35	475	536	196	419	437	2490
DBVPG6044 x Y12	H10	97.7273	93.75	78.2178	78.2178	105.941	109.901	23.8095	115.873	151.587	414	270	166	113	466	306	325	426	481	2967
DBVPG6044 x Y12	E4	90	92.8571	81.1881	68.3168	128.713	126.966	15.7025	116.529	157.025	237	248	240	30	564	428	204	427	494	2872
DBVPG6044 x Y12	A9	90.1879	93.3194	118.152	98.0198	146.535	139.08	21.6216	118.018	123.423	241	260	576	497	577	488	295	432	412	3778
DBVPG6044 x Y12	C5	84.9673	77.7778	80.4348	80.4348	102.174	180.851	37.3016	118.254	154.762	110	44	225	155	451	569	459	434	487	2934
DBVPG6044 x Y12	F12	107.194	102.878	81.6667	84.1667	114.167	92.3611	129.787	119.149	148.936	529	442	252	220	517	141	572	436	472	3581
DBVPG6044 x Y12	B10	87.0968	96.7742	90.4348	80.8696	118.261	129.825	15.0376	121.053	104.511	152	346	467	165	538	445	195	442	329	3079
DBVPG6044 x Y12	E3	102.143	101.429	87.2881	72.0339	124.576	148.182	38.0531	123.894	116.814	474	425	410	48	553	523	466	452	390	3741
DBVPG6044 x Y12	C7	85.9259	82.2222	87.8505	84.1121	121.495	292.857	25.5102	127.551	164.286	128	78	420	218	548	577	344	462	506	3281
DBVPG6044 x Y12	C11	89.8305	88.9831	79.3103	81.8966	121.552	107.407	19.2982	128.07	179.825	232	175	186	183	549	286	251	464	527	2853
DBVPG6044 x Y12	G8	92.8571	97.1429	85.0746	73.1343	100.746	90.8497	55.9633	129.358	155.046	294	359	353	55	443	121	519	468	488	3100
DBVPG6044 x Y12	C3	85.034	100	77.2727	75.7576	109.848	151.25	8.91089	130.693	200.99	111	405	146	77	487	539	123	470	546	2904
DBVPG6044 x Y12	A10	85.9649	94.7368	106.336	84.2975	125.62	144	59.4937	131.646	193.671	130	297	572	223	556	508	529	472	536	3823
DBVPG6044 x Y12	H7	86.7647	80.1471	80.8333	75.8333	110	91.9192	30.9278	131.959	163.918	145	63	233	80	488	137	405	474	505	2530
DBVPG6044 x Y12	C1	114.384	128.767	76.5306	86.7347	117.347	102.469	30.7692	132.967	161.538	558	572	130	287	533	242	401	477	500	3700
DBVPG6044 x Y12	A3	103.325	105.463	99.0268	83.2117	117.518	180	0	133.333	160.215	492	473	557	202	534	568	35	478	497	3836
DBVPG6044 x Y12	B7	108.333	100.758	81.5385	76.1538	110	48.8372	29.0323	133.333	197.849	539	412	249	83	489	23	381	479	542	3197
DBVPG6044 x Y12	D4	81.6993	88.8889	73.5849	66.9811	114.151	143.59	13.4615	135.577	149.038	58	169	90	22	516	506	181	483	474	2499
DBVPG6044 x Y12	F11	113.669	103.597	102.727	79.0909	129.091	137.209	72.619	136.905	235.714	555	451	568	132	565	481	545	488	563	4348
DBVPG6044 x Y12	H4	107.285	103.311	76	81	93	77.9528	35	140	196	531	447	120	166	406	46	444	494	539	3193
DBVPG6044 x Y12	B1	81.8182	86.6667	82.7869	98.3607	126.23	141.379	27.8351	140.206	230.928	62	129	286	499	558	498	369	495	561	3457
DBVPG6044 x Y12	D11	91.7293	93.2331	76.5217	71.3043	109.565	156.923	30	143	165	272	257	129	45	484	554	396	502	507	3146
DBVPG6044 x Y12	G10	90.3448	91.7241	86.2745	84.3137	117.647	133.735	90.9091	144.318	175	245	227	388	225	536	467	560	506	521	3675
DBVPG6044 x Y12	B5	104.511	98.4962	81.3433	86.5672	106.716	81.1111	44.186	150	219.767	504	373	245	277	472	61	487	513	558	3490
DBVPG6044 x Y12	B11	103.906	102.344	82.6772	81.1024	118.898	115.254	35.7143	154.762	203.571	499	438	278	169	539	342	446	516	550	3777
DBVPG6044 x Y12	C12	91.5385	111.538	81.7308	84.6154	120.192	141.139	41.4545	158.182	200.364	263	541	257	229	543	496	477	524	545	3875
DBVPG6044 x Y12	B2	103.419	105.983	90.1099	92.3077	100	121.667	110.769	163.077	241.538	493	488	462	410	441	394	565	529	565	4347
DBVPG6044 x Y12	D10	84.2857	91.4286	77.193	74.5614	107.018	154.93	46.9136	166.667	200	95	221	145	67	474	550	499	533	543	3127
DBVPG6044 x Y12	A8	91.689	92.4933	89.8219	75.5725	100	149.057	24.2424	178.788	260.606	271	241	459	75	436	530	330	549	567	3458
DBVPG6044 x Y12	B8	80.4688	94.5313	83.1776	75.7009	114.953	109.302	61.194	180.597	262.687	44	288	303	76	521	301	532	550	569	3184
DBVPG6044 x Y12	C4	98.2759	96.5517	76.5957	74.4681	121.277	102.353	20	194.286	285.714	422	342	132	65	546	240	267	553	572	3139
DBVPG6044 x Y12	C2	99.2647	96.3235	97.6744	96.5116	55.814	113.609	37.7273	198.182	261.364	440	335	551	481	206	330	464	555	568	3930
DBVPG6044 x Y12	G9	105.063	100	106.186	90.7216	140.206	110.227	143.662	205.634	238.028	509	405	571	382	574	310	574	556	564	4445
