# Supplementary material for: The Genetic Basis of Variation in Clean Lineages of Saccharomyces cerevisiae in Response to Stresses Encountered during Bioethanol Fermentations
Source: PLoS One. 2014 Aug 12;9(8):e103233. doi: 10.1371/journal.pone.0103233 (PMC4130530; doi:10.1371/journal.pone.0103233)
Supplement: Data S6 — Phenotypic microarray data for F1 haploid segregants from S. cerevisiae DBVPG6044 and DBVPG6765. (XLSX) [file pone.0103233.s007.xlsx]

## Sheet: Raw Data
	Haploid segregant	Acetic acid	Formic acid	Furfural	HMF	Vanillin	Sorbitol	Ethanol	T (35'C)	T (40'C)	rankAA	rankF	rankFurf	Rank HMF	Rank vanillin	Rank Sorbitol	Rank Ethanol	Rank T 35	Rank T 40	Total (min 9, max 864)
DBVPG6044 x DBVPG6765	A1	80.9061	72.8155	95.1157	89.4602	97.9434	197.814	9.97506	131.671	75.0623	14	14	88	59	84	95	44	52	36	2765
DBVPG6044 x DBVPG6765	A2	102.029	83.4783	97.093	95.9302	55.814	89.9329	12.3377	83.7662	83.1169	91	39	90	76	23	13	55	9	47	2537
DBVPG6044 x DBVPG6765	A3	98.6877	103.937	99.4709	90.4762	112.698	90.0662	0	115.476	76.1905	84	88	93	64	92	14	2	43	38	3090
DBVPG6044 x DBVPG6765	A4	94.8718	83.0769	85	77.25	75	116.535	11.828	76.8817	36.0215	70	38	62	18	46	70	53	7	1	1926
DBVPG6044 x DBVPG6765	A5	100	82.5974	94.6237	93.5484	77.4194	127.701	6.28019	110.386	71.256	86	37	87	71	49	83	15	36	35	2912
DBVPG6044 x DBVPG6765	A6	90.9561	90.6977	90.3134	84.6154	81.1966	279.167	10.4	144	63.2	56	59	78	34	57	96	47	62	19	2836
DBVPG6044 x DBVPG6765	A7	98.6595	87.6676	85.6269	96.3303	72.4771	140	10.6061	155.303	105.303	83	51	66	77	41	88	48	69	62	3199
DBVPG6044 x DBVPG6765	A8	96.3746	74.3202	92.5595	93.75	87.5	106.667	18.0556	146.528	108.333	76	17	84	72	71	55	74	64	65	3101
DBVPG6044 x DBVPG6765	A9	100.943	76.4151	96.124	90.6977	86.0465	103.077	0.75188	118.045	106.015	90	20	89	65	66	50	3	46	63	2843
DBVPG6044 x DBVPG6765	A10	92.9134	96.8504	85.0202	88.664	54.6559	172.727	13.986	111.189	79.021	63	77	63	56	20	93	62	39	44	2905
DBVPG6044 x DBVPG6765	A11	107.75	97.5	74.3902	91.4634	40.2439	132.479	7.35294	146.324	88.9706	94	80	16	69	9	86	22	63	50	2855
DBVPG6044 x DBVPG6765	A12	83.6228	94.5409	74.9164	74.2475	35.1171	117.886	16.129	114.839	85.8065	24	67	18	15	6	74	67	42	49	1897
DBVPG6044 x DBVPG6765	B1	86.9565	92.1739	86.3248	91.453	94.8718	113.235	22.807	152.632	106.14	36	64	69	68	78	67	80	67	64	3068
DBVPG6044 x DBVPG6765	B2	91.1111	76.6667	72.8814	96.6102	113.559	91.8605	8.62069	100	64.9425	57	22	15	78	94	21	34	25	21	2103
DBVPG6044 x DBVPG6765	B3	107.407	109.63	87.4074	80.7407	48.8889	123.009	17.2932	109.774	60.1504	93	92	71	31	14	79	73	35	12	2942
DBVPG6044 x DBVPG6765	B4	92.7083	84.375	83.6538	90.3846	96.1538	127.731	9.84848	100.758	61.3636	61	43	59	63	83	84	42	28	15	2537
DBVPG6044 x DBVPG6765	B5	106.481	100	82.3529	90.1961	87.2549	94.7059	11.1842	102.632	65.7895	92	83	48	62	70	29	50	29	24	2777
DBVPG6044 x DBVPG6765	B6	96.4286	99.1071	78.6408	87.3786	74.7573	99.2647	15.873	115.873	77.7778	78	81	30	51	45	38	65	44	42	2604
DBVPG6044 x DBVPG6765	B7	89.5652	87.8261	100	89.9083	43.1193	110.87	8.63309	117.986	66.1871	48	52	94	60	10	64	35	45	25	2453
DBVPG6044 x DBVPG6765	B8	87.8505	96.2617	83	97	66	184.375	6.84932	96.5753	76.0274	41	74	56	80	30	94	20	21	37	2726
DBVPG6044 x DBVPG6765	B9	100.943	101.887	86.0215	104.301	112.903	117.241	12.6667	81.3333	91.3333	90	86	67	83	93	72	58	8	53	3326
DBVPG6044 x DBVPG6765	B10	83.2	81.6	91.2088	98.9011	80.2198	102.985	6.45161	137.097	104.839	22	32	82	81	55	49	16	57	61	2624
DBVPG6044 x DBVPG6765	B11	87.4016	81.8898	82.9268	87.8049	36.5854	152.885	8.57143	84.5714	77.7143	38	33	54	53	7	91	33	10	41	2060
DBVPG6044 x DBVPG6765	B12	84.4961	84.4961	81.8182	90.9091	78.7879	109.554	14.6552	158.621	98.2759	27	44	44	66	51	62	63	71	60	2505
DBVPG6044 x DBVPG6765	C1	86.7347	83.6735	89.8148	86.1111	87.963	148.148	10.3896	111.688	54.5455	35	40	77	44	73	90	46	40	5	2508
DBVPG6044 x DBVPG6765	C2	96	113.6	65.5556	83.3333	47.7778	127.622	33.4532	142.446	130.576	73	94	5	33	13	82	90	61	73	3121
DBVPG6044 x DBVPG6765	C3	95.2381	83.8095	83.8095	85.7143	95.2381	104.673	23.0769	173.626	109.89	72	42	60	40	79	53	81	76	67	2925
DBVPG6044 x DBVPG6765	C4	77	66	41.4141	52.5253	65.6566	120.183	38.3721	172.093	170.93	11	8	1	1	29	77	93	74	85	2204
DBVPG6044 x DBVPG6765	C5	117.857	121.429	90.6667	101.333	108	127.778	5.52147	139.877	60.1227	96	96	80	82	90	85	12	59	11	3709
DBVPG6044 x DBVPG6765	C6	90.4348	94.7826	75.2212	74.3363	54.8673	112.821	6.53595	147.712	67.3203	53	70	19	16	22	66	17	66	27	1995
DBVPG6044 x DBVPG6765	C7	86.2069	88.7931	82.4074	80.5556	62.963	125.984	16.8919	158.784	64.8649	33	58	49	30	26	81	71	72	20	2284
DBVPG6044 x DBVPG6765	C8	81	86	80.8989	91.0112	49.4382	113.245	7.83133	134.337	92.1687	15	47	39	67	17	68	27	53	54	2155
DBVPG6044 x DBVPG6765	C9	100	94.6429	78.3505	86.5979	75.2577	125.926	8.72483	57.047	65.1007	86	68	29	47	47	80	37	1	22	2266
DBVPG6044 x DBVPG6765	C10	83.5821	79.8507	82.5581	88.3721	100	107.879	12.5	57.6389	66.6667	23	29	51	54	85	56	57	2	26	1886
DBVPG6044 x DBVPG6765	C11	76.1538	70.7692	69.3182	64.7727	39.7727	117.901	10.1449	125.362	56.5217	10	10	12	7	8	75	45	50	6	1308
DBVPG6044 x DBVPG6765	C12	85.8268	91.3386	80.2469	87.6543	53.0864	91.6418	23.6515	140.664	143.568	30	62	38	52	19	19	83	60	77	2480
DBVPG6044 x DBVPG6765	D1	68.6957	73.0435	68.1818	73.6364	69.0909	108.163	8.82353	152.941	152.941	4	15	10	14	34	58	38	68	81	1819
DBVPG6044 x DBVPG6765	D2	82.8571	103.81	78	114	96	91.4286	36.6667	178.333	173.333	21	87	27	90	82	17	92	80	86	3317
DBVPG6044 x DBVPG6765	D3	92.9134	104.724	77.1654	85.0394	83.4646	89.1892	12.6761	211.268	128.169	62	89	23	38	59	12	59	85	69	2765
DBVPG6044 x DBVPG6765	D4	73.5537	61.9835	69.2308	70.0855	78.6325	83.7607	16	125.333	114.667	9	4	11	12	50	7	66	49	68	1559
DBVPG6044 x DBVPG6765	D5	89.2157	82.3529	101.031	93.8144	70.1031	91.453	68.75	368.75	337.5	46	35	95	73	38	18	96	96	96	3398
DBVPG6044 x DBVPG6765	D6	89.3805	100.885	83.4862	86.2385	69.7248	96.5217	31.5789	184.211	168.421	47	84	58	45	36	32	88	81	84	3151
DBVPG6044 x DBVPG6765	D7	87.5	82.0313	76.0331	80.1653	67.7686	92.3729	4.44444	237.778	335.556	39	34	20	28	32	24	8	87	95	2110
DBVPG6044 x DBVPG6765	D8	62.6866	62.6866	85.1064	78.7234	58.5106	90.7563	23.5294	197.059	129.412	2	5	65	22	24	16	82	83	70	2127
DBVPG6044 x DBVPG6765	D9	96.0784	96.0784	77.1739	85.8696	88.0435	137.805	32.0755	245.283	149.057	74	73	24	42	74	87	89	88	79	3438
DBVPG6044 x DBVPG6765	D10	86.1789	83.7398	82.2785	84.8101	50.6329	98.1481	19.7183	136.62	129.577	32	41	46	36	18	34	76	55	71	2295
DBVPG6044 x DBVPG6765	D11	86.4	79.2	58.0645	63.4409	22.5806	117.391	11.4754	250.82	137.705	34	27	3	5	1	73	51	89	75	1792
DBVPG6044 x DBVPG6765	D12	71.5686	55.8824	67.9612	79.6117	84.466	102.83	35.9375	235.937	187.5	6	2	9	25	61	47	91	86	90	2358
DBVPG6044 x DBVPG6765	E1	88.6598	90.7216	69.3694	84.6847	102.703	110.092	28.7356	174.713	162.069	43	60	13	35	87	63	87	77	83	2860
DBVPG6044 x DBVPG6765	E2	97.0297	119.802	65.6716	67.1642	85.0746	97.2973	16.4384	252.055	130.137	79	95	6	8	64	33	69	90	72	2791
DBVPG6044 x DBVPG6765	E3	90.3226	81.4516	85.0467	85.9813	100.935	111.111	16.6667	210.714	108.333	51	31	64	43	86	65	70	84	66	2814
DBVPG6044 x DBVPG6765	E4	87.2549	74.5098	81.4815	80.5556	68.5185	162.222	25	156.579	96.0526	37	18	42	29	33	92	84	70	59	2581
DBVPG6044 x DBVPG6765	E5	0	15	97.5904	108.434	114.458	86.5546	16.9231	172.308	175.385	1	1	91	87	95	9	72	75	87	2980
DBVPG6044 x DBVPG6765	E6	90.6977	86.8217	82	85	87	94.4444	22.2222	265.079	152.381	55	49	45	37	68	28	79	92	80	2782
DBVPG6044 x DBVPG6765	E7	78.7037	71.2963	80.198	68.3168	28.7129	93.5185	-9.375	254.688	192.188	13	12	37	9	4	26	1	91	91	1659
DBVPG6044 x DBVPG6765	E8	88.8889	87.963	83.1579	91.5789	80	100.87	15.4762	176.19	178.571	45	54	57	70	53	44	64	79	88	2884
DBVPG6044 x DBVPG6765	E9	96.2963	96.2963	79.5918	86.7347	95.9184	115.385	4.22535	176.056	136.62	75	75	33	48	81	69	5	78	74	2993
DBVPG6044 x DBVPG6765	E10	89.8148	87.963	82.4176	90.1099	80.2198	99.0826	20	138.462	204.615	50	54	50	61	54	37	77	58	93	2876
DBVPG6044 x DBVPG6765	E11	77.3913	94.7826	83.9506	85.1852	91.358	102.778	11.1111	170.833	156.944	12	69	61	39	75	46	49	73	82	2727
DBVPG6044 x DBVPG6765	E12	86.087	75.6522	81.0811	79.2793	84.6847	108.85	26.8519	92.5926	137.963	31	19	41	24	63	61	85	18	76	2302
DBVPG6044 x DBVPG6765	F1	96.3964	93.6937	82.8829	86.4865	92.7928	94.2857	68.0851	317.021	242.553	77	66	53	46	76	27	95	95	94	3464
DBVPG6044 x DBVPG6765	F2	88.0342	85.4701	76.3158	86.8421	69.7368	88.4354	7.8125	91.6667	58.8542	42	45	21	50	37	11	26	15	8	1581
DBVPG6044 x DBVPG6765	F3	91.6667	101.667	77.7778	88.8889	124.074	91.8367	8.10811	136.486	77.027	60	85	26	57	96	20	30	54	39	2676
DBVPG6044 x DBVPG6765	F4	82.0755	66.0377	74.5283	82.0755	54.717	95.0355	7.14286	71.0084	53.3613	20	9	17	32	21	30	21	4	4	1077
DBVPG6044 x DBVPG6765	F5	93.2039	100	93	97	73	66.6667	21.519	188.608	186.076	65	83	85	80	43	1	78	82	89	3409
DBVPG6044 x DBVPG6765	F6	116.667	110.784	90.625	94.7917	95.8333	80.8	28.0702	290.643	200	95	93	79	74	80	6	86	94	92	3988
DBVPG6044 x DBVPG6765	F7	87.8261	79.1304	86.1111	76.8519	69.4444	78.1955	41.6667	276.111	145	40	26	68	17	35	3	94	93	78	2548
DBVPG6044 x DBVPG6765	F8	70	88.1818	87.1287	89.1089	81.1881	98.1524	6.6335	89.8839	62.3549	5	55	70	58	56	35	18	12	17	1938
DBVPG6044 x DBVPG6765	F9	81.9672	81.1475	57.6923	53.8462	29.8077	108.596	11.7521	105.556	60.4701	19	30	2	3	5	59	52	32	14	1180
DBVPG6044 x DBVPG6765	F10	100.82	95.9016	77.3585	85.8491	66.9811	108.696	7.61905	89.5238	59.0476	87	72	25	41	31	60	25	11	10	2211
DBVPG6044 x DBVPG6765	F11	84.1667	88.3333	79.6296	68.5185	85.1852	104.724	5.84795	90.6433	60.2339	26	56	34	10	65	54	14	13	13	1578
DBVPG6044 x DBVPG6765	F12	94.5736	92.2481	88.3721	79.845	87.5969	108.088	4.44444	93.8889	85	68	65	74	27	72	57	7	19	48	2433
DBVPG6044 x DBVPG6765	G1	97.3451	87.6106	88.3495	125.243	109.709	119.658	7.36842	92.1053	58.9474	80	50	73	94	91	76	23	16	9	2894
DBVPG6044 x DBVPG6765	G2	83.9286	71.4286	72.8571	121.429	75.7143	98.4496	8.23529	108.824	69.4118	25	13	14	92	48	36	31	33	31	1948
DBVPG6044 x DBVPG6765	G3	97.3913	96.5217	79.6748	113.008	84.5528	95.122	12.8713	95.5446	65.3465	81	76	35	89	62	31	61	20	23	2678
DBVPG6044 x DBVPG6765	G4	73.1959	63.9175	82.2917	112.5	60.4167	141.379	8.98876	97.191	68.5393	8	6	47	88	25	89	39	22	29	2193
DBVPG6044 x DBVPG6765	G5	91.6667	94.7917	99	135	84	100.813	9.09091	97.7273	67.6136	60	71	92	95	60	43	40	23	28	2904
DBVPG6044 x DBVPG6765	G6	89.7436	97.4359	66.6667	69.7674	46.5116	92.3664	7.92683	121.951	93.9024	49	79	8	11	11	23	28	47	58	1815
DBVPG6044 x DBVPG6765	G7	98.2301	97.3451	94.4954	124.771	86.2385	122.34	12.8205	110.897	77.5641	82	78	86	93	67	78	60	37	40	3441
DBVPG6044 x DBVPG6765	G8	95.2381	82.5397	101.064	139.362	104.255	100	6.79012	123.457	93.8272	71	36	96	96	88	42	19	48	57	3087
DBVPG6044 x DBVPG6765	G9	100.84	109.244	82.7273	107.273	72.7273	92.9078	16.1765	136.765	79.4118	88	91	52	86	42	25	68	56	45	3160
DBVPG6044 x DBVPG6765	G10	81.6176	77.9412	88.6364	106.818	47.7273	87.9433	8.72093	114.535	89.5349	17	23	76	85	12	10	36	41	51	2137
DBVPG6044 x DBVPG6765	G11	81.8182	78.5714	78.8462	116.346	105.769	101.538	5.05618	104.494	62.3596	18	24	31	91	89	45	10	31	18	2103
DBVPG6044 x DBVPG6765	G12	94.4444	109.028	88.5965	105.263	49.1228	90.1515	4.92611	102.956	68.9655	67	90	75	84	16	15	9	30	30	2710
DBVPG6044 x DBVPG6765	H1	90.5512	92.126	79.4643	78.5714	70.5357	104.032	12.1429	126.429	90	54	63	32	21	39	51	54	51	52	2232
DBVPG6044 x DBVPG6765	H2	72.8	65.6	66.6667	61.7284	64.1975	99.3631	3.47826	76.087	43.4783	7	7	7	4	28	40	4	6	2	821
DBVPG6044 x DBVPG6765	H3	81.5126	61.3445	76.9231	71.1538	63.4615	99.3243	7.44681	100.532	70.7447	16	3	22	13	27	39	24	27	34	1323
DBVPG6044 x DBVPG6765	H4	67.5676	73.8739	80.9524	64.7619	25.7143	92.0732	8.55856	68.4685	57.2072	3	16	40	6	2	22	32	3	7	852
DBVPG6044 x DBVPG6765	H5	90.4348	76.5217	92.1053	86.8421	49.1228	73.7931	4.28571	100.476	69.5238	53	21	83	49	16	2	6	26	32	1867
DBVPG6044 x DBVPG6765	H6	88.8158	86.1842	80.1724	78.4483	87.069	78.5714	7.97546	111.043	93.2515	44	48	36	20	69	4	29	38	55	1883
DBVPG6044 x DBVPG6765	H7	94.7368	78.9474	90.6977	95.3488	79.0698	104.098	9.71429	99.4286	61.7143	69	25	81	75	52	52	41	24	16	2518
DBVPG6044 x DBVPG6765	H8	85.1852	79.2593	81.7308	79.8077	74.0385	117.241	5.5814	71.1628	48.8372	29	28	43	26	44	71	13	5	3	1530
DBVPG6044 x DBVPG6765	H9	92.9204	91.1504	78.2178	79.2079	83.1683	85.3846	5.33333	92.4444	69.7778	64	61	28	23	58	8	11	17	33	1785
DBVPG6044 x DBVPG6765	H10	84.7826	71.0145	82.9545	88.6364	93.1818	102.878	12.381	109.048	93.3333	28	11	55	55	77	48	56	34	56	2247
DBVPG6044 x DBVPG6765	H11	91.3043	85.5072	63.6364	53.719	28.0992	79.0419	18.4783	90.7609	78.2609	58	46	4	2	3	5	75	14	43	1265
DBVPG6044 x DBVPG6765	H12	94.0397	88.7417	87.7358	78.3019	70.7547	100	9.85915	147.183	80.2817	66	57	72	19	40	41	43	65	46	2393

## Sheet: Acetic acid
	Haploid segregant	Acetic acid	Formic acid	Furfural	HMF	Vanillin	Sorbitol	Ethanol	T (35'C)	T (40'C)	rankAA	rankF	rankFurf	Rank HMF	Rank vanillin	Rank Sorbitol	Rank Ethanol	Rank T 35	Rank T 40	Total (min 9, max 864)
DBVPG6044 x DBVPG6765	E5	0	15	97.5904	108.434	114.458	86.5546	16.9231	172.308	175.385	1	1	91	87	95	9	72	75	87	1
DBVPG6044 x DBVPG6765	D8	62.6866	62.6866	85.1064	78.7234	58.5106	90.7563	23.5294	197.059	129.412	2	5	65	22	24	16	82	83	70	2
DBVPG6044 x DBVPG6765	H4	67.5676	73.8739	80.9524	64.7619	25.7143	92.0732	8.55856	68.4685	57.2072	3	16	40	6	2	22	32	3	7	3
DBVPG6044 x DBVPG6765	D1	68.6957	73.0435	68.1818	73.6364	69.0909	108.163	8.82353	152.941	152.941	4	15	10	14	34	58	38	68	81	4
DBVPG6044 x DBVPG6765	F8	70	88.1818	87.1287	89.1089	81.1881	98.1524	6.6335	89.8839	62.3549	5	55	70	58	56	35	18	12	17	5
DBVPG6044 x DBVPG6765	D12	71.5686	55.8824	67.9612	79.6117	84.466	102.83	35.9375	235.937	187.5	6	2	9	25	61	47	91	86	90	6
DBVPG6044 x DBVPG6765	H2	72.8	65.6	66.6667	61.7284	64.1975	99.3631	3.47826	76.087	43.4783	7	7	7	4	28	40	4	6	2	7
DBVPG6044 x DBVPG6765	G4	73.1959	63.9175	82.2917	112.5	60.4167	141.379	8.98876	97.191	68.5393	8	6	47	88	25	89	39	22	29	8
DBVPG6044 x DBVPG6765	D4	73.5537	61.9835	69.2308	70.0855	78.6325	83.7607	16	125.333	114.667	9	4	11	12	50	7	66	49	68	9
DBVPG6044 x DBVPG6765	C11	76.1538	70.7692	69.3182	64.7727	39.7727	117.901	10.1449	125.362	56.5217	10	10	12	7	8	75	45	50	6	10
DBVPG6044 x DBVPG6765	C4	77	66	41.4141	52.5253	65.6566	120.183	38.3721	172.093	170.93	11	8	1	1	29	77	93	74	85	11
DBVPG6044 x DBVPG6765	E11	77.3913	94.7826	83.9506	85.1852	91.358	102.778	11.1111	170.833	156.944	12	69	61	39	75	46	49	73	82	12
DBVPG6044 x DBVPG6765	E7	78.7037	71.2963	80.198	68.3168	28.7129	93.5185	-9.375	254.688	192.188	13	12	37	9	4	26	1	91	91	13
DBVPG6044 x DBVPG6765	A1	80.9061	72.8155	95.1157	89.4602	97.9434	197.814	9.97506	131.671	75.0623	14	14	88	59	84	95	44	52	36	14
DBVPG6044 x DBVPG6765	C8	81	86	80.8989	91.0112	49.4382	113.245	7.83133	134.337	92.1687	15	47	39	67	17	68	27	53	54	15
DBVPG6044 x DBVPG6765	H3	81.5126	61.3445	76.9231	71.1538	63.4615	99.3243	7.44681	100.532	70.7447	16	3	22	13	27	39	24	27	34	16
DBVPG6044 x DBVPG6765	G10	81.6176	77.9412	88.6364	106.818	47.7273	87.9433	8.72093	114.535	89.5349	17	23	76	85	12	10	36	41	51	17
DBVPG6044 x DBVPG6765	G11	81.8182	78.5714	78.8462	116.346	105.769	101.538	5.05618	104.494	62.3596	18	24	31	91	89	45	10	31	18	18
DBVPG6044 x DBVPG6765	F9	81.9672	81.1475	57.6923	53.8462	29.8077	108.596	11.7521	105.556	60.4701	19	30	2	3	5	59	52	32	14	19
DBVPG6044 x DBVPG6765	F4	82.0755	66.0377	74.5283	82.0755	54.717	95.0355	7.14286	71.0084	53.3613	20	9	17	32	21	30	21	4	4	20
DBVPG6044 x DBVPG6765	D2	82.8571	103.81	78	114	96	91.4286	36.6667	178.333	173.333	21	87	27	90	82	17	92	80	86	21
DBVPG6044 x DBVPG6765	B10	83.2	81.6	91.2088	98.9011	80.2198	102.985	6.45161	137.097	104.839	22	32	82	81	55	49	16	57	61	22
DBVPG6044 x DBVPG6765	C10	83.5821	79.8507	82.5581	88.3721	100	107.879	12.5	57.6389	66.6667	23	29	51	54	85	56	57	2	26	23
DBVPG6044 x DBVPG6765	A12	83.6228	94.5409	74.9164	74.2475	35.1171	117.886	16.129	114.839	85.8065	24	67	18	15	6	74	67	42	49	24
DBVPG6044 x DBVPG6765	G2	83.9286	71.4286	72.8571	121.429	75.7143	98.4496	8.23529	108.824	69.4118	25	13	14	92	48	36	31	33	31	25
DBVPG6044 x DBVPG6765	F11	84.1667	88.3333	79.6296	68.5185	85.1852	104.724	5.84795	90.6433	60.2339	26	56	34	10	65	54	14	13	13	26
DBVPG6044 x DBVPG6765	B12	84.4961	84.4961	81.8182	90.9091	78.7879	109.554	14.6552	158.621	98.2759	27	44	44	66	51	62	63	71	60	27
DBVPG6044 x DBVPG6765	H10	84.7826	71.0145	82.9545	88.6364	93.1818	102.878	12.381	109.048	93.3333	28	11	55	55	77	48	56	34	56	28
DBVPG6044 x DBVPG6765	H8	85.1852	79.2593	81.7308	79.8077	74.0385	117.241	5.5814	71.1628	48.8372	29	28	43	26	44	71	13	5	3	29
DBVPG6044 x DBVPG6765	C12	85.8268	91.3386	80.2469	87.6543	53.0864	91.6418	23.6515	140.664	143.568	30	62	38	52	19	19	83	60	77	30
DBVPG6044 x DBVPG6765	E12	86.087	75.6522	81.0811	79.2793	84.6847	108.85	26.8519	92.5926	137.963	31	19	41	24	63	61	85	18	76	31
DBVPG6044 x DBVPG6765	D10	86.1789	83.7398	82.2785	84.8101	50.6329	98.1481	19.7183	136.62	129.577	32	41	46	36	18	34	76	55	71	32
DBVPG6044 x DBVPG6765	C7	86.2069	88.7931	82.4074	80.5556	62.963	125.984	16.8919	158.784	64.8649	33	58	49	30	26	81	71	72	20	33
DBVPG6044 x DBVPG6765	D11	86.4	79.2	58.0645	63.4409	22.5806	117.391	11.4754	250.82	137.705	34	27	3	5	1	73	51	89	75	34
DBVPG6044 x DBVPG6765	C1	86.7347	83.6735	89.8148	86.1111	87.963	148.148	10.3896	111.688	54.5455	35	40	77	44	73	90	46	40	5	35
DBVPG6044 x DBVPG6765	B1	86.9565	92.1739	86.3248	91.453	94.8718	113.235	22.807	152.632	106.14	36	64	69	68	78	67	80	67	64	36
DBVPG6044 x DBVPG6765	E4	87.2549	74.5098	81.4815	80.5556	68.5185	162.222	25	156.579	96.0526	37	18	42	29	33	92	84	70	59	37
DBVPG6044 x DBVPG6765	B11	87.4016	81.8898	82.9268	87.8049	36.5854	152.885	8.57143	84.5714	77.7143	38	33	54	53	7	91	33	10	41	38
DBVPG6044 x DBVPG6765	D7	87.5	82.0313	76.0331	80.1653	67.7686	92.3729	4.44444	237.778	335.556	39	34	20	28	32	24	8	87	95	39
DBVPG6044 x DBVPG6765	F7	87.8261	79.1304	86.1111	76.8519	69.4444	78.1955	41.6667	276.111	145	40	26	68	17	35	3	94	93	78	40
DBVPG6044 x DBVPG6765	B8	87.8505	96.2617	83	97	66	184.375	6.84932	96.5753	76.0274	41	74	56	80	30	94	20	21	37	41
DBVPG6044 x DBVPG6765	F2	88.0342	85.4701	76.3158	86.8421	69.7368	88.4354	7.8125	91.6667	58.8542	42	45	21	50	37	11	26	15	8	42
DBVPG6044 x DBVPG6765	E1	88.6598	90.7216	69.3694	84.6847	102.703	110.092	28.7356	174.713	162.069	43	60	13	35	87	63	87	77	83	43
DBVPG6044 x DBVPG6765	H6	88.8158	86.1842	80.1724	78.4483	87.069	78.5714	7.97546	111.043	93.2515	44	48	36	20	69	4	29	38	55	44
DBVPG6044 x DBVPG6765	E8	88.8889	87.963	83.1579	91.5789	80	100.87	15.4762	176.19	178.571	45	54	57	70	53	44	64	79	88	45
DBVPG6044 x DBVPG6765	D5	89.2157	82.3529	101.031	93.8144	70.1031	91.453	68.75	368.75	337.5	46	35	95	73	38	18	96	96	96	46
DBVPG6044 x DBVPG6765	D6	89.3805	100.885	83.4862	86.2385	69.7248	96.5217	31.5789	184.211	168.421	47	84	58	45	36	32	88	81	84	47
DBVPG6044 x DBVPG6765	B7	89.5652	87.8261	100	89.9083	43.1193	110.87	8.63309	117.986	66.1871	48	52	94	60	10	64	35	45	25	48
DBVPG6044 x DBVPG6765	G6	89.7436	97.4359	66.6667	69.7674	46.5116	92.3664	7.92683	121.951	93.9024	49	79	8	11	11	23	28	47	58	49
DBVPG6044 x DBVPG6765	E10	89.8148	87.963	82.4176	90.1099	80.2198	99.0826	20	138.462	204.615	50	54	50	61	54	37	77	58	93	50
DBVPG6044 x DBVPG6765	E3	90.3226	81.4516	85.0467	85.9813	100.935	111.111	16.6667	210.714	108.333	51	31	64	43	86	65	70	84	66	51
DBVPG6044 x DBVPG6765	C6	90.4348	94.7826	75.2212	74.3363	54.8673	112.821	6.53595	147.712	67.3203	53	70	19	16	22	66	17	66	27	53
DBVPG6044 x DBVPG6765	H5	90.4348	76.5217	92.1053	86.8421	49.1228	73.7931	4.28571	100.476	69.5238	53	21	83	49	16	2	6	26	32	53
DBVPG6044 x DBVPG6765	H1	90.5512	92.126	79.4643	78.5714	70.5357	104.032	12.1429	126.429	90	54	63	32	21	39	51	54	51	52	54
DBVPG6044 x DBVPG6765	E6	90.6977	86.8217	82	85	87	94.4444	22.2222	265.079	152.381	55	49	45	37	68	28	79	92	80	55
DBVPG6044 x DBVPG6765	A6	90.9561	90.6977	90.3134	84.6154	81.1966	279.167	10.4	144	63.2	56	59	78	34	57	96	47	62	19	56
DBVPG6044 x DBVPG6765	B2	91.1111	76.6667	72.8814	96.6102	113.559	91.8605	8.62069	100	64.9425	57	22	15	78	94	21	34	25	21	57
DBVPG6044 x DBVPG6765	H11	91.3043	85.5072	63.6364	53.719	28.0992	79.0419	18.4783	90.7609	78.2609	58	46	4	2	3	5	75	14	43	58
DBVPG6044 x DBVPG6765	F3	91.6667	101.667	77.7778	88.8889	124.074	91.8367	8.10811	136.486	77.027	60	85	26	57	96	20	30	54	39	60
DBVPG6044 x DBVPG6765	G5	91.6667	94.7917	99	135	84	100.813	9.09091	97.7273	67.6136	60	71	92	95	60	43	40	23	28	60
DBVPG6044 x DBVPG6765	B4	92.7083	84.375	83.6538	90.3846	96.1538	127.731	9.84848	100.758	61.3636	61	43	59	63	83	84	42	28	15	61
DBVPG6044 x DBVPG6765	D3	92.9134	104.724	77.1654	85.0394	83.4646	89.1892	12.6761	211.268	128.169	62	89	23	38	59	12	59	85	69	62
DBVPG6044 x DBVPG6765	A10	92.9134	96.8504	85.0202	88.664	54.6559	172.727	13.986	111.189	79.021	63	77	63	56	20	93	62	39	44	63
DBVPG6044 x DBVPG6765	H9	92.9204	91.1504	78.2178	79.2079	83.1683	85.3846	5.33333	92.4444	69.7778	64	61	28	23	58	8	11	17	33	64
DBVPG6044 x DBVPG6765	F5	93.2039	100	93	97	73	66.6667	21.519	188.608	186.076	65	83	85	80	43	1	78	82	89	65
DBVPG6044 x DBVPG6765	H12	94.0397	88.7417	87.7358	78.3019	70.7547	100	9.85915	147.183	80.2817	66	57	72	19	40	41	43	65	46	66
DBVPG6044 x DBVPG6765	G12	94.4444	109.028	88.5965	105.263	49.1228	90.1515	4.92611	102.956	68.9655	67	90	75	84	16	15	9	30	30	67
DBVPG6044 x DBVPG6765	F12	94.5736	92.2481	88.3721	79.845	87.5969	108.088	4.44444	93.8889	85	68	65	74	27	72	57	7	19	48	68
DBVPG6044 x DBVPG6765	H7	94.7368	78.9474	90.6977	95.3488	79.0698	104.098	9.71429	99.4286	61.7143	69	25	81	75	52	52	41	24	16	69
DBVPG6044 x DBVPG6765	A4	94.8718	83.0769	85	77.25	75	116.535	11.828	76.8817	36.0215	70	38	62	18	46	70	53	7	1	70
DBVPG6044 x DBVPG6765	G8	95.2381	82.5397	101.064	139.362	104.255	100	6.79012	123.457	93.8272	71	36	96	96	88	42	19	48	57	71
DBVPG6044 x DBVPG6765	C3	95.2381	83.8095	83.8095	85.7143	95.2381	104.673	23.0769	173.626	109.89	72	42	60	40	79	53	81	76	67	72
DBVPG6044 x DBVPG6765	C2	96	113.6	65.5556	83.3333	47.7778	127.622	33.4532	142.446	130.576	73	94	5	33	13	82	90	61	73	73
DBVPG6044 x DBVPG6765	D9	96.0784	96.0784	77.1739	85.8696	88.0435	137.805	32.0755	245.283	149.057	74	73	24	42	74	87	89	88	79	74
DBVPG6044 x DBVPG6765	E9	96.2963	96.2963	79.5918	86.7347	95.9184	115.385	4.22535	176.056	136.62	75	75	33	48	81	69	5	78	74	75
DBVPG6044 x DBVPG6765	A8	96.3746	74.3202	92.5595	93.75	87.5	106.667	18.0556	146.528	108.333	76	17	84	72	71	55	74	64	65	76
DBVPG6044 x DBVPG6765	F1	96.3964	93.6937	82.8829	86.4865	92.7928	94.2857	68.0851	317.021	242.553	77	66	53	46	76	27	95	95	94	77
DBVPG6044 x DBVPG6765	B6	96.4286	99.1071	78.6408	87.3786	74.7573	99.2647	15.873	115.873	77.7778	78	81	30	51	45	38	65	44	42	78
DBVPG6044 x DBVPG6765	E2	97.0297	119.802	65.6716	67.1642	85.0746	97.2973	16.4384	252.055	130.137	79	95	6	8	64	33	69	90	72	79
DBVPG6044 x DBVPG6765	G1	97.3451	87.6106	88.3495	125.243	109.709	119.658	7.36842	92.1053	58.9474	80	50	73	94	91	76	23	16	9	80
DBVPG6044 x DBVPG6765	G3	97.3913	96.5217	79.6748	113.008	84.5528	95.122	12.8713	95.5446	65.3465	81	76	35	89	62	31	61	20	23	81
DBVPG6044 x DBVPG6765	G7	98.2301	97.3451	94.4954	124.771	86.2385	122.34	12.8205	110.897	77.5641	82	78	86	93	67	78	60	37	40	82
DBVPG6044 x DBVPG6765	A7	98.6595	87.6676	85.6269	96.3303	72.4771	140	10.6061	155.303	105.303	83	51	66	77	41	88	48	69	62	83
DBVPG6044 x DBVPG6765	A3	98.6877	103.937	99.4709	90.4762	112.698	90.0662	0	115.476	76.1905	84	88	93	64	92	14	2	43	38	84
DBVPG6044 x DBVPG6765	A5	100	82.5974	94.6237	93.5484	77.4194	127.701	6.28019	110.386	71.256	86	37	87	71	49	83	15	36	35	86
DBVPG6044 x DBVPG6765	C9	100	94.6429	78.3505	86.5979	75.2577	125.926	8.72483	57.047	65.1007	86	68	29	47	47	80	37	1	22	86
DBVPG6044 x DBVPG6765	F10	100.82	95.9016	77.3585	85.8491	66.9811	108.696	7.61905	89.5238	59.0476	87	72	25	41	31	60	25	11	10	87
DBVPG6044 x DBVPG6765	G9	100.84	109.244	82.7273	107.273	72.7273	92.9078	16.1765	136.765	79.4118	88	91	52	86	42	25	68	56	45	88
DBVPG6044 x DBVPG6765	A9	100.943	76.4151	96.124	90.6977	86.0465	103.077	0.75188	118.045	106.015	90	20	89	65	66	50	3	46	63	90
DBVPG6044 x DBVPG6765	B9	100.943	101.887	86.0215	104.301	112.903	117.241	12.6667	81.3333	91.3333	90	86	67	83	93	72	58	8	53	90
DBVPG6044 x DBVPG6765	A2	102.029	83.4783	97.093	95.9302	55.814	89.9329	12.3377	83.7662	83.1169	91	39	90	76	23	13	55	9	47	91
DBVPG6044 x DBVPG6765	B5	106.481	100	82.3529	90.1961	87.2549	94.7059	11.1842	102.632	65.7895	92	83	48	62	70	29	50	29	24	92
DBVPG6044 x DBVPG6765	B3	107.407	109.63	87.4074	80.7407	48.8889	123.009	17.2932	109.774	60.1504	93	92	71	31	14	79	73	35	12	93
DBVPG6044 x DBVPG6765	A11	107.75	97.5	74.3902	91.4634	40.2439	132.479	7.35294	146.324	88.9706	94	80	16	69	9	86	22	63	50	94
DBVPG6044 x DBVPG6765	F6	116.667	110.784	90.625	94.7917	95.8333	80.8	28.0702	290.643	200	95	93	79	74	80	6	86	94	92	95
DBVPG6044 x DBVPG6765	C5	117.857	121.429	90.6667	101.333	108	127.778	5.52147	139.877	60.1227	96	96	80	82	90	85	12	59	11	96

## Sheet: formic acid
	Haploid segregant	Acetic acid	Formic acid	Furfural	HMF	Vanillin	Sorbitol	Ethanol	T (35'C)	T (40'C)	rankAA	rankF	rankFurf	Rank HMF	Rank vanillin	Rank Sorbitol	Rank Ethanol	Rank T 35	Rank T 40	Total (min 9, max 864)
DBVPG6044 x DBVPG6765	E5	0	15	97.5904	108.434	114.458	86.5546	16.9231	172.308	175.385	1	1	91	87	95	9	72	75	87	1
DBVPG6044 x DBVPG6765	D12	71.5686	55.8824	67.9612	79.6117	84.466	102.83	35.9375	235.937	187.5	6	2	9	25	61	47	91	86	90	6
DBVPG6044 x DBVPG6765	H3	81.5126	61.3445	76.9231	71.1538	63.4615	99.3243	7.44681	100.532	70.7447	16	3	22	13	27	39	24	27	34	16
DBVPG6044 x DBVPG6765	D4	73.5537	61.9835	69.2308	70.0855	78.6325	83.7607	16	125.333	114.667	9	4	11	12	50	7	66	49	68	9
DBVPG6044 x DBVPG6765	D8	62.6866	62.6866	85.1064	78.7234	58.5106	90.7563	23.5294	197.059	129.412	2	5	65	22	24	16	82	83	70	2
DBVPG6044 x DBVPG6765	G4	73.1959	63.9175	82.2917	112.5	60.4167	141.379	8.98876	97.191	68.5393	8	6	47	88	25	89	39	22	29	8
DBVPG6044 x DBVPG6765	H2	72.8	65.6	66.6667	61.7284	64.1975	99.3631	3.47826	76.087	43.4783	7	7	7	4	28	40	4	6	2	7
DBVPG6044 x DBVPG6765	C4	77	66	41.4141	52.5253	65.6566	120.183	38.3721	172.093	170.93	11	8	1	1	29	77	93	74	85	11
DBVPG6044 x DBVPG6765	F4	82.0755	66.0377	74.5283	82.0755	54.717	95.0355	7.14286	71.0084	53.3613	20	9	17	32	21	30	21	4	4	20
DBVPG6044 x DBVPG6765	C11	76.1538	70.7692	69.3182	64.7727	39.7727	117.901	10.1449	125.362	56.5217	10	10	12	7	8	75	45	50	6	10
DBVPG6044 x DBVPG6765	H10	84.7826	71.0145	82.9545	88.6364	93.1818	102.878	12.381	109.048	93.3333	28	11	55	55	77	48	56	34	56	28
DBVPG6044 x DBVPG6765	E7	78.7037	71.2963	80.198	68.3168	28.7129	93.5185	-9.375	254.688	192.188	13	12	37	9	4	26	1	91	91	13
DBVPG6044 x DBVPG6765	G2	83.9286	71.4286	72.8571	121.429	75.7143	98.4496	8.23529	108.824	69.4118	25	13	14	92	48	36	31	33	31	25
DBVPG6044 x DBVPG6765	A1	80.9061	72.8155	95.1157	89.4602	97.9434	197.814	9.97506	131.671	75.0623	14	14	88	59	84	95	44	52	36	14
DBVPG6044 x DBVPG6765	D1	68.6957	73.0435	68.1818	73.6364	69.0909	108.163	8.82353	152.941	152.941	4	15	10	14	34	58	38	68	81	4
DBVPG6044 x DBVPG6765	H4	67.5676	73.8739	80.9524	64.7619	25.7143	92.0732	8.55856	68.4685	57.2072	3	16	40	6	2	22	32	3	7	3
DBVPG6044 x DBVPG6765	A8	96.3746	74.3202	92.5595	93.75	87.5	106.667	18.0556	146.528	108.333	76	17	84	72	71	55	74	64	65	76
DBVPG6044 x DBVPG6765	E4	87.2549	74.5098	81.4815	80.5556	68.5185	162.222	25	156.579	96.0526	37	18	42	29	33	92	84	70	59	37
DBVPG6044 x DBVPG6765	E12	86.087	75.6522	81.0811	79.2793	84.6847	108.85	26.8519	92.5926	137.963	31	19	41	24	63	61	85	18	76	31
DBVPG6044 x DBVPG6765	A9	100.943	76.4151	96.124	90.6977	86.0465	103.077	0.75188	118.045	106.015	90	20	89	65	66	50	3	46	63	90
DBVPG6044 x DBVPG6765	H5	90.4348	76.5217	92.1053	86.8421	49.1228	73.7931	4.28571	100.476	69.5238	53	21	83	49	16	2	6	26	32	53
DBVPG6044 x DBVPG6765	B2	91.1111	76.6667	72.8814	96.6102	113.559	91.8605	8.62069	100	64.9425	57	22	15	78	94	21	34	25	21	57
DBVPG6044 x DBVPG6765	G10	81.6176	77.9412	88.6364	106.818	47.7273	87.9433	8.72093	114.535	89.5349	17	23	76	85	12	10	36	41	51	17
DBVPG6044 x DBVPG6765	G11	81.8182	78.5714	78.8462	116.346	105.769	101.538	5.05618	104.494	62.3596	18	24	31	91	89	45	10	31	18	18
DBVPG6044 x DBVPG6765	H7	94.7368	78.9474	90.6977	95.3488	79.0698	104.098	9.71429	99.4286	61.7143	69	25	81	75	52	52	41	24	16	69
DBVPG6044 x DBVPG6765	F7	87.8261	79.1304	86.1111	76.8519	69.4444	78.1955	41.6667	276.111	145	40	26	68	17	35	3	94	93	78	40
DBVPG6044 x DBVPG6765	D11	86.4	79.2	58.0645	63.4409	22.5806	117.391	11.4754	250.82	137.705	34	27	3	5	1	73	51	89	75	34
DBVPG6044 x DBVPG6765	H8	85.1852	79.2593	81.7308	79.8077	74.0385	117.241	5.5814	71.1628	48.8372	29	28	43	26	44	71	13	5	3	29
DBVPG6044 x DBVPG6765	C10	83.5821	79.8507	82.5581	88.3721	100	107.879	12.5	57.6389	66.6667	23	29	51	54	85	56	57	2	26	23
DBVPG6044 x DBVPG6765	F9	81.9672	81.1475	57.6923	53.8462	29.8077	108.596	11.7521	105.556	60.4701	19	30	2	3	5	59	52	32	14	19
DBVPG6044 x DBVPG6765	E3	90.3226	81.4516	85.0467	85.9813	100.935	111.111	16.6667	210.714	108.333	51	31	64	43	86	65	70	84	66	51
DBVPG6044 x DBVPG6765	B10	83.2	81.6	91.2088	98.9011	80.2198	102.985	6.45161	137.097	104.839	22	32	82	81	55	49	16	57	61	22
DBVPG6044 x DBVPG6765	B11	87.4016	81.8898	82.9268	87.8049	36.5854	152.885	8.57143	84.5714	77.7143	38	33	54	53	7	91	33	10	41	38
DBVPG6044 x DBVPG6765	D7	87.5	82.0313	76.0331	80.1653	67.7686	92.3729	4.44444	237.778	335.556	39	34	20	28	32	24	8	87	95	39
DBVPG6044 x DBVPG6765	D5	89.2157	82.3529	101.031	93.8144	70.1031	91.453	68.75	368.75	337.5	46	35	95	73	38	18	96	96	96	46
DBVPG6044 x DBVPG6765	G8	95.2381	82.5397	101.064	139.362	104.255	100	6.79012	123.457	93.8272	71	36	96	96	88	42	19	48	57	71
DBVPG6044 x DBVPG6765	A5	100	82.5974	94.6237	93.5484	77.4194	127.701	6.28019	110.386	71.256	86	37	87	71	49	83	15	36	35	86
DBVPG6044 x DBVPG6765	A4	94.8718	83.0769	85	77.25	75	116.535	11.828	76.8817	36.0215	70	38	62	18	46	70	53	7	1	70
DBVPG6044 x DBVPG6765	A2	102.029	83.4783	97.093	95.9302	55.814	89.9329	12.3377	83.7662	83.1169	91	39	90	76	23	13	55	9	47	91
DBVPG6044 x DBVPG6765	C1	86.7347	83.6735	89.8148	86.1111	87.963	148.148	10.3896	111.688	54.5455	35	40	77	44	73	90	46	40	5	35
DBVPG6044 x DBVPG6765	D10	86.1789	83.7398	82.2785	84.8101	50.6329	98.1481	19.7183	136.62	129.577	32	41	46	36	18	34	76	55	71	32
DBVPG6044 x DBVPG6765	C3	95.2381	83.8095	83.8095	85.7143	95.2381	104.673	23.0769	173.626	109.89	72	42	60	40	79	53	81	76	67	72
DBVPG6044 x DBVPG6765	B4	92.7083	84.375	83.6538	90.3846	96.1538	127.731	9.84848	100.758	61.3636	61	43	59	63	83	84	42	28	15	61
DBVPG6044 x DBVPG6765	B12	84.4961	84.4961	81.8182	90.9091	78.7879	109.554	14.6552	158.621	98.2759	27	44	44	66	51	62	63	71	60	27
DBVPG6044 x DBVPG6765	F2	88.0342	85.4701	76.3158	86.8421	69.7368	88.4354	7.8125	91.6667	58.8542	42	45	21	50	37	11	26	15	8	42
DBVPG6044 x DBVPG6765	H11	91.3043	85.5072	63.6364	53.719	28.0992	79.0419	18.4783	90.7609	78.2609	58	46	4	2	3	5	75	14	43	58
DBVPG6044 x DBVPG6765	C8	81	86	80.8989	91.0112	49.4382	113.245	7.83133	134.337	92.1687	15	47	39	67	17	68	27	53	54	15
DBVPG6044 x DBVPG6765	H6	88.8158	86.1842	80.1724	78.4483	87.069	78.5714	7.97546	111.043	93.2515	44	48	36	20	69	4	29	38	55	44
DBVPG6044 x DBVPG6765	E6	90.6977	86.8217	82	85	87	94.4444	22.2222	265.079	152.381	55	49	45	37	68	28	79	92	80	55
DBVPG6044 x DBVPG6765	G1	97.3451	87.6106	88.3495	125.243	109.709	119.658	7.36842	92.1053	58.9474	80	50	73	94	91	76	23	16	9	80
DBVPG6044 x DBVPG6765	A7	98.6595	87.6676	85.6269	96.3303	72.4771	140	10.6061	155.303	105.303	83	51	66	77	41	88	48	69	62	83
DBVPG6044 x DBVPG6765	B7	89.5652	87.8261	100	89.9083	43.1193	110.87	8.63309	117.986	66.1871	48	52	94	60	10	64	35	45	25	48
DBVPG6044 x DBVPG6765	E8	88.8889	87.963	83.1579	91.5789	80	100.87	15.4762	176.19	178.571	45	54	57	70	53	44	64	79	88	45
DBVPG6044 x DBVPG6765	E10	89.8148	87.963	82.4176	90.1099	80.2198	99.0826	20	138.462	204.615	50	54	50	61	54	37	77	58	93	50
DBVPG6044 x DBVPG6765	F8	70	88.1818	87.1287	89.1089	81.1881	98.1524	6.6335	89.8839	62.3549	5	55	70	58	56	35	18	12	17	5
DBVPG6044 x DBVPG6765	F11	84.1667	88.3333	79.6296	68.5185	85.1852	104.724	5.84795	90.6433	60.2339	26	56	34	10	65	54	14	13	13	26
DBVPG6044 x DBVPG6765	H12	94.0397	88.7417	87.7358	78.3019	70.7547	100	9.85915	147.183	80.2817	66	57	72	19	40	41	43	65	46	66
DBVPG6044 x DBVPG6765	C7	86.2069	88.7931	82.4074	80.5556	62.963	125.984	16.8919	158.784	64.8649	33	58	49	30	26	81	71	72	20	33
DBVPG6044 x DBVPG6765	A6	90.9561	90.6977	90.3134	84.6154	81.1966	279.167	10.4	144	63.2	56	59	78	34	57	96	47	62	19	56
DBVPG6044 x DBVPG6765	E1	88.6598	90.7216	69.3694	84.6847	102.703	110.092	28.7356	174.713	162.069	43	60	13	35	87	63	87	77	83	43
DBVPG6044 x DBVPG6765	H9	92.9204	91.1504	78.2178	79.2079	83.1683	85.3846	5.33333	92.4444	69.7778	64	61	28	23	58	8	11	17	33	64
DBVPG6044 x DBVPG6765	C12	85.8268	91.3386	80.2469	87.6543	53.0864	91.6418	23.6515	140.664	143.568	30	62	38	52	19	19	83	60	77	30
DBVPG6044 x DBVPG6765	H1	90.5512	92.126	79.4643	78.5714	70.5357	104.032	12.1429	126.429	90	54	63	32	21	39	51	54	51	52	54
DBVPG6044 x DBVPG6765	B1	86.9565	92.1739	86.3248	91.453	94.8718	113.235	22.807	152.632	106.14	36	64	69	68	78	67	80	67	64	36
DBVPG6044 x DBVPG6765	F12	94.5736	92.2481	88.3721	79.845	87.5969	108.088	4.44444	93.8889	85	68	65	74	27	72	57	7	19	48	68
DBVPG6044 x DBVPG6765	F1	96.3964	93.6937	82.8829	86.4865	92.7928	94.2857	68.0851	317.021	242.553	77	66	53	46	76	27	95	95	94	77
DBVPG6044 x DBVPG6765	A12	83.6228	94.5409	74.9164	74.2475	35.1171	117.886	16.129	114.839	85.8065	24	67	18	15	6	74	67	42	49	24
DBVPG6044 x DBVPG6765	C9	100	94.6429	78.3505	86.5979	75.2577	125.926	8.72483	57.047	65.1007	86	68	29	47	47	80	37	1	22	86
DBVPG6044 x DBVPG6765	E11	77.3913	94.7826	83.9506	85.1852	91.358	102.778	11.1111	170.833	156.944	12	69	61	39	75	46	49	73	82	12
DBVPG6044 x DBVPG6765	C6	90.4348	94.7826	75.2212	74.3363	54.8673	112.821	6.53595	147.712	67.3203	53	70	19	16	22	66	17	66	27	53
DBVPG6044 x DBVPG6765	G5	91.6667	94.7917	99	135	84	100.813	9.09091	97.7273	67.6136	60	71	92	95	60	43	40	23	28	60
DBVPG6044 x DBVPG6765	F10	100.82	95.9016	77.3585	85.8491	66.9811	108.696	7.61905	89.5238	59.0476	87	72	25	41	31	60	25	11	10	87
DBVPG6044 x DBVPG6765	D9	96.0784	96.0784	77.1739	85.8696	88.0435	137.805	32.0755	245.283	149.057	74	73	24	42	74	87	89	88	79	74
DBVPG6044 x DBVPG6765	B8	87.8505	96.2617	83	97	66	184.375	6.84932	96.5753	76.0274	41	74	56	80	30	94	20	21	37	41
DBVPG6044 x DBVPG6765	E9	96.2963	96.2963	79.5918	86.7347	95.9184	115.385	4.22535	176.056	136.62	75	75	33	48	81	69	5	78	74	75
DBVPG6044 x DBVPG6765	G3	97.3913	96.5217	79.6748	113.008	84.5528	95.122	12.8713	95.5446	65.3465	81	76	35	89	62	31	61	20	23	81
DBVPG6044 x DBVPG6765	A10	92.9134	96.8504	85.0202	88.664	54.6559	172.727	13.986	111.189	79.021	63	77	63	56	20	93	62	39	44	63
DBVPG6044 x DBVPG6765	G7	98.2301	97.3451	94.4954	124.771	86.2385	122.34	12.8205	110.897	77.5641	82	78	86	93	67	78	60	37	40	82
DBVPG6044 x DBVPG6765	G6	89.7436	97.4359	66.6667	69.7674	46.5116	92.3664	7.92683	121.951	93.9024	49	79	8	11	11	23	28	47	58	49
DBVPG6044 x DBVPG6765	A11	107.75	97.5	74.3902	91.4634	40.2439	132.479	7.35294	146.324	88.9706	94	80	16	69	9	86	22	63	50	94
DBVPG6044 x DBVPG6765	B6	96.4286	99.1071	78.6408	87.3786	74.7573	99.2647	15.873	115.873	77.7778	78	81	30	51	45	38	65	44	42	78
DBVPG6044 x DBVPG6765	F5	93.2039	100	93	97	73	66.6667	21.519	188.608	186.076	65	83	85	80	43	1	78	82	89	65
DBVPG6044 x DBVPG6765	B5	106.481	100	82.3529	90.1961	87.2549	94.7059	11.1842	102.632	65.7895	92	83	48	62	70	29	50	29	24	92
DBVPG6044 x DBVPG6765	D6	89.3805	100.885	83.4862	86.2385	69.7248	96.5217	31.5789	184.211	168.421	47	84	58	45	36	32	88	81	84	47
DBVPG6044 x DBVPG6765	F3	91.6667	101.667	77.7778	88.8889	124.074	91.8367	8.10811	136.486	77.027	60	85	26	57	96	20	30	54	39	60
DBVPG6044 x DBVPG6765	B9	100.943	101.887	86.0215	104.301	112.903	117.241	12.6667	81.3333	91.3333	90	86	67	83	93	72	58	8	53	90
DBVPG6044 x DBVPG6765	D2	82.8571	103.81	78	114	96	91.4286	36.6667	178.333	173.333	21	87	27	90	82	17	92	80	86	21
DBVPG6044 x DBVPG6765	A3	98.6877	103.937	99.4709	90.4762	112.698	90.0662	0	115.476	76.1905	84	88	93	64	92	14	2	43	38	84
DBVPG6044 x DBVPG6765	D3	92.9134	104.724	77.1654	85.0394	83.4646	89.1892	12.6761	211.268	128.169	62	89	23	38	59	12	59	85	69	62
DBVPG6044 x DBVPG6765	G12	94.4444	109.028	88.5965	105.263	49.1228	90.1515	4.92611	102.956	68.9655	67	90	75	84	16	15	9	30	30	67
DBVPG6044 x DBVPG6765	G9	100.84	109.244	82.7273	107.273	72.7273	92.9078	16.1765	136.765	79.4118	88	91	52	86	42	25	68	56	45	88
DBVPG6044 x DBVPG6765	B3	107.407	109.63	87.4074	80.7407	48.8889	123.009	17.2932	109.774	60.1504	93	92	71	31	14	79	73	35	12	93
DBVPG6044 x DBVPG6765	F6	116.667	110.784	90.625	94.7917	95.8333	80.8	28.0702	290.643	200	95	93	79	74	80	6	86	94	92	95
DBVPG6044 x DBVPG6765	C2	96	113.6	65.5556	83.3333	47.7778	127.622	33.4532	142.446	130.576	73	94	5	33	13	82	90	61	73	73
DBVPG6044 x DBVPG6765	E2	97.0297	119.802	65.6716	67.1642	85.0746	97.2973	16.4384	252.055	130.137	79	95	6	8	64	33	69	90	72	79
DBVPG6044 x DBVPG6765	C5	117.857	121.429	90.6667	101.333	108	127.778	5.52147	139.877	60.1227	96	96	80	82	90	85	12	59	11	96

## Sheet: furfural
	Haploid segregant	Acetic acid	Formic acid	Furfural	HMF	Vanillin	Sorbitol	Ethanol	T (35'C)	T (40'C)	rankAA	rankF	rankFurf	Rank HMF	Rank vanillin	Rank Sorbitol	Rank Ethanol	Rank T 35	Rank T 40	Total (min 9, max 864)
DBVPG6044 x DBVPG6765	C4	77	66	41.4141	52.5253	65.6566	120.183	38.3721	172.093	170.93	11	8	1	1	29	77	93	74	85	11
DBVPG6044 x DBVPG6765	F9	81.9672	81.1475	57.6923	53.8462	29.8077	108.596	11.7521	105.556	60.4701	19	30	2	3	5	59	52	32	14	19
DBVPG6044 x DBVPG6765	D11	86.4	79.2	58.0645	63.4409	22.5806	117.391	11.4754	250.82	137.705	34	27	3	5	1	73	51	89	75	34
DBVPG6044 x DBVPG6765	H11	91.3043	85.5072	63.6364	53.719	28.0992	79.0419	18.4783	90.7609	78.2609	58	46	4	2	3	5	75	14	43	58
DBVPG6044 x DBVPG6765	C2	96	113.6	65.5556	83.3333	47.7778	127.622	33.4532	142.446	130.576	73	94	5	33	13	82	90	61	73	73
DBVPG6044 x DBVPG6765	E2	97.0297	119.802	65.6716	67.1642	85.0746	97.2973	16.4384	252.055	130.137	79	95	6	8	64	33	69	90	72	79
DBVPG6044 x DBVPG6765	H2	72.8	65.6	66.6667	61.7284	64.1975	99.3631	3.47826	76.087	43.4783	7	7	7	4	28	40	4	6	2	7
DBVPG6044 x DBVPG6765	G6	89.7436	97.4359	66.6667	69.7674	46.5116	92.3664	7.92683	121.951	93.9024	49	79	8	11	11	23	28	47	58	49
DBVPG6044 x DBVPG6765	D12	71.5686	55.8824	67.9612	79.6117	84.466	102.83	35.9375	235.937	187.5	6	2	9	25	61	47	91	86	90	6
DBVPG6044 x DBVPG6765	D1	68.6957	73.0435	68.1818	73.6364	69.0909	108.163	8.82353	152.941	152.941	4	15	10	14	34	58	38	68	81	4
DBVPG6044 x DBVPG6765	D4	73.5537	61.9835	69.2308	70.0855	78.6325	83.7607	16	125.333	114.667	9	4	11	12	50	7	66	49	68	9
DBVPG6044 x DBVPG6765	C11	76.1538	70.7692	69.3182	64.7727	39.7727	117.901	10.1449	125.362	56.5217	10	10	12	7	8	75	45	50	6	10
DBVPG6044 x DBVPG6765	E1	88.6598	90.7216	69.3694	84.6847	102.703	110.092	28.7356	174.713	162.069	43	60	13	35	87	63	87	77	83	43
DBVPG6044 x DBVPG6765	G2	83.9286	71.4286	72.8571	121.429	75.7143	98.4496	8.23529	108.824	69.4118	25	13	14	92	48	36	31	33	31	25
DBVPG6044 x DBVPG6765	B2	91.1111	76.6667	72.8814	96.6102	113.559	91.8605	8.62069	100	64.9425	57	22	15	78	94	21	34	25	21	57
DBVPG6044 x DBVPG6765	A11	107.75	97.5	74.3902	91.4634	40.2439	132.479	7.35294	146.324	88.9706	94	80	16	69	9	86	22	63	50	94
DBVPG6044 x DBVPG6765	F4	82.0755	66.0377	74.5283	82.0755	54.717	95.0355	7.14286	71.0084	53.3613	20	9	17	32	21	30	21	4	4	20
DBVPG6044 x DBVPG6765	A12	83.6228	94.5409	74.9164	74.2475	35.1171	117.886	16.129	114.839	85.8065	24	67	18	15	6	74	67	42	49	24
DBVPG6044 x DBVPG6765	C6	90.4348	94.7826	75.2212	74.3363	54.8673	112.821	6.53595	147.712	67.3203	53	70	19	16	22	66	17	66	27	53
DBVPG6044 x DBVPG6765	D7	87.5	82.0313	76.0331	80.1653	67.7686	92.3729	4.44444	237.778	335.556	39	34	20	28	32	24	8	87	95	39
DBVPG6044 x DBVPG6765	F2	88.0342	85.4701	76.3158	86.8421	69.7368	88.4354	7.8125	91.6667	58.8542	42	45	21	50	37	11	26	15	8	42
DBVPG6044 x DBVPG6765	H3	81.5126	61.3445	76.9231	71.1538	63.4615	99.3243	7.44681	100.532	70.7447	16	3	22	13	27	39	24	27	34	16
DBVPG6044 x DBVPG6765	D3	92.9134	104.724	77.1654	85.0394	83.4646	89.1892	12.6761	211.268	128.169	62	89	23	38	59	12	59	85	69	62
DBVPG6044 x DBVPG6765	D9	96.0784	96.0784	77.1739	85.8696	88.0435	137.805	32.0755	245.283	149.057	74	73	24	42	74	87	89	88	79	74
DBVPG6044 x DBVPG6765	F10	100.82	95.9016	77.3585	85.8491	66.9811	108.696	7.61905	89.5238	59.0476	87	72	25	41	31	60	25	11	10	87
DBVPG6044 x DBVPG6765	F3	91.6667	101.667	77.7778	88.8889	124.074	91.8367	8.10811	136.486	77.027	60	85	26	57	96	20	30	54	39	60
DBVPG6044 x DBVPG6765	D2	82.8571	103.81	78	114	96	91.4286	36.6667	178.333	173.333	21	87	27	90	82	17	92	80	86	21
DBVPG6044 x DBVPG6765	H9	92.9204	91.1504	78.2178	79.2079	83.1683	85.3846	5.33333	92.4444	69.7778	64	61	28	23	58	8	11	17	33	64
DBVPG6044 x DBVPG6765	C9	100	94.6429	78.3505	86.5979	75.2577	125.926	8.72483	57.047	65.1007	86	68	29	47	47	80	37	1	22	86
DBVPG6044 x DBVPG6765	B6	96.4286	99.1071	78.6408	87.3786	74.7573	99.2647	15.873	115.873	77.7778	78	81	30	51	45	38	65	44	42	78
DBVPG6044 x DBVPG6765	G11	81.8182	78.5714	78.8462	116.346	105.769	101.538	5.05618	104.494	62.3596	18	24	31	91	89	45	10	31	18	18
DBVPG6044 x DBVPG6765	H1	90.5512	92.126	79.4643	78.5714	70.5357	104.032	12.1429	126.429	90	54	63	32	21	39	51	54	51	52	54
DBVPG6044 x DBVPG6765	E9	96.2963	96.2963	79.5918	86.7347	95.9184	115.385	4.22535	176.056	136.62	75	75	33	48	81	69	5	78	74	75
DBVPG6044 x DBVPG6765	F11	84.1667	88.3333	79.6296	68.5185	85.1852	104.724	5.84795	90.6433	60.2339	26	56	34	10	65	54	14	13	13	26
DBVPG6044 x DBVPG6765	G3	97.3913	96.5217	79.6748	113.008	84.5528	95.122	12.8713	95.5446	65.3465	81	76	35	89	62	31	61	20	23	81
DBVPG6044 x DBVPG6765	H6	88.8158	86.1842	80.1724	78.4483	87.069	78.5714	7.97546	111.043	93.2515	44	48	36	20	69	4	29	38	55	44
DBVPG6044 x DBVPG6765	E7	78.7037	71.2963	80.198	68.3168	28.7129	93.5185	-9.375	254.688	192.188	13	12	37	9	4	26	1	91	91	13
DBVPG6044 x DBVPG6765	C12	85.8268	91.3386	80.2469	87.6543	53.0864	91.6418	23.6515	140.664	143.568	30	62	38	52	19	19	83	60	77	30
DBVPG6044 x DBVPG6765	C8	81	86	80.8989	91.0112	49.4382	113.245	7.83133	134.337	92.1687	15	47	39	67	17	68	27	53	54	15
DBVPG6044 x DBVPG6765	H4	67.5676	73.8739	80.9524	64.7619	25.7143	92.0732	8.55856	68.4685	57.2072	3	16	40	6	2	22	32	3	7	3
DBVPG6044 x DBVPG6765	E12	86.087	75.6522	81.0811	79.2793	84.6847	108.85	26.8519	92.5926	137.963	31	19	41	24	63	61	85	18	76	31
DBVPG6044 x DBVPG6765	E4	87.2549	74.5098	81.4815	80.5556	68.5185	162.222	25	156.579	96.0526	37	18	42	29	33	92	84	70	59	37
DBVPG6044 x DBVPG6765	H8	85.1852	79.2593	81.7308	79.8077	74.0385	117.241	5.5814	71.1628	48.8372	29	28	43	26	44	71	13	5	3	29
DBVPG6044 x DBVPG6765	B12	84.4961	84.4961	81.8182	90.9091	78.7879	109.554	14.6552	158.621	98.2759	27	44	44	66	51	62	63	71	60	27
DBVPG6044 x DBVPG6765	E6	90.6977	86.8217	82	85	87	94.4444	22.2222	265.079	152.381	55	49	45	37	68	28	79	92	80	55
DBVPG6044 x DBVPG6765	D10	86.1789	83.7398	82.2785	84.8101	50.6329	98.1481	19.7183	136.62	129.577	32	41	46	36	18	34	76	55	71	32
DBVPG6044 x DBVPG6765	G4	73.1959	63.9175	82.2917	112.5	60.4167	141.379	8.98876	97.191	68.5393	8	6	47	88	25	89	39	22	29	8
DBVPG6044 x DBVPG6765	B5	106.481	100	82.3529	90.1961	87.2549	94.7059	11.1842	102.632	65.7895	92	83	48	62	70	29	50	29	24	92
DBVPG6044 x DBVPG6765	C7	86.2069	88.7931	82.4074	80.5556	62.963	125.984	16.8919	158.784	64.8649	33	58	49	30	26	81	71	72	20	33
DBVPG6044 x DBVPG6765	E10	89.8148	87.963	82.4176	90.1099	80.2198	99.0826	20	138.462	204.615	50	54	50	61	54	37	77	58	93	50
DBVPG6044 x DBVPG6765	C10	83.5821	79.8507	82.5581	88.3721	100	107.879	12.5	57.6389	66.6667	23	29	51	54	85	56	57	2	26	23
DBVPG6044 x DBVPG6765	G9	100.84	109.244	82.7273	107.273	72.7273	92.9078	16.1765	136.765	79.4118	88	91	52	86	42	25	68	56	45	88
DBVPG6044 x DBVPG6765	F1	96.3964	93.6937	82.8829	86.4865	92.7928	94.2857	68.0851	317.021	242.553	77	66	53	46	76	27	95	95	94	77
DBVPG6044 x DBVPG6765	B11	87.4016	81.8898	82.9268	87.8049	36.5854	152.885	8.57143	84.5714	77.7143	38	33	54	53	7	91	33	10	41	38
DBVPG6044 x DBVPG6765	H10	84.7826	71.0145	82.9545	88.6364	93.1818	102.878	12.381	109.048	93.3333	28	11	55	55	77	48	56	34	56	28
DBVPG6044 x DBVPG6765	B8	87.8505	96.2617	83	97	66	184.375	6.84932	96.5753	76.0274	41	74	56	80	30	94	20	21	37	41
DBVPG6044 x DBVPG6765	E8	88.8889	87.963	83.1579	91.5789	80	100.87	15.4762	176.19	178.571	45	54	57	70	53	44	64	79	88	45
DBVPG6044 x DBVPG6765	D6	89.3805	100.885	83.4862	86.2385	69.7248	96.5217	31.5789	184.211	168.421	47	84	58	45	36	32	88	81	84	47
DBVPG6044 x DBVPG6765	B4	92.7083	84.375	83.6538	90.3846	96.1538	127.731	9.84848	100.758	61.3636	61	43	59	63	83	84	42	28	15	61
DBVPG6044 x DBVPG6765	C3	95.2381	83.8095	83.8095	85.7143	95.2381	104.673	23.0769	173.626	109.89	72	42	60	40	79	53	81	76	67	72
DBVPG6044 x DBVPG6765	E11	77.3913	94.7826	83.9506	85.1852	91.358	102.778	11.1111	170.833	156.944	12	69	61	39	75	46	49	73	82	12
DBVPG6044 x DBVPG6765	A4	94.8718	83.0769	85	77.25	75	116.535	11.828	76.8817	36.0215	70	38	62	18	46	70	53	7	1	70
DBVPG6044 x DBVPG6765	A10	92.9134	96.8504	85.0202	88.664	54.6559	172.727	13.986	111.189	79.021	63	77	63	56	20	93	62	39	44	63
DBVPG6044 x DBVPG6765	E3	90.3226	81.4516	85.0467	85.9813	100.935	111.111	16.6667	210.714	108.333	51	31	64	43	86	65	70	84	66	51
DBVPG6044 x DBVPG6765	D8	62.6866	62.6866	85.1064	78.7234	58.5106	90.7563	23.5294	197.059	129.412	2	5	65	22	24	16	82	83	70	2
DBVPG6044 x DBVPG6765	A7	98.6595	87.6676	85.6269	96.3303	72.4771	140	10.6061	155.303	105.303	83	51	66	77	41	88	48	69	62	83
DBVPG6044 x DBVPG6765	B9	100.943	101.887	86.0215	104.301	112.903	117.241	12.6667	81.3333	91.3333	90	86	67	83	93	72	58	8	53	90
DBVPG6044 x DBVPG6765	F7	87.8261	79.1304	86.1111	76.8519	69.4444	78.1955	41.6667	276.111	145	40	26	68	17	35	3	94	93	78	40
DBVPG6044 x DBVPG6765	B1	86.9565	92.1739	86.3248	91.453	94.8718	113.235	22.807	152.632	106.14	36	64	69	68	78	67	80	67	64	36
DBVPG6044 x DBVPG6765	F8	70	88.1818	87.1287	89.1089	81.1881	98.1524	6.6335	89.8839	62.3549	5	55	70	58	56	35	18	12	17	5
DBVPG6044 x DBVPG6765	B3	107.407	109.63	87.4074	80.7407	48.8889	123.009	17.2932	109.774	60.1504	93	92	71	31	14	79	73	35	12	93
DBVPG6044 x DBVPG6765	H12	94.0397	88.7417	87.7358	78.3019	70.7547	100	9.85915	147.183	80.2817	66	57	72	19	40	41	43	65	46	66
DBVPG6044 x DBVPG6765	G1	97.3451	87.6106	88.3495	125.243	109.709	119.658	7.36842	92.1053	58.9474	80	50	73	94	91	76	23	16	9	80
DBVPG6044 x DBVPG6765	F12	94.5736	92.2481	88.3721	79.845	87.5969	108.088	4.44444	93.8889	85	68	65	74	27	72	57	7	19	48	68
DBVPG6044 x DBVPG6765	G12	94.4444	109.028	88.5965	105.263	49.1228	90.1515	4.92611	102.956	68.9655	67	90	75	84	16	15	9	30	30	67
DBVPG6044 x DBVPG6765	G10	81.6176	77.9412	88.6364	106.818	47.7273	87.9433	8.72093	114.535	89.5349	17	23	76	85	12	10	36	41	51	17
DBVPG6044 x DBVPG6765	C1	86.7347	83.6735	89.8148	86.1111	87.963	148.148	10.3896	111.688	54.5455	35	40	77	44	73	90	46	40	5	35
DBVPG6044 x DBVPG6765	A6	90.9561	90.6977	90.3134	84.6154	81.1966	279.167	10.4	144	63.2	56	59	78	34	57	96	47	62	19	56
DBVPG6044 x DBVPG6765	F6	116.667	110.784	90.625	94.7917	95.8333	80.8	28.0702	290.643	200	95	93	79	74	80	6	86	94	92	95
DBVPG6044 x DBVPG6765	C5	117.857	121.429	90.6667	101.333	108	127.778	5.52147	139.877	60.1227	96	96	80	82	90	85	12	59	11	96
DBVPG6044 x DBVPG6765	H7	94.7368	78.9474	90.6977	95.3488	79.0698	104.098	9.71429	99.4286	61.7143	69	25	81	75	52	52	41	24	16	69
DBVPG6044 x DBVPG6765	B10	83.2	81.6	91.2088	98.9011	80.2198	102.985	6.45161	137.097	104.839	22	32	82	81	55	49	16	57	61	22
DBVPG6044 x DBVPG6765	H5	90.4348	76.5217	92.1053	86.8421	49.1228	73.7931	4.28571	100.476	69.5238	53	21	83	49	16	2	6	26	32	53
DBVPG6044 x DBVPG6765	A8	96.3746	74.3202	92.5595	93.75	87.5	106.667	18.0556	146.528	108.333	76	17	84	72	71	55	74	64	65	76
DBVPG6044 x DBVPG6765	F5	93.2039	100	93	97	73	66.6667	21.519	188.608	186.076	65	83	85	80	43	1	78	82	89	65
DBVPG6044 x DBVPG6765	G7	98.2301	97.3451	94.4954	124.771	86.2385	122.34	12.8205	110.897	77.5641	82	78	86	93	67	78	60	37	40	82
DBVPG6044 x DBVPG6765	A5	100	82.5974	94.6237	93.5484	77.4194	127.701	6.28019	110.386	71.256	86	37	87	71	49	83	15	36	35	86
DBVPG6044 x DBVPG6765	A1	80.9061	72.8155	95.1157	89.4602	97.9434	197.814	9.97506	131.671	75.0623	14	14	88	59	84	95	44	52	36	14
DBVPG6044 x DBVPG6765	A9	100.943	76.4151	96.124	90.6977	86.0465	103.077	0.75188	118.045	106.015	90	20	89	65	66	50	3	46	63	90
DBVPG6044 x DBVPG6765	A2	102.029	83.4783	97.093	95.9302	55.814	89.9329	12.3377	83.7662	83.1169	91	39	90	76	23	13	55	9	47	91
DBVPG6044 x DBVPG6765	E5	0	15	97.5904	108.434	114.458	86.5546	16.9231	172.308	175.385	1	1	91	87	95	9	72	75	87	1
DBVPG6044 x DBVPG6765	G5	91.6667	94.7917	99	135	84	100.813	9.09091	97.7273	67.6136	60	71	92	95	60	43	40	23	28	60
DBVPG6044 x DBVPG6765	A3	98.6877	103.937	99.4709	90.4762	112.698	90.0662	0	115.476	76.1905	84	88	93	64	92	14	2	43	38	84
DBVPG6044 x DBVPG6765	B7	89.5652	87.8261	100	89.9083	43.1193	110.87	8.63309	117.986	66.1871	48	52	94	60	10	64	35	45	25	48
DBVPG6044 x DBVPG6765	D5	89.2157	82.3529	101.031	93.8144	70.1031	91.453	68.75	368.75	337.5	46	35	95	73	38	18	96	96	96	46
DBVPG6044 x DBVPG6765	G8	95.2381	82.5397	101.064	139.362	104.255	100	6.79012	123.457	93.8272	71	36	96	96	88	42	19	48	57	71

## Sheet: HMF
	Haploid segregant	Acetic acid	Formic acid	Furfural	HMF	Vanillin	Sorbitol	Ethanol	T (35'C)	T (40'C)	rankAA	rankF	rankFurf	Rank HMF	Rank vanillin	Rank Sorbitol	Rank Ethanol	Rank T 35	Rank T 40	Total (min 9, max 864)
DBVPG6044 x DBVPG6765	C4	77	66	41.4141	52.5253	65.6566	120.183	38.3721	172.093	170.93	11	8	1	1	29	77	93	74	85	11
DBVPG6044 x DBVPG6765	H11	91.3043	85.5072	63.6364	53.719	28.0992	79.0419	18.4783	90.7609	78.2609	58	46	4	2	3	5	75	14	43	58
DBVPG6044 x DBVPG6765	F9	81.9672	81.1475	57.6923	53.8462	29.8077	108.596	11.7521	105.556	60.4701	19	30	2	3	5	59	52	32	14	19
DBVPG6044 x DBVPG6765	H2	72.8	65.6	66.6667	61.7284	64.1975	99.3631	3.47826	76.087	43.4783	7	7	7	4	28	40	4	6	2	7
DBVPG6044 x DBVPG6765	D11	86.4	79.2	58.0645	63.4409	22.5806	117.391	11.4754	250.82	137.705	34	27	3	5	1	73	51	89	75	34
DBVPG6044 x DBVPG6765	H4	67.5676	73.8739	80.9524	64.7619	25.7143	92.0732	8.55856	68.4685	57.2072	3	16	40	6	2	22	32	3	7	3
DBVPG6044 x DBVPG6765	C11	76.1538	70.7692	69.3182	64.7727	39.7727	117.901	10.1449	125.362	56.5217	10	10	12	7	8	75	45	50	6	10
DBVPG6044 x DBVPG6765	E2	97.0297	119.802	65.6716	67.1642	85.0746	97.2973	16.4384	252.055	130.137	79	95	6	8	64	33	69	90	72	79
DBVPG6044 x DBVPG6765	E7	78.7037	71.2963	80.198	68.3168	28.7129	93.5185	-9.375	254.688	192.188	13	12	37	9	4	26	1	91	91	13
DBVPG6044 x DBVPG6765	F11	84.1667	88.3333	79.6296	68.5185	85.1852	104.724	5.84795	90.6433	60.2339	26	56	34	10	65	54	14	13	13	26
DBVPG6044 x DBVPG6765	G6	89.7436	97.4359	66.6667	69.7674	46.5116	92.3664	7.92683	121.951	93.9024	49	79	8	11	11	23	28	47	58	49
DBVPG6044 x DBVPG6765	D4	73.5537	61.9835	69.2308	70.0855	78.6325	83.7607	16	125.333	114.667	9	4	11	12	50	7	66	49	68	9
DBVPG6044 x DBVPG6765	H3	81.5126	61.3445	76.9231	71.1538	63.4615	99.3243	7.44681	100.532	70.7447	16	3	22	13	27	39	24	27	34	16
DBVPG6044 x DBVPG6765	D1	68.6957	73.0435	68.1818	73.6364	69.0909	108.163	8.82353	152.941	152.941	4	15	10	14	34	58	38	68	81	4
DBVPG6044 x DBVPG6765	A12	83.6228	94.5409	74.9164	74.2475	35.1171	117.886	16.129	114.839	85.8065	24	67	18	15	6	74	67	42	49	24
DBVPG6044 x DBVPG6765	C6	90.4348	94.7826	75.2212	74.3363	54.8673	112.821	6.53595	147.712	67.3203	53	70	19	16	22	66	17	66	27	53
DBVPG6044 x DBVPG6765	F7	87.8261	79.1304	86.1111	76.8519	69.4444	78.1955	41.6667	276.111	145	40	26	68	17	35	3	94	93	78	40
DBVPG6044 x DBVPG6765	A4	94.8718	83.0769	85	77.25	75	116.535	11.828	76.8817	36.0215	70	38	62	18	46	70	53	7	1	70
DBVPG6044 x DBVPG6765	H12	94.0397	88.7417	87.7358	78.3019	70.7547	100	9.85915	147.183	80.2817	66	57	72	19	40	41	43	65	46	66
DBVPG6044 x DBVPG6765	H6	88.8158	86.1842	80.1724	78.4483	87.069	78.5714	7.97546	111.043	93.2515	44	48	36	20	69	4	29	38	55	44
DBVPG6044 x DBVPG6765	H1	90.5512	92.126	79.4643	78.5714	70.5357	104.032	12.1429	126.429	90	54	63	32	21	39	51	54	51	52	54
DBVPG6044 x DBVPG6765	D8	62.6866	62.6866	85.1064	78.7234	58.5106	90.7563	23.5294	197.059	129.412	2	5	65	22	24	16	82	83	70	2
DBVPG6044 x DBVPG6765	H9	92.9204	91.1504	78.2178	79.2079	83.1683	85.3846	5.33333	92.4444	69.7778	64	61	28	23	58	8	11	17	33	64
DBVPG6044 x DBVPG6765	E12	86.087	75.6522	81.0811	79.2793	84.6847	108.85	26.8519	92.5926	137.963	31	19	41	24	63	61	85	18	76	31
DBVPG6044 x DBVPG6765	D12	71.5686	55.8824	67.9612	79.6117	84.466	102.83	35.9375	235.937	187.5	6	2	9	25	61	47	91	86	90	6
DBVPG6044 x DBVPG6765	H8	85.1852	79.2593	81.7308	79.8077	74.0385	117.241	5.5814	71.1628	48.8372	29	28	43	26	44	71	13	5	3	29
DBVPG6044 x DBVPG6765	F12	94.5736	92.2481	88.3721	79.845	87.5969	108.088	4.44444	93.8889	85	68	65	74	27	72	57	7	19	48	68
DBVPG6044 x DBVPG6765	D7	87.5	82.0313	76.0331	80.1653	67.7686	92.3729	4.44444	237.778	335.556	39	34	20	28	32	24	8	87	95	39
DBVPG6044 x DBVPG6765	E4	87.2549	74.5098	81.4815	80.5556	68.5185	162.222	25	156.579	96.0526	37	18	42	29	33	92	84	70	59	37
DBVPG6044 x DBVPG6765	C7	86.2069	88.7931	82.4074	80.5556	62.963	125.984	16.8919	158.784	64.8649	33	58	49	30	26	81	71	72	20	33
DBVPG6044 x DBVPG6765	B3	107.407	109.63	87.4074	80.7407	48.8889	123.009	17.2932	109.774	60.1504	93	92	71	31	14	79	73	35	12	93
DBVPG6044 x DBVPG6765	F4	82.0755	66.0377	74.5283	82.0755	54.717	95.0355	7.14286	71.0084	53.3613	20	9	17	32	21	30	21	4	4	20
DBVPG6044 x DBVPG6765	C2	96	113.6	65.5556	83.3333	47.7778	127.622	33.4532	142.446	130.576	73	94	5	33	13	82	90	61	73	73
DBVPG6044 x DBVPG6765	A6	90.9561	90.6977	90.3134	84.6154	81.1966	279.167	10.4	144	63.2	56	59	78	34	57	96	47	62	19	56
DBVPG6044 x DBVPG6765	E1	88.6598	90.7216	69.3694	84.6847	102.703	110.092	28.7356	174.713	162.069	43	60	13	35	87	63	87	77	83	43
DBVPG6044 x DBVPG6765	D10	86.1789	83.7398	82.2785	84.8101	50.6329	98.1481	19.7183	136.62	129.577	32	41	46	36	18	34	76	55	71	32
DBVPG6044 x DBVPG6765	E6	90.6977	86.8217	82	85	87	94.4444	22.2222	265.079	152.381	55	49	45	37	68	28	79	92	80	55
DBVPG6044 x DBVPG6765	D3	92.9134	104.724	77.1654	85.0394	83.4646	89.1892	12.6761	211.268	128.169	62	89	23	38	59	12	59	85	69	62
DBVPG6044 x DBVPG6765	E11	77.3913	94.7826	83.9506	85.1852	91.358	102.778	11.1111	170.833	156.944	12	69	61	39	75	46	49	73	82	12
DBVPG6044 x DBVPG6765	C3	95.2381	83.8095	83.8095	85.7143	95.2381	104.673	23.0769	173.626	109.89	72	42	60	40	79	53	81	76	67	72
DBVPG6044 x DBVPG6765	F10	100.82	95.9016	77.3585	85.8491	66.9811	108.696	7.61905	89.5238	59.0476	87	72	25	41	31	60	25	11	10	87
DBVPG6044 x DBVPG6765	D9	96.0784	96.0784	77.1739	85.8696	88.0435	137.805	32.0755	245.283	149.057	74	73	24	42	74	87	89	88	79	74
DBVPG6044 x DBVPG6765	E3	90.3226	81.4516	85.0467	85.9813	100.935	111.111	16.6667	210.714	108.333	51	31	64	43	86	65	70	84	66	51
DBVPG6044 x DBVPG6765	C1	86.7347	83.6735	89.8148	86.1111	87.963	148.148	10.3896	111.688	54.5455	35	40	77	44	73	90	46	40	5	35
DBVPG6044 x DBVPG6765	D6	89.3805	100.885	83.4862	86.2385	69.7248	96.5217	31.5789	184.211	168.421	47	84	58	45	36	32	88	81	84	47
DBVPG6044 x DBVPG6765	F1	96.3964	93.6937	82.8829	86.4865	92.7928	94.2857	68.0851	317.021	242.553	77	66	53	46	76	27	95	95	94	77
DBVPG6044 x DBVPG6765	C9	100	94.6429	78.3505	86.5979	75.2577	125.926	8.72483	57.047	65.1007	86	68	29	47	47	80	37	1	22	86
DBVPG6044 x DBVPG6765	E9	96.2963	96.2963	79.5918	86.7347	95.9184	115.385	4.22535	176.056	136.62	75	75	33	48	81	69	5	78	74	75
DBVPG6044 x DBVPG6765	H5	90.4348	76.5217	92.1053	86.8421	49.1228	73.7931	4.28571	100.476	69.5238	53	21	83	49	16	2	6	26	32	53
DBVPG6044 x DBVPG6765	F2	88.0342	85.4701	76.3158	86.8421	69.7368	88.4354	7.8125	91.6667	58.8542	42	45	21	50	37	11	26	15	8	42
DBVPG6044 x DBVPG6765	B6	96.4286	99.1071	78.6408	87.3786	74.7573	99.2647	15.873	115.873	77.7778	78	81	30	51	45	38	65	44	42	78
DBVPG6044 x DBVPG6765	C12	85.8268	91.3386	80.2469	87.6543	53.0864	91.6418	23.6515	140.664	143.568	30	62	38	52	19	19	83	60	77	30
DBVPG6044 x DBVPG6765	B11	87.4016	81.8898	82.9268	87.8049	36.5854	152.885	8.57143	84.5714	77.7143	38	33	54	53	7	91	33	10	41	38
DBVPG6044 x DBVPG6765	C10	83.5821	79.8507	82.5581	88.3721	100	107.879	12.5	57.6389	66.6667	23	29	51	54	85	56	57	2	26	23
DBVPG6044 x DBVPG6765	H10	84.7826	71.0145	82.9545	88.6364	93.1818	102.878	12.381	109.048	93.3333	28	11	55	55	77	48	56	34	56	28
DBVPG6044 x DBVPG6765	A10	92.9134	96.8504	85.0202	88.664	54.6559	172.727	13.986	111.189	79.021	63	77	63	56	20	93	62	39	44	63
DBVPG6044 x DBVPG6765	F3	91.6667	101.667	77.7778	88.8889	124.074	91.8367	8.10811	136.486	77.027	60	85	26	57	96	20	30	54	39	60
DBVPG6044 x DBVPG6765	F8	70	88.1818	87.1287	89.1089	81.1881	98.1524	6.6335	89.8839	62.3549	5	55	70	58	56	35	18	12	17	5
DBVPG6044 x DBVPG6765	A1	80.9061	72.8155	95.1157	89.4602	97.9434	197.814	9.97506	131.671	75.0623	14	14	88	59	84	95	44	52	36	14
DBVPG6044 x DBVPG6765	B7	89.5652	87.8261	100	89.9083	43.1193	110.87	8.63309	117.986	66.1871	48	52	94	60	10	64	35	45	25	48
DBVPG6044 x DBVPG6765	E10	89.8148	87.963	82.4176	90.1099	80.2198	99.0826	20	138.462	204.615	50	54	50	61	54	37	77	58	93	50
DBVPG6044 x DBVPG6765	B5	106.481	100	82.3529	90.1961	87.2549	94.7059	11.1842	102.632	65.7895	92	83	48	62	70	29	50	29	24	92
DBVPG6044 x DBVPG6765	B4	92.7083	84.375	83.6538	90.3846	96.1538	127.731	9.84848	100.758	61.3636	61	43	59	63	83	84	42	28	15	61
DBVPG6044 x DBVPG6765	A3	98.6877	103.937	99.4709	90.4762	112.698	90.0662	0	115.476	76.1905	84	88	93	64	92	14	2	43	38	84
DBVPG6044 x DBVPG6765	A9	100.943	76.4151	96.124	90.6977	86.0465	103.077	0.75188	118.045	106.015	90	20	89	65	66	50	3	46	63	90
DBVPG6044 x DBVPG6765	B12	84.4961	84.4961	81.8182	90.9091	78.7879	109.554	14.6552	158.621	98.2759	27	44	44	66	51	62	63	71	60	27
DBVPG6044 x DBVPG6765	C8	81	86	80.8989	91.0112	49.4382	113.245	7.83133	134.337	92.1687	15	47	39	67	17	68	27	53	54	15
DBVPG6044 x DBVPG6765	B1	86.9565	92.1739	86.3248	91.453	94.8718	113.235	22.807	152.632	106.14	36	64	69	68	78	67	80	67	64	36
DBVPG6044 x DBVPG6765	A11	107.75	97.5	74.3902	91.4634	40.2439	132.479	7.35294	146.324	88.9706	94	80	16	69	9	86	22	63	50	94
DBVPG6044 x DBVPG6765	E8	88.8889	87.963	83.1579	91.5789	80	100.87	15.4762	176.19	178.571	45	54	57	70	53	44	64	79	88	45
DBVPG6044 x DBVPG6765	A5	100	82.5974	94.6237	93.5484	77.4194	127.701	6.28019	110.386	71.256	86	37	87	71	49	83	15	36	35	86
DBVPG6044 x DBVPG6765	A8	96.3746	74.3202	92.5595	93.75	87.5	106.667	18.0556	146.528	108.333	76	17	84	72	71	55	74	64	65	76
DBVPG6044 x DBVPG6765	D5	89.2157	82.3529	101.031	93.8144	70.1031	91.453	68.75	368.75	337.5	46	35	95	73	38	18	96	96	96	46
DBVPG6044 x DBVPG6765	F6	116.667	110.784	90.625	94.7917	95.8333	80.8	28.0702	290.643	200	95	93	79	74	80	6	86	94	92	95
DBVPG6044 x DBVPG6765	H7	94.7368	78.9474	90.6977	95.3488	79.0698	104.098	9.71429	99.4286	61.7143	69	25	81	75	52	52	41	24	16	69
DBVPG6044 x DBVPG6765	A2	102.029	83.4783	97.093	95.9302	55.814	89.9329	12.3377	83.7662	83.1169	91	39	90	76	23	13	55	9	47	91
DBVPG6044 x DBVPG6765	A7	98.6595	87.6676	85.6269	96.3303	72.4771	140	10.6061	155.303	105.303	83	51	66	77	41	88	48	69	62	83
DBVPG6044 x DBVPG6765	B2	91.1111	76.6667	72.8814	96.6102	113.559	91.8605	8.62069	100	64.9425	57	22	15	78	94	21	34	25	21	57
DBVPG6044 x DBVPG6765	B8	87.8505	96.2617	83	97	66	184.375	6.84932	96.5753	76.0274	41	74	56	80	30	94	20	21	37	41
DBVPG6044 x DBVPG6765	F5	93.2039	100	93	97	73	66.6667	21.519	188.608	186.076	65	83	85	80	43	1	78	82	89	65
DBVPG6044 x DBVPG6765	B10	83.2	81.6	91.2088	98.9011	80.2198	102.985	6.45161	137.097	104.839	22	32	82	81	55	49	16	57	61	22
DBVPG6044 x DBVPG6765	C5	117.857	121.429	90.6667	101.333	108	127.778	5.52147	139.877	60.1227	96	96	80	82	90	85	12	59	11	96
DBVPG6044 x DBVPG6765	B9	100.943	101.887	86.0215	104.301	112.903	117.241	12.6667	81.3333	91.3333	90	86	67	83	93	72	58	8	53	90
DBVPG6044 x DBVPG6765	G12	94.4444	109.028	88.5965	105.263	49.1228	90.1515	4.92611	102.956	68.9655	67	90	75	84	16	15	9	30	30	67
DBVPG6044 x DBVPG6765	G10	81.6176	77.9412	88.6364	106.818	47.7273	87.9433	8.72093	114.535	89.5349	17	23	76	85	12	10	36	41	51	17
DBVPG6044 x DBVPG6765	G9	100.84	109.244	82.7273	107.273	72.7273	92.9078	16.1765	136.765	79.4118	88	91	52	86	42	25	68	56	45	88
DBVPG6044 x DBVPG6765	E5	0	15	97.5904	108.434	114.458	86.5546	16.9231	172.308	175.385	1	1	91	87	95	9	72	75	87	1
DBVPG6044 x DBVPG6765	G4	73.1959	63.9175	82.2917	112.5	60.4167	141.379	8.98876	97.191	68.5393	8	6	47	88	25	89	39	22	29	8
DBVPG6044 x DBVPG6765	G3	97.3913	96.5217	79.6748	113.008	84.5528	95.122	12.8713	95.5446	65.3465	81	76	35	89	62	31	61	20	23	81
DBVPG6044 x DBVPG6765	D2	82.8571	103.81	78	114	96	91.4286	36.6667	178.333	173.333	21	87	27	90	82	17	92	80	86	21
DBVPG6044 x DBVPG6765	G11	81.8182	78.5714	78.8462	116.346	105.769	101.538	5.05618	104.494	62.3596	18	24	31	91	89	45	10	31	18	18
DBVPG6044 x DBVPG6765	G2	83.9286	71.4286	72.8571	121.429	75.7143	98.4496	8.23529	108.824	69.4118	25	13	14	92	48	36	31	33	31	25
DBVPG6044 x DBVPG6765	G7	98.2301	97.3451	94.4954	124.771	86.2385	122.34	12.8205	110.897	77.5641	82	78	86	93	67	78	60	37	40	82
DBVPG6044 x DBVPG6765	G1	97.3451	87.6106	88.3495	125.243	109.709	119.658	7.36842	92.1053	58.9474	80	50	73	94	91	76	23	16	9	80
DBVPG6044 x DBVPG6765	G5	91.6667	94.7917	99	135	84	100.813	9.09091	97.7273	67.6136	60	71	92	95	60	43	40	23	28	60
DBVPG6044 x DBVPG6765	G8	95.2381	82.5397	101.064	139.362	104.255	100	6.79012	123.457	93.8272	71	36	96	96	88	42	19	48	57	71

## Sheet: Vanillin
	Haploid segregant	Acetic acid	Formic acid	Furfural	HMF	Vanillin	Sorbitol	Ethanol	T (35'C)	T (40'C)	rankAA	rankF	rankFurf	Rank HMF	Rank vanillin	Rank Sorbitol	Rank Ethanol	Rank T 35	Rank T 40	Total (min 9, max 864)
DBVPG6044 x DBVPG6765	D11	86.4	79.2	58.0645	63.4409	22.5806	117.391	11.4754	250.82	137.705	34	27	3	5	1	73	51	89	75	34
DBVPG6044 x DBVPG6765	H4	67.5676	73.8739	80.9524	64.7619	25.7143	92.0732	8.55856	68.4685	57.2072	3	16	40	6	2	22	32	3	7	3
DBVPG6044 x DBVPG6765	H11	91.3043	85.5072	63.6364	53.719	28.0992	79.0419	18.4783	90.7609	78.2609	58	46	4	2	3	5	75	14	43	58
DBVPG6044 x DBVPG6765	E7	78.7037	71.2963	80.198	68.3168	28.7129	93.5185	-9.375	254.688	192.188	13	12	37	9	4	26	1	91	91	13
DBVPG6044 x DBVPG6765	F9	81.9672	81.1475	57.6923	53.8462	29.8077	108.596	11.7521	105.556	60.4701	19	30	2	3	5	59	52	32	14	19
DBVPG6044 x DBVPG6765	A12	83.6228	94.5409	74.9164	74.2475	35.1171	117.886	16.129	114.839	85.8065	24	67	18	15	6	74	67	42	49	24
DBVPG6044 x DBVPG6765	B11	87.4016	81.8898	82.9268	87.8049	36.5854	152.885	8.57143	84.5714	77.7143	38	33	54	53	7	91	33	10	41	38
DBVPG6044 x DBVPG6765	C11	76.1538	70.7692	69.3182	64.7727	39.7727	117.901	10.1449	125.362	56.5217	10	10	12	7	8	75	45	50	6	10
DBVPG6044 x DBVPG6765	A11	107.75	97.5	74.3902	91.4634	40.2439	132.479	7.35294	146.324	88.9706	94	80	16	69	9	86	22	63	50	94
DBVPG6044 x DBVPG6765	B7	89.5652	87.8261	100	89.9083	43.1193	110.87	8.63309	117.986	66.1871	48	52	94	60	10	64	35	45	25	48
DBVPG6044 x DBVPG6765	G6	89.7436	97.4359	66.6667	69.7674	46.5116	92.3664	7.92683	121.951	93.9024	49	79	8	11	11	23	28	47	58	49
DBVPG6044 x DBVPG6765	G10	81.6176	77.9412	88.6364	106.818	47.7273	87.9433	8.72093	114.535	89.5349	17	23	76	85	12	10	36	41	51	17
DBVPG6044 x DBVPG6765	C2	96	113.6	65.5556	83.3333	47.7778	127.622	33.4532	142.446	130.576	73	94	5	33	13	82	90	61	73	73
DBVPG6044 x DBVPG6765	B3	107.407	109.63	87.4074	80.7407	48.8889	123.009	17.2932	109.774	60.1504	93	92	71	31	14	79	73	35	12	93
DBVPG6044 x DBVPG6765	H5	90.4348	76.5217	92.1053	86.8421	49.1228	73.7931	4.28571	100.476	69.5238	53	21	83	49	16	2	6	26	32	53
DBVPG6044 x DBVPG6765	G12	94.4444	109.028	88.5965	105.263	49.1228	90.1515	4.92611	102.956	68.9655	67	90	75	84	16	15	9	30	30	67
DBVPG6044 x DBVPG6765	C8	81	86	80.8989	91.0112	49.4382	113.245	7.83133	134.337	92.1687	15	47	39	67	17	68	27	53	54	15
DBVPG6044 x DBVPG6765	D10	86.1789	83.7398	82.2785	84.8101	50.6329	98.1481	19.7183	136.62	129.577	32	41	46	36	18	34	76	55	71	32
DBVPG6044 x DBVPG6765	C12	85.8268	91.3386	80.2469	87.6543	53.0864	91.6418	23.6515	140.664	143.568	30	62	38	52	19	19	83	60	77	30
DBVPG6044 x DBVPG6765	A10	92.9134	96.8504	85.0202	88.664	54.6559	172.727	13.986	111.189	79.021	63	77	63	56	20	93	62	39	44	63
DBVPG6044 x DBVPG6765	F4	82.0755	66.0377	74.5283	82.0755	54.717	95.0355	7.14286	71.0084	53.3613	20	9	17	32	21	30	21	4	4	20
DBVPG6044 x DBVPG6765	C6	90.4348	94.7826	75.2212	74.3363	54.8673	112.821	6.53595	147.712	67.3203	53	70	19	16	22	66	17	66	27	53
DBVPG6044 x DBVPG6765	A2	102.029	83.4783	97.093	95.9302	55.814	89.9329	12.3377	83.7662	83.1169	91	39	90	76	23	13	55	9	47	91
DBVPG6044 x DBVPG6765	D8	62.6866	62.6866	85.1064	78.7234	58.5106	90.7563	23.5294	197.059	129.412	2	5	65	22	24	16	82	83	70	2
DBVPG6044 x DBVPG6765	G4	73.1959	63.9175	82.2917	112.5	60.4167	141.379	8.98876	97.191	68.5393	8	6	47	88	25	89	39	22	29	8
DBVPG6044 x DBVPG6765	C7	86.2069	88.7931	82.4074	80.5556	62.963	125.984	16.8919	158.784	64.8649	33	58	49	30	26	81	71	72	20	33
DBVPG6044 x DBVPG6765	H3	81.5126	61.3445	76.9231	71.1538	63.4615	99.3243	7.44681	100.532	70.7447	16	3	22	13	27	39	24	27	34	16
DBVPG6044 x DBVPG6765	H2	72.8	65.6	66.6667	61.7284	64.1975	99.3631	3.47826	76.087	43.4783	7	7	7	4	28	40	4	6	2	7
DBVPG6044 x DBVPG6765	C4	77	66	41.4141	52.5253	65.6566	120.183	38.3721	172.093	170.93	11	8	1	1	29	77	93	74	85	11
DBVPG6044 x DBVPG6765	B8	87.8505	96.2617	83	97	66	184.375	6.84932	96.5753	76.0274	41	74	56	80	30	94	20	21	37	41
DBVPG6044 x DBVPG6765	F10	100.82	95.9016	77.3585	85.8491	66.9811	108.696	7.61905	89.5238	59.0476	87	72	25	41	31	60	25	11	10	87
DBVPG6044 x DBVPG6765	D7	87.5	82.0313	76.0331	80.1653	67.7686	92.3729	4.44444	237.778	335.556	39	34	20	28	32	24	8	87	95	39
DBVPG6044 x DBVPG6765	E4	87.2549	74.5098	81.4815	80.5556	68.5185	162.222	25	156.579	96.0526	37	18	42	29	33	92	84	70	59	37
DBVPG6044 x DBVPG6765	D1	68.6957	73.0435	68.1818	73.6364	69.0909	108.163	8.82353	152.941	152.941	4	15	10	14	34	58	38	68	81	4
DBVPG6044 x DBVPG6765	F7	87.8261	79.1304	86.1111	76.8519	69.4444	78.1955	41.6667	276.111	145	40	26	68	17	35	3	94	93	78	40
DBVPG6044 x DBVPG6765	D6	89.3805	100.885	83.4862	86.2385	69.7248	96.5217	31.5789	184.211	168.421	47	84	58	45	36	32	88	81	84	47
DBVPG6044 x DBVPG6765	F2	88.0342	85.4701	76.3158	86.8421	69.7368	88.4354	7.8125	91.6667	58.8542	42	45	21	50	37	11	26	15	8	42
DBVPG6044 x DBVPG6765	D5	89.2157	82.3529	101.031	93.8144	70.1031	91.453	68.75	368.75	337.5	46	35	95	73	38	18	96	96	96	46
DBVPG6044 x DBVPG6765	H1	90.5512	92.126	79.4643	78.5714	70.5357	104.032	12.1429	126.429	90	54	63	32	21	39	51	54	51	52	54
DBVPG6044 x DBVPG6765	H12	94.0397	88.7417	87.7358	78.3019	70.7547	100	9.85915	147.183	80.2817	66	57	72	19	40	41	43	65	46	66
DBVPG6044 x DBVPG6765	A7	98.6595	87.6676	85.6269	96.3303	72.4771	140	10.6061	155.303	105.303	83	51	66	77	41	88	48	69	62	83
DBVPG6044 x DBVPG6765	G9	100.84	109.244	82.7273	107.273	72.7273	92.9078	16.1765	136.765	79.4118	88	91	52	86	42	25	68	56	45	88
DBVPG6044 x DBVPG6765	F5	93.2039	100	93	97	73	66.6667	21.519	188.608	186.076	65	83	85	80	43	1	78	82	89	65
DBVPG6044 x DBVPG6765	H8	85.1852	79.2593	81.7308	79.8077	74.0385	117.241	5.5814	71.1628	48.8372	29	28	43	26	44	71	13	5	3	29
DBVPG6044 x DBVPG6765	B6	96.4286	99.1071	78.6408	87.3786	74.7573	99.2647	15.873	115.873	77.7778	78	81	30	51	45	38	65	44	42	78
DBVPG6044 x DBVPG6765	A4	94.8718	83.0769	85	77.25	75	116.535	11.828	76.8817	36.0215	70	38	62	18	46	70	53	7	1	70
DBVPG6044 x DBVPG6765	C9	100	94.6429	78.3505	86.5979	75.2577	125.926	8.72483	57.047	65.1007	86	68	29	47	47	80	37	1	22	86
DBVPG6044 x DBVPG6765	G2	83.9286	71.4286	72.8571	121.429	75.7143	98.4496	8.23529	108.824	69.4118	25	13	14	92	48	36	31	33	31	25
DBVPG6044 x DBVPG6765	A5	100	82.5974	94.6237	93.5484	77.4194	127.701	6.28019	110.386	71.256	86	37	87	71	49	83	15	36	35	86
DBVPG6044 x DBVPG6765	D4	73.5537	61.9835	69.2308	70.0855	78.6325	83.7607	16	125.333	114.667	9	4	11	12	50	7	66	49	68	9
DBVPG6044 x DBVPG6765	B12	84.4961	84.4961	81.8182	90.9091	78.7879	109.554	14.6552	158.621	98.2759	27	44	44	66	51	62	63	71	60	27
DBVPG6044 x DBVPG6765	H7	94.7368	78.9474	90.6977	95.3488	79.0698	104.098	9.71429	99.4286	61.7143	69	25	81	75	52	52	41	24	16	69
DBVPG6044 x DBVPG6765	E8	88.8889	87.963	83.1579	91.5789	80	100.87	15.4762	176.19	178.571	45	54	57	70	53	44	64	79	88	45
DBVPG6044 x DBVPG6765	E10	89.8148	87.963	82.4176	90.1099	80.2198	99.0826	20	138.462	204.615	50	54	50	61	54	37	77	58	93	50
DBVPG6044 x DBVPG6765	B10	83.2	81.6	91.2088	98.9011	80.2198	102.985	6.45161	137.097	104.839	22	32	82	81	55	49	16	57	61	22
DBVPG6044 x DBVPG6765	F8	70	88.1818	87.1287	89.1089	81.1881	98.1524	6.6335	89.8839	62.3549	5	55	70	58	56	35	18	12	17	5
DBVPG6044 x DBVPG6765	A6	90.9561	90.6977	90.3134	84.6154	81.1966	279.167	10.4	144	63.2	56	59	78	34	57	96	47	62	19	56
DBVPG6044 x DBVPG6765	H9	92.9204	91.1504	78.2178	79.2079	83.1683	85.3846	5.33333	92.4444	69.7778	64	61	28	23	58	8	11	17	33	64
DBVPG6044 x DBVPG6765	D3	92.9134	104.724	77.1654	85.0394	83.4646	89.1892	12.6761	211.268	128.169	62	89	23	38	59	12	59	85	69	62
DBVPG6044 x DBVPG6765	G5	91.6667	94.7917	99	135	84	100.813	9.09091	97.7273	67.6136	60	71	92	95	60	43	40	23	28	60
DBVPG6044 x DBVPG6765	D12	71.5686	55.8824	67.9612	79.6117	84.466	102.83	35.9375	235.937	187.5	6	2	9	25	61	47	91	86	90	6
DBVPG6044 x DBVPG6765	G3	97.3913	96.5217	79.6748	113.008	84.5528	95.122	12.8713	95.5446	65.3465	81	76	35	89	62	31	61	20	23	81
DBVPG6044 x DBVPG6765	E12	86.087	75.6522	81.0811	79.2793	84.6847	108.85	26.8519	92.5926	137.963	31	19	41	24	63	61	85	18	76	31
DBVPG6044 x DBVPG6765	E2	97.0297	119.802	65.6716	67.1642	85.0746	97.2973	16.4384	252.055	130.137	79	95	6	8	64	33	69	90	72	79
DBVPG6044 x DBVPG6765	F11	84.1667	88.3333	79.6296	68.5185	85.1852	104.724	5.84795	90.6433	60.2339	26	56	34	10	65	54	14	13	13	26
DBVPG6044 x DBVPG6765	A9	100.943	76.4151	96.124	90.6977	86.0465	103.077	0.75188	118.045	106.015	90	20	89	65	66	50	3	46	63	90
DBVPG6044 x DBVPG6765	G7	98.2301	97.3451	94.4954	124.771	86.2385	122.34	12.8205	110.897	77.5641	82	78	86	93	67	78	60	37	40	82
DBVPG6044 x DBVPG6765	E6	90.6977	86.8217	82	85	87	94.4444	22.2222	265.079	152.381	55	49	45	37	68	28	79	92	80	55
DBVPG6044 x DBVPG6765	H6	88.8158	86.1842	80.1724	78.4483	87.069	78.5714	7.97546	111.043	93.2515	44	48	36	20	69	4	29	38	55	44
DBVPG6044 x DBVPG6765	B5	106.481	100	82.3529	90.1961	87.2549	94.7059	11.1842	102.632	65.7895	92	83	48	62	70	29	50	29	24	92
DBVPG6044 x DBVPG6765	A8	96.3746	74.3202	92.5595	93.75	87.5	106.667	18.0556	146.528	108.333	76	17	84	72	71	55	74	64	65	76
DBVPG6044 x DBVPG6765	F12	94.5736	92.2481	88.3721	79.845	87.5969	108.088	4.44444	93.8889	85	68	65	74	27	72	57	7	19	48	68
DBVPG6044 x DBVPG6765	C1	86.7347	83.6735	89.8148	86.1111	87.963	148.148	10.3896	111.688	54.5455	35	40	77	44	73	90	46	40	5	35
DBVPG6044 x DBVPG6765	D9	96.0784	96.0784	77.1739	85.8696	88.0435	137.805	32.0755	245.283	149.057	74	73	24	42	74	87	89	88	79	74
DBVPG6044 x DBVPG6765	E11	77.3913	94.7826	83.9506	85.1852	91.358	102.778	11.1111	170.833	156.944	12	69	61	39	75	46	49	73	82	12
DBVPG6044 x DBVPG6765	F1	96.3964	93.6937	82.8829	86.4865	92.7928	94.2857	68.0851	317.021	242.553	77	66	53	46	76	27	95	95	94	77
DBVPG6044 x DBVPG6765	H10	84.7826	71.0145	82.9545	88.6364	93.1818	102.878	12.381	109.048	93.3333	28	11	55	55	77	48	56	34	56	28
DBVPG6044 x DBVPG6765	B1	86.9565	92.1739	86.3248	91.453	94.8718	113.235	22.807	152.632	106.14	36	64	69	68	78	67	80	67	64	36
DBVPG6044 x DBVPG6765	C3	95.2381	83.8095	83.8095	85.7143	95.2381	104.673	23.0769	173.626	109.89	72	42	60	40	79	53	81	76	67	72
DBVPG6044 x DBVPG6765	F6	116.667	110.784	90.625	94.7917	95.8333	80.8	28.0702	290.643	200	95	93	79	74	80	6	86	94	92	95
DBVPG6044 x DBVPG6765	E9	96.2963	96.2963	79.5918	86.7347	95.9184	115.385	4.22535	176.056	136.62	75	75	33	48	81	69	5	78	74	75
DBVPG6044 x DBVPG6765	D2	82.8571	103.81	78	114	96	91.4286	36.6667	178.333	173.333	21	87	27	90	82	17	92	80	86	21
DBVPG6044 x DBVPG6765	B4	92.7083	84.375	83.6538	90.3846	96.1538	127.731	9.84848	100.758	61.3636	61	43	59	63	83	84	42	28	15	61
DBVPG6044 x DBVPG6765	A1	80.9061	72.8155	95.1157	89.4602	97.9434	197.814	9.97506	131.671	75.0623	14	14	88	59	84	95	44	52	36	14
DBVPG6044 x DBVPG6765	C10	83.5821	79.8507	82.5581	88.3721	100	107.879	12.5	57.6389	66.6667	23	29	51	54	85	56	57	2	26	23
DBVPG6044 x DBVPG6765	E3	90.3226	81.4516	85.0467	85.9813	100.935	111.111	16.6667	210.714	108.333	51	31	64	43	86	65	70	84	66	51
DBVPG6044 x DBVPG6765	E1	88.6598	90.7216	69.3694	84.6847	102.703	110.092	28.7356	174.713	162.069	43	60	13	35	87	63	87	77	83	43
DBVPG6044 x DBVPG6765	G8	95.2381	82.5397	101.064	139.362	104.255	100	6.79012	123.457	93.8272	71	36	96	96	88	42	19	48	57	71
DBVPG6044 x DBVPG6765	G11	81.8182	78.5714	78.8462	116.346	105.769	101.538	5.05618	104.494	62.3596	18	24	31	91	89	45	10	31	18	18
DBVPG6044 x DBVPG6765	C5	117.857	121.429	90.6667	101.333	108	127.778	5.52147	139.877	60.1227	96	96	80	82	90	85	12	59	11	96
DBVPG6044 x DBVPG6765	G1	97.3451	87.6106	88.3495	125.243	109.709	119.658	7.36842	92.1053	58.9474	80	50	73	94	91	76	23	16	9	80
DBVPG6044 x DBVPG6765	A3	98.6877	103.937	99.4709	90.4762	112.698	90.0662	0	115.476	76.1905	84	88	93	64	92	14	2	43	38	84
DBVPG6044 x DBVPG6765	B9	100.943	101.887	86.0215	104.301	112.903	117.241	12.6667	81.3333	91.3333	90	86	67	83	93	72	58	8	53	90
DBVPG6044 x DBVPG6765	B2	91.1111	76.6667	72.8814	96.6102	113.559	91.8605	8.62069	100	64.9425	57	22	15	78	94	21	34	25	21	57
DBVPG6044 x DBVPG6765	E5	0	15	97.5904	108.434	114.458	86.5546	16.9231	172.308	175.385	1	1	91	87	95	9	72	75	87	1
DBVPG6044 x DBVPG6765	F3	91.6667	101.667	77.7778	88.8889	124.074	91.8367	8.10811	136.486	77.027	60	85	26	57	96	20	30	54	39	60

## Sheet: Sorbitol
	Haploid segregant	Acetic acid	Formic acid	Furfural	HMF	Vanillin	Sorbitol	Ethanol	T (35'C)	T (40'C)	rankAA	rankF	rankFurf	Rank HMF	Rank vanillin	Rank Sorbitol	Rank Ethanol	Rank T 35	Rank T 40	Total (min 9, max 864)
DBVPG6044 x DBVPG6765	F5	93.2039	100	93	97	73	66.6667	21.519	188.608	186.076	65	83	85	80	43	1	78	82	89	65
DBVPG6044 x DBVPG6765	H5	90.4348	76.5217	92.1053	86.8421	49.1228	73.7931	4.28571	100.476	69.5238	53	21	83	49	16	2	6	26	32	53
DBVPG6044 x DBVPG6765	F7	87.8261	79.1304	86.1111	76.8519	69.4444	78.1955	41.6667	276.111	145	40	26	68	17	35	3	94	93	78	40
DBVPG6044 x DBVPG6765	H6	88.8158	86.1842	80.1724	78.4483	87.069	78.5714	7.97546	111.043	93.2515	44	48	36	20	69	4	29	38	55	44
DBVPG6044 x DBVPG6765	H11	91.3043	85.5072	63.6364	53.719	28.0992	79.0419	18.4783	90.7609	78.2609	58	46	4	2	3	5	75	14	43	58
DBVPG6044 x DBVPG6765	F6	116.667	110.784	90.625	94.7917	95.8333	80.8	28.0702	290.643	200	95	93	79	74	80	6	86	94	92	95
DBVPG6044 x DBVPG6765	D4	73.5537	61.9835	69.2308	70.0855	78.6325	83.7607	16	125.333	114.667	9	4	11	12	50	7	66	49	68	9
DBVPG6044 x DBVPG6765	H9	92.9204	91.1504	78.2178	79.2079	83.1683	85.3846	5.33333	92.4444	69.7778	64	61	28	23	58	8	11	17	33	64
DBVPG6044 x DBVPG6765	E5	0	15	97.5904	108.434	114.458	86.5546	16.9231	172.308	175.385	1	1	91	87	95	9	72	75	87	1
DBVPG6044 x DBVPG6765	G10	81.6176	77.9412	88.6364	106.818	47.7273	87.9433	8.72093	114.535	89.5349	17	23	76	85	12	10	36	41	51	17
DBVPG6044 x DBVPG6765	F2	88.0342	85.4701	76.3158	86.8421	69.7368	88.4354	7.8125	91.6667	58.8542	42	45	21	50	37	11	26	15	8	42
DBVPG6044 x DBVPG6765	D3	92.9134	104.724	77.1654	85.0394	83.4646	89.1892	12.6761	211.268	128.169	62	89	23	38	59	12	59	85	69	62
DBVPG6044 x DBVPG6765	A2	102.029	83.4783	97.093	95.9302	55.814	89.9329	12.3377	83.7662	83.1169	91	39	90	76	23	13	55	9	47	91
DBVPG6044 x DBVPG6765	A3	98.6877	103.937	99.4709	90.4762	112.698	90.0662	0	115.476	76.1905	84	88	93	64	92	14	2	43	38	84
DBVPG6044 x DBVPG6765	G12	94.4444	109.028	88.5965	105.263	49.1228	90.1515	4.92611	102.956	68.9655	67	90	75	84	16	15	9	30	30	67
DBVPG6044 x DBVPG6765	D8	62.6866	62.6866	85.1064	78.7234	58.5106	90.7563	23.5294	197.059	129.412	2	5	65	22	24	16	82	83	70	2
DBVPG6044 x DBVPG6765	D2	82.8571	103.81	78	114	96	91.4286	36.6667	178.333	173.333	21	87	27	90	82	17	92	80	86	21
DBVPG6044 x DBVPG6765	D5	89.2157	82.3529	101.031	93.8144	70.1031	91.453	68.75	368.75	337.5	46	35	95	73	38	18	96	96	96	46
DBVPG6044 x DBVPG6765	C12	85.8268	91.3386	80.2469	87.6543	53.0864	91.6418	23.6515	140.664	143.568	30	62	38	52	19	19	83	60	77	30
DBVPG6044 x DBVPG6765	F3	91.6667	101.667	77.7778	88.8889	124.074	91.8367	8.10811	136.486	77.027	60	85	26	57	96	20	30	54	39	60
DBVPG6044 x DBVPG6765	B2	91.1111	76.6667	72.8814	96.6102	113.559	91.8605	8.62069	100	64.9425	57	22	15	78	94	21	34	25	21	57
DBVPG6044 x DBVPG6765	H4	67.5676	73.8739	80.9524	64.7619	25.7143	92.0732	8.55856	68.4685	57.2072	3	16	40	6	2	22	32	3	7	3
DBVPG6044 x DBVPG6765	G6	89.7436	97.4359	66.6667	69.7674	46.5116	92.3664	7.92683	121.951	93.9024	49	79	8	11	11	23	28	47	58	49
DBVPG6044 x DBVPG6765	D7	87.5	82.0313	76.0331	80.1653	67.7686	92.3729	4.44444	237.778	335.556	39	34	20	28	32	24	8	87	95	39
DBVPG6044 x DBVPG6765	G9	100.84	109.244	82.7273	107.273	72.7273	92.9078	16.1765	136.765	79.4118	88	91	52	86	42	25	68	56	45	88
DBVPG6044 x DBVPG6765	E7	78.7037	71.2963	80.198	68.3168	28.7129	93.5185	-9.375	254.688	192.188	13	12	37	9	4	26	1	91	91	13
DBVPG6044 x DBVPG6765	F1	96.3964	93.6937	82.8829	86.4865	92.7928	94.2857	68.0851	317.021	242.553	77	66	53	46	76	27	95	95	94	77
DBVPG6044 x DBVPG6765	E6	90.6977	86.8217	82	85	87	94.4444	22.2222	265.079	152.381	55	49	45	37	68	28	79	92	80	55
DBVPG6044 x DBVPG6765	B5	106.481	100	82.3529	90.1961	87.2549	94.7059	11.1842	102.632	65.7895	92	83	48	62	70	29	50	29	24	92
DBVPG6044 x DBVPG6765	F4	82.0755	66.0377	74.5283	82.0755	54.717	95.0355	7.14286	71.0084	53.3613	20	9	17	32	21	30	21	4	4	20
DBVPG6044 x DBVPG6765	G3	97.3913	96.5217	79.6748	113.008	84.5528	95.122	12.8713	95.5446	65.3465	81	76	35	89	62	31	61	20	23	81
DBVPG6044 x DBVPG6765	D6	89.3805	100.885	83.4862	86.2385	69.7248	96.5217	31.5789	184.211	168.421	47	84	58	45	36	32	88	81	84	47
DBVPG6044 x DBVPG6765	E2	97.0297	119.802	65.6716	67.1642	85.0746	97.2973	16.4384	252.055	130.137	79	95	6	8	64	33	69	90	72	79
DBVPG6044 x DBVPG6765	D10	86.1789	83.7398	82.2785	84.8101	50.6329	98.1481	19.7183	136.62	129.577	32	41	46	36	18	34	76	55	71	32
DBVPG6044 x DBVPG6765	F8	70	88.1818	87.1287	89.1089	81.1881	98.1524	6.6335	89.8839	62.3549	5	55	70	58	56	35	18	12	17	5
DBVPG6044 x DBVPG6765	G2	83.9286	71.4286	72.8571	121.429	75.7143	98.4496	8.23529	108.824	69.4118	25	13	14	92	48	36	31	33	31	25
DBVPG6044 x DBVPG6765	E10	89.8148	87.963	82.4176	90.1099	80.2198	99.0826	20	138.462	204.615	50	54	50	61	54	37	77	58	93	50
DBVPG6044 x DBVPG6765	B6	96.4286	99.1071	78.6408	87.3786	74.7573	99.2647	15.873	115.873	77.7778	78	81	30	51	45	38	65	44	42	78
DBVPG6044 x DBVPG6765	H3	81.5126	61.3445	76.9231	71.1538	63.4615	99.3243	7.44681	100.532	70.7447	16	3	22	13	27	39	24	27	34	16
DBVPG6044 x DBVPG6765	H2	72.8	65.6	66.6667	61.7284	64.1975	99.3631	3.47826	76.087	43.4783	7	7	7	4	28	40	4	6	2	7
DBVPG6044 x DBVPG6765	H12	94.0397	88.7417	87.7358	78.3019	70.7547	100	9.85915	147.183	80.2817	66	57	72	19	40	41	43	65	46	66
DBVPG6044 x DBVPG6765	G8	95.2381	82.5397	101.064	139.362	104.255	100	6.79012	123.457	93.8272	71	36	96	96	88	42	19	48	57	71
DBVPG6044 x DBVPG6765	G5	91.6667	94.7917	99	135	84	100.813	9.09091	97.7273	67.6136	60	71	92	95	60	43	40	23	28	60
DBVPG6044 x DBVPG6765	E8	88.8889	87.963	83.1579	91.5789	80	100.87	15.4762	176.19	178.571	45	54	57	70	53	44	64	79	88	45
DBVPG6044 x DBVPG6765	G11	81.8182	78.5714	78.8462	116.346	105.769	101.538	5.05618	104.494	62.3596	18	24	31	91	89	45	10	31	18	18
DBVPG6044 x DBVPG6765	E11	77.3913	94.7826	83.9506	85.1852	91.358	102.778	11.1111	170.833	156.944	12	69	61	39	75	46	49	73	82	12
DBVPG6044 x DBVPG6765	D12	71.5686	55.8824	67.9612	79.6117	84.466	102.83	35.9375	235.937	187.5	6	2	9	25	61	47	91	86	90	6
DBVPG6044 x DBVPG6765	H10	84.7826	71.0145	82.9545	88.6364	93.1818	102.878	12.381	109.048	93.3333	28	11	55	55	77	48	56	34	56	28
DBVPG6044 x DBVPG6765	B10	83.2	81.6	91.2088	98.9011	80.2198	102.985	6.45161	137.097	104.839	22	32	82	81	55	49	16	57	61	22
DBVPG6044 x DBVPG6765	A9	100.943	76.4151	96.124	90.6977	86.0465	103.077	0.75188	118.045	106.015	90	20	89	65	66	50	3	46	63	90
DBVPG6044 x DBVPG6765	H1	90.5512	92.126	79.4643	78.5714	70.5357	104.032	12.1429	126.429	90	54	63	32	21	39	51	54	51	52	54
DBVPG6044 x DBVPG6765	H7	94.7368	78.9474	90.6977	95.3488	79.0698	104.098	9.71429	99.4286	61.7143	69	25	81	75	52	52	41	24	16	69
DBVPG6044 x DBVPG6765	C3	95.2381	83.8095	83.8095	85.7143	95.2381	104.673	23.0769	173.626	109.89	72	42	60	40	79	53	81	76	67	72
DBVPG6044 x DBVPG6765	F11	84.1667	88.3333	79.6296	68.5185	85.1852	104.724	5.84795	90.6433	60.2339	26	56	34	10	65	54	14	13	13	26
DBVPG6044 x DBVPG6765	A8	96.3746	74.3202	92.5595	93.75	87.5	106.667	18.0556	146.528	108.333	76	17	84	72	71	55	74	64	65	76
DBVPG6044 x DBVPG6765	C10	83.5821	79.8507	82.5581	88.3721	100	107.879	12.5	57.6389	66.6667	23	29	51	54	85	56	57	2	26	23
DBVPG6044 x DBVPG6765	F12	94.5736	92.2481	88.3721	79.845	87.5969	108.088	4.44444	93.8889	85	68	65	74	27	72	57	7	19	48	68
DBVPG6044 x DBVPG6765	D1	68.6957	73.0435	68.1818	73.6364	69.0909	108.163	8.82353	152.941	152.941	4	15	10	14	34	58	38	68	81	4
DBVPG6044 x DBVPG6765	F9	81.9672	81.1475	57.6923	53.8462	29.8077	108.596	11.7521	105.556	60.4701	19	30	2	3	5	59	52	32	14	19
DBVPG6044 x DBVPG6765	F10	100.82	95.9016	77.3585	85.8491	66.9811	108.696	7.61905	89.5238	59.0476	87	72	25	41	31	60	25	11	10	87
DBVPG6044 x DBVPG6765	E12	86.087	75.6522	81.0811	79.2793	84.6847	108.85	26.8519	92.5926	137.963	31	19	41	24	63	61	85	18	76	31
DBVPG6044 x DBVPG6765	B12	84.4961	84.4961	81.8182	90.9091	78.7879	109.554	14.6552	158.621	98.2759	27	44	44	66	51	62	63	71	60	27
DBVPG6044 x DBVPG6765	E1	88.6598	90.7216	69.3694	84.6847	102.703	110.092	28.7356	174.713	162.069	43	60	13	35	87	63	87	77	83	43
DBVPG6044 x DBVPG6765	B7	89.5652	87.8261	100	89.9083	43.1193	110.87	8.63309	117.986	66.1871	48	52	94	60	10	64	35	45	25	48
DBVPG6044 x DBVPG6765	E3	90.3226	81.4516	85.0467	85.9813	100.935	111.111	16.6667	210.714	108.333	51	31	64	43	86	65	70	84	66	51
DBVPG6044 x DBVPG6765	C6	90.4348	94.7826	75.2212	74.3363	54.8673	112.821	6.53595	147.712	67.3203	53	70	19	16	22	66	17	66	27	53
DBVPG6044 x DBVPG6765	B1	86.9565	92.1739	86.3248	91.453	94.8718	113.235	22.807	152.632	106.14	36	64	69	68	78	67	80	67	64	36
DBVPG6044 x DBVPG6765	C8	81	86	80.8989	91.0112	49.4382	113.245	7.83133	134.337	92.1687	15	47	39	67	17	68	27	53	54	15
DBVPG6044 x DBVPG6765	E9	96.2963	96.2963	79.5918	86.7347	95.9184	115.385	4.22535	176.056	136.62	75	75	33	48	81	69	5	78	74	75
DBVPG6044 x DBVPG6765	A4	94.8718	83.0769	85	77.25	75	116.535	11.828	76.8817	36.0215	70	38	62	18	46	70	53	7	1	70
DBVPG6044 x DBVPG6765	H8	85.1852	79.2593	81.7308	79.8077	74.0385	117.241	5.5814	71.1628	48.8372	29	28	43	26	44	71	13	5	3	29
DBVPG6044 x DBVPG6765	B9	100.943	101.887	86.0215	104.301	112.903	117.241	12.6667	81.3333	91.3333	90	86	67	83	93	72	58	8	53	90
DBVPG6044 x DBVPG6765	D11	86.4	79.2	58.0645	63.4409	22.5806	117.391	11.4754	250.82	137.705	34	27	3	5	1	73	51	89	75	34
DBVPG6044 x DBVPG6765	A12	83.6228	94.5409	74.9164	74.2475	35.1171	117.886	16.129	114.839	85.8065	24	67	18	15	6	74	67	42	49	24
DBVPG6044 x DBVPG6765	C11	76.1538	70.7692	69.3182	64.7727	39.7727	117.901	10.1449	125.362	56.5217	10	10	12	7	8	75	45	50	6	10
DBVPG6044 x DBVPG6765	G1	97.3451	87.6106	88.3495	125.243	109.709	119.658	7.36842	92.1053	58.9474	80	50	73	94	91	76	23	16	9	80
DBVPG6044 x DBVPG6765	C4	77	66	41.4141	52.5253	65.6566	120.183	38.3721	172.093	170.93	11	8	1	1	29	77	93	74	85	11
DBVPG6044 x DBVPG6765	G7	98.2301	97.3451	94.4954	124.771	86.2385	122.34	12.8205	110.897	77.5641	82	78	86	93	67	78	60	37	40	82
DBVPG6044 x DBVPG6765	B3	107.407	109.63	87.4074	80.7407	48.8889	123.009	17.2932	109.774	60.1504	93	92	71	31	14	79	73	35	12	93
DBVPG6044 x DBVPG6765	C9	100	94.6429	78.3505	86.5979	75.2577	125.926	8.72483	57.047	65.1007	86	68	29	47	47	80	37	1	22	86
DBVPG6044 x DBVPG6765	C7	86.2069	88.7931	82.4074	80.5556	62.963	125.984	16.8919	158.784	64.8649	33	58	49	30	26	81	71	72	20	33
DBVPG6044 x DBVPG6765	C2	96	113.6	65.5556	83.3333	47.7778	127.622	33.4532	142.446	130.576	73	94	5	33	13	82	90	61	73	73
DBVPG6044 x DBVPG6765	A5	100	82.5974	94.6237	93.5484	77.4194	127.701	6.28019	110.386	71.256	86	37	87	71	49	83	15	36	35	86
DBVPG6044 x DBVPG6765	B4	92.7083	84.375	83.6538	90.3846	96.1538	127.731	9.84848	100.758	61.3636	61	43	59	63	83	84	42	28	15	61
DBVPG6044 x DBVPG6765	C5	117.857	121.429	90.6667	101.333	108	127.778	5.52147	139.877	60.1227	96	96	80	82	90	85	12	59	11	96
DBVPG6044 x DBVPG6765	A11	107.75	97.5	74.3902	91.4634	40.2439	132.479	7.35294	146.324	88.9706	94	80	16	69	9	86	22	63	50	94
DBVPG6044 x DBVPG6765	D9	96.0784	96.0784	77.1739	85.8696	88.0435	137.805	32.0755	245.283	149.057	74	73	24	42	74	87	89	88	79	74
DBVPG6044 x DBVPG6765	A7	98.6595	87.6676	85.6269	96.3303	72.4771	140	10.6061	155.303	105.303	83	51	66	77	41	88	48	69	62	83
DBVPG6044 x DBVPG6765	G4	73.1959	63.9175	82.2917	112.5	60.4167	141.379	8.98876	97.191	68.5393	8	6	47	88	25	89	39	22	29	8
DBVPG6044 x DBVPG6765	C1	86.7347	83.6735	89.8148	86.1111	87.963	148.148	10.3896	111.688	54.5455	35	40	77	44	73	90	46	40	5	35
DBVPG6044 x DBVPG6765	B11	87.4016	81.8898	82.9268	87.8049	36.5854	152.885	8.57143	84.5714	77.7143	38	33	54	53	7	91	33	10	41	38
DBVPG6044 x DBVPG6765	E4	87.2549	74.5098	81.4815	80.5556	68.5185	162.222	25	156.579	96.0526	37	18	42	29	33	92	84	70	59	37
DBVPG6044 x DBVPG6765	A10	92.9134	96.8504	85.0202	88.664	54.6559	172.727	13.986	111.189	79.021	63	77	63	56	20	93	62	39	44	63
DBVPG6044 x DBVPG6765	B8	87.8505	96.2617	83	97	66	184.375	6.84932	96.5753	76.0274	41	74	56	80	30	94	20	21	37	41
DBVPG6044 x DBVPG6765	A1	80.9061	72.8155	95.1157	89.4602	97.9434	197.814	9.97506	131.671	75.0623	14	14	88	59	84	95	44	52	36	14
DBVPG6044 x DBVPG6765	A6	90.9561	90.6977	90.3134	84.6154	81.1966	279.167	10.4	144	63.2	56	59	78	34	57	96	47	62	19	56

## Sheet: Ethanol
	Haploid segregant	Acetic acid	Formic acid	Furfural	HMF	Vanillin	Sorbitol	Ethanol	T (35'C)	T (40'C)	rankAA	rankF	rankFurf	Rank HMF	Rank vanillin	Rank Sorbitol	Rank Ethanol	Rank T 35	Rank T 40	Total (min 9, max 864)
DBVPG6044 x DBVPG6765	E7	78.7037	71.2963	80.198	68.3168	28.7129	93.5185	0	254.688	192.188	13	12	37	9	4	26	2	91	91	13
DBVPG6044 x DBVPG6765	A3	98.6877	103.937	99.4709	90.4762	112.698	90.0662	0	115.476	76.1905	84	88	93	64	92	14	2	43	38	84
DBVPG6044 x DBVPG6765	A9	100.943	76.4151	96.124	90.6977	86.0465	103.077	0.75188	118.045	106.015	90	20	89	65	66	50	3	46	63	90
DBVPG6044 x DBVPG6765	H2	72.8	65.6	66.6667	61.7284	64.1975	99.3631	3.47826	76.087	43.4783	7	7	7	4	28	40	4	6	2	7
DBVPG6044 x DBVPG6765	E9	96.2963	96.2963	79.5918	86.7347	95.9184	115.385	4.22535	176.056	136.62	75	75	33	48	81	69	5	78	74	75
DBVPG6044 x DBVPG6765	H5	90.4348	76.5217	92.1053	86.8421	49.1228	73.7931	4.28571	100.476	69.5238	53	21	83	49	16	2	6	26	32	53
DBVPG6044 x DBVPG6765	F12	94.5736	92.2481	88.3721	79.845	87.5969	108.088	4.44444	93.8889	85	68	65	74	27	72	57	7	19	48	68
DBVPG6044 x DBVPG6765	D7	87.5	82.0313	76.0331	80.1653	67.7686	92.3729	4.44444	237.778	335.556	39	34	20	28	32	24	8	87	95	39
DBVPG6044 x DBVPG6765	G12	94.4444	109.028	88.5965	105.263	49.1228	90.1515	4.92611	102.956	68.9655	67	90	75	84	16	15	9	30	30	67
DBVPG6044 x DBVPG6765	G11	81.8182	78.5714	78.8462	116.346	105.769	101.538	5.05618	104.494	62.3596	18	24	31	91	89	45	10	31	18	18
DBVPG6044 x DBVPG6765	H9	92.9204	91.1504	78.2178	79.2079	83.1683	85.3846	5.33333	92.4444	69.7778	64	61	28	23	58	8	11	17	33	64
DBVPG6044 x DBVPG6765	C5	117.857	121.429	90.6667	101.333	108	127.778	5.52147	139.877	60.1227	96	96	80	82	90	85	12	59	11	96
DBVPG6044 x DBVPG6765	H8	85.1852	79.2593	81.7308	79.8077	74.0385	117.241	5.5814	71.1628	48.8372	29	28	43	26	44	71	13	5	3	29
DBVPG6044 x DBVPG6765	F11	84.1667	88.3333	79.6296	68.5185	85.1852	104.724	5.84795	90.6433	60.2339	26	56	34	10	65	54	14	13	13	26
DBVPG6044 x DBVPG6765	A5	100	82.5974	94.6237	93.5484	77.4194	127.701	6.28019	110.386	71.256	86	37	87	71	49	83	15	36	35	86
DBVPG6044 x DBVPG6765	B10	83.2	81.6	91.2088	98.9011	80.2198	102.985	6.45161	137.097	104.839	22	32	82	81	55	49	16	57	61	22
DBVPG6044 x DBVPG6765	C6	90.4348	94.7826	75.2212	74.3363	54.8673	112.821	6.53595	147.712	67.3203	53	70	19	16	22	66	17	66	27	53
DBVPG6044 x DBVPG6765	F8	70	88.1818	87.1287	89.1089	81.1881	98.1524	6.6335	89.8839	62.3549	5	55	70	58	56	35	18	12	17	5
DBVPG6044 x DBVPG6765	G8	95.2381	82.5397	101.064	139.362	104.255	100	6.79012	123.457	93.8272	71	36	96	96	88	42	19	48	57	71
DBVPG6044 x DBVPG6765	B8	87.8505	96.2617	83	97	66	184.375	6.84932	96.5753	76.0274	41	74	56	80	30	94	20	21	37	41
DBVPG6044 x DBVPG6765	F4	82.0755	66.0377	74.5283	82.0755	54.717	95.0355	7.14286	71.0084	53.3613	20	9	17	32	21	30	21	4	4	20
DBVPG6044 x DBVPG6765	A11	107.75	97.5	74.3902	91.4634	40.2439	132.479	7.35294	146.324	88.9706	94	80	16	69	9	86	22	63	50	94
DBVPG6044 x DBVPG6765	G1	97.3451	87.6106	88.3495	125.243	109.709	119.658	7.36842	92.1053	58.9474	80	50	73	94	91	76	23	16	9	80
DBVPG6044 x DBVPG6765	H3	81.5126	61.3445	76.9231	71.1538	63.4615	99.3243	7.44681	100.532	70.7447	16	3	22	13	27	39	24	27	34	16
DBVPG6044 x DBVPG6765	F10	100.82	95.9016	77.3585	85.8491	66.9811	108.696	7.61905	89.5238	59.0476	87	72	25	41	31	60	25	11	10	87
DBVPG6044 x DBVPG6765	F2	88.0342	85.4701	76.3158	86.8421	69.7368	88.4354	7.8125	91.6667	58.8542	42	45	21	50	37	11	26	15	8	42
DBVPG6044 x DBVPG6765	C8	81	86	80.8989	91.0112	49.4382	113.245	7.83133	134.337	92.1687	15	47	39	67	17	68	27	53	54	15
DBVPG6044 x DBVPG6765	G6	89.7436	97.4359	66.6667	69.7674	46.5116	92.3664	7.92683	121.951	93.9024	49	79	8	11	11	23	28	47	58	49
DBVPG6044 x DBVPG6765	H6	88.8158	86.1842	80.1724	78.4483	87.069	78.5714	7.97546	111.043	93.2515	44	48	36	20	69	4	29	38	55	44
DBVPG6044 x DBVPG6765	F3	91.6667	101.667	77.7778	88.8889	124.074	91.8367	8.10811	136.486	77.027	60	85	26	57	96	20	30	54	39	60
DBVPG6044 x DBVPG6765	G2	83.9286	71.4286	72.8571	121.429	75.7143	98.4496	8.23529	108.824	69.4118	25	13	14	92	48	36	31	33	31	25
DBVPG6044 x DBVPG6765	H4	67.5676	73.8739	80.9524	64.7619	25.7143	92.0732	8.55856	68.4685	57.2072	3	16	40	6	2	22	32	3	7	3
DBVPG6044 x DBVPG6765	B11	87.4016	81.8898	82.9268	87.8049	36.5854	152.885	8.57143	84.5714	77.7143	38	33	54	53	7	91	33	10	41	38
DBVPG6044 x DBVPG6765	B2	91.1111	76.6667	72.8814	96.6102	113.559	91.8605	8.62069	100	64.9425	57	22	15	78	94	21	34	25	21	57
DBVPG6044 x DBVPG6765	B7	89.5652	87.8261	100	89.9083	43.1193	110.87	8.63309	117.986	66.1871	48	52	94	60	10	64	35	45	25	48
DBVPG6044 x DBVPG6765	G10	81.6176	77.9412	88.6364	106.818	47.7273	87.9433	8.72093	114.535	89.5349	17	23	76	85	12	10	36	41	51	17
DBVPG6044 x DBVPG6765	C9	100	94.6429	78.3505	86.5979	75.2577	125.926	8.72483	57.047	65.1007	86	68	29	47	47	80	37	1	22	86
DBVPG6044 x DBVPG6765	D1	68.6957	73.0435	68.1818	73.6364	69.0909	108.163	8.82353	152.941	152.941	4	15	10	14	34	58	38	68	81	4
DBVPG6044 x DBVPG6765	G4	73.1959	63.9175	82.2917	112.5	60.4167	141.379	8.98876	97.191	68.5393	8	6	47	88	25	89	39	22	29	8
DBVPG6044 x DBVPG6765	G5	91.6667	94.7917	99	135	84	100.813	9.09091	97.7273	67.6136	60	71	92	95	60	43	40	23	28	60
DBVPG6044 x DBVPG6765	H7	94.7368	78.9474	90.6977	95.3488	79.0698	104.098	9.71429	99.4286	61.7143	69	25	81	75	52	52	41	24	16	69
DBVPG6044 x DBVPG6765	B4	92.7083	84.375	83.6538	90.3846	96.1538	127.731	9.84848	100.758	61.3636	61	43	59	63	83	84	42	28	15	61
DBVPG6044 x DBVPG6765	H12	94.0397	88.7417	87.7358	78.3019	70.7547	100	9.85915	147.183	80.2817	66	57	72	19	40	41	43	65	46	66
DBVPG6044 x DBVPG6765	A1	80.9061	72.8155	95.1157	89.4602	97.9434	197.814	9.97506	131.671	75.0623	14	14	88	59	84	95	44	52	36	14
DBVPG6044 x DBVPG6765	C11	76.1538	70.7692	69.3182	64.7727	39.7727	117.901	10.1449	125.362	56.5217	10	10	12	7	8	75	45	50	6	10
DBVPG6044 x DBVPG6765	C1	86.7347	83.6735	89.8148	86.1111	87.963	148.148	10.3896	111.688	54.5455	35	40	77	44	73	90	46	40	5	35
DBVPG6044 x DBVPG6765	A6	90.9561	90.6977	90.3134	84.6154	81.1966	279.167	10.4	144	63.2	56	59	78	34	57	96	47	62	19	56
DBVPG6044 x DBVPG6765	A7	98.6595	87.6676	85.6269	96.3303	72.4771	140	10.6061	155.303	105.303	83	51	66	77	41	88	48	69	62	83
DBVPG6044 x DBVPG6765	E11	77.3913	94.7826	83.9506	85.1852	91.358	102.778	11.1111	170.833	156.944	12	69	61	39	75	46	49	73	82	12
DBVPG6044 x DBVPG6765	B5	106.481	100	82.3529	90.1961	87.2549	94.7059	11.1842	102.632	65.7895	92	83	48	62	70	29	50	29	24	92
DBVPG6044 x DBVPG6765	D11	86.4	79.2	58.0645	63.4409	22.5806	117.391	11.4754	250.82	137.705	34	27	3	5	1	73	51	89	75	34
DBVPG6044 x DBVPG6765	F9	81.9672	81.1475	57.6923	53.8462	29.8077	108.596	11.7521	105.556	60.4701	19	30	2	3	5	59	52	32	14	19
DBVPG6044 x DBVPG6765	A4	94.8718	83.0769	85	77.25	75	116.535	11.828	76.8817	36.0215	70	38	62	18	46	70	53	7	1	70
DBVPG6044 x DBVPG6765	H1	90.5512	92.126	79.4643	78.5714	70.5357	104.032	12.1429	126.429	90	54	63	32	21	39	51	54	51	52	54
DBVPG6044 x DBVPG6765	A2	102.029	83.4783	97.093	95.9302	55.814	89.9329	12.3377	83.7662	83.1169	91	39	90	76	23	13	55	9	47	91
DBVPG6044 x DBVPG6765	H10	84.7826	71.0145	82.9545	88.6364	93.1818	102.878	12.381	109.048	93.3333	28	11	55	55	77	48	56	34	56	28
DBVPG6044 x DBVPG6765	C10	83.5821	79.8507	82.5581	88.3721	100	107.879	12.5	57.6389	66.6667	23	29	51	54	85	56	57	2	26	23
DBVPG6044 x DBVPG6765	B9	100.943	101.887	86.0215	104.301	112.903	117.241	12.6667	81.3333	91.3333	90	86	67	83	93	72	58	8	53	90
DBVPG6044 x DBVPG6765	D3	92.9134	104.724	77.1654	85.0394	83.4646	89.1892	12.6761	211.268	128.169	62	89	23	38	59	12	59	85	69	62
DBVPG6044 x DBVPG6765	G7	98.2301	97.3451	94.4954	124.771	86.2385	122.34	12.8205	110.897	77.5641	82	78	86	93	67	78	60	37	40	82
DBVPG6044 x DBVPG6765	G3	97.3913	96.5217	79.6748	113.008	84.5528	95.122	12.8713	95.5446	65.3465	81	76	35	89	62	31	61	20	23	81
DBVPG6044 x DBVPG6765	A10	92.9134	96.8504	85.0202	88.664	54.6559	172.727	13.986	111.189	79.021	63	77	63	56	20	93	62	39	44	63
DBVPG6044 x DBVPG6765	B12	84.4961	84.4961	81.8182	90.9091	78.7879	109.554	14.6552	158.621	98.2759	27	44	44	66	51	62	63	71	60	27
DBVPG6044 x DBVPG6765	E8	88.8889	87.963	83.1579	91.5789	80	100.87	15.4762	176.19	178.571	45	54	57	70	53	44	64	79	88	45
DBVPG6044 x DBVPG6765	B6	96.4286	99.1071	78.6408	87.3786	74.7573	99.2647	15.873	115.873	77.7778	78	81	30	51	45	38	65	44	42	78
DBVPG6044 x DBVPG6765	D4	73.5537	61.9835	69.2308	70.0855	78.6325	83.7607	16	125.333	114.667	9	4	11	12	50	7	66	49	68	9
DBVPG6044 x DBVPG6765	A12	83.6228	94.5409	74.9164	74.2475	35.1171	117.886	16.129	114.839	85.8065	24	67	18	15	6	74	67	42	49	24
DBVPG6044 x DBVPG6765	G9	100.84	109.244	82.7273	107.273	72.7273	92.9078	16.1765	136.765	79.4118	88	91	52	86	42	25	68	56	45	88
DBVPG6044 x DBVPG6765	E2	97.0297	119.802	65.6716	67.1642	85.0746	97.2973	16.4384	252.055	130.137	79	95	6	8	64	33	69	90	72	79
DBVPG6044 x DBVPG6765	E3	90.3226	81.4516	85.0467	85.9813	100.935	111.111	16.6667	210.714	108.333	51	31	64	43	86	65	70	84	66	51
DBVPG6044 x DBVPG6765	C7	86.2069	88.7931	82.4074	80.5556	62.963	125.984	16.8919	158.784	64.8649	33	58	49	30	26	81	71	72	20	33
DBVPG6044 x DBVPG6765	E5	0	15	97.5904	108.434	114.458	86.5546	16.9231	172.308	175.385	1	1	91	87	95	9	72	75	87	1
DBVPG6044 x DBVPG6765	B3	107.407	109.63	87.4074	80.7407	48.8889	123.009	17.2932	109.774	60.1504	93	92	71	31	14	79	73	35	12	93
DBVPG6044 x DBVPG6765	A8	96.3746	74.3202	92.5595	93.75	87.5	106.667	18.0556	146.528	108.333	76	17	84	72	71	55	74	64	65	76
DBVPG6044 x DBVPG6765	H11	91.3043	85.5072	63.6364	53.719	28.0992	79.0419	18.4783	90.7609	78.2609	58	46	4	2	3	5	75	14	43	58
DBVPG6044 x DBVPG6765	D10	86.1789	83.7398	82.2785	84.8101	50.6329	98.1481	19.7183	136.62	129.577	32	41	46	36	18	34	76	55	71	32
DBVPG6044 x DBVPG6765	E10	89.8148	87.963	82.4176	90.1099	80.2198	99.0826	20	138.462	204.615	50	54	50	61	54	37	77	58	93	50
DBVPG6044 x DBVPG6765	F5	93.2039	100	93	97	73	66.6667	21.519	188.608	186.076	65	83	85	80	43	1	78	82	89	65
DBVPG6044 x DBVPG6765	E6	90.6977	86.8217	82	85	87	94.4444	22.2222	265.079	152.381	55	49	45	37	68	28	79	92	80	55
DBVPG6044 x DBVPG6765	B1	86.9565	92.1739	86.3248	91.453	94.8718	113.235	22.807	152.632	106.14	36	64	69	68	78	67	80	67	64	36
DBVPG6044 x DBVPG6765	C3	95.2381	83.8095	83.8095	85.7143	95.2381	104.673	23.0769	173.626	109.89	72	42	60	40	79	53	81	76	67	72
DBVPG6044 x DBVPG6765	D8	62.6866	62.6866	85.1064	78.7234	58.5106	90.7563	23.5294	197.059	129.412	2	5	65	22	24	16	82	83	70	2
DBVPG6044 x DBVPG6765	C12	85.8268	91.3386	80.2469	87.6543	53.0864	91.6418	23.6515	140.664	143.568	30	62	38	52	19	19	83	60	77	30
DBVPG6044 x DBVPG6765	E4	87.2549	74.5098	81.4815	80.5556	68.5185	162.222	25	156.579	96.0526	37	18	42	29	33	92	84	70	59	37
DBVPG6044 x DBVPG6765	E12	86.087	75.6522	81.0811	79.2793	84.6847	108.85	26.8519	92.5926	137.963	31	19	41	24	63	61	85	18	76	31
DBVPG6044 x DBVPG6765	F6	116.667	110.784	90.625	94.7917	95.8333	80.8	28.0702	290.643	200	95	93	79	74	80	6	86	94	92	95
DBVPG6044 x DBVPG6765	E1	88.6598	90.7216	69.3694	84.6847	102.703	110.092	28.7356	174.713	162.069	43	60	13	35	87	63	87	77	83	43
DBVPG6044 x DBVPG6765	D6	89.3805	100.885	83.4862	86.2385	69.7248	96.5217	31.5789	184.211	168.421	47	84	58	45	36	32	88	81	84	47
DBVPG6044 x DBVPG6765	D9	96.0784	96.0784	77.1739	85.8696	88.0435	137.805	32.0755	245.283	149.057	74	73	24	42	74	87	89	88	79	74
DBVPG6044 x DBVPG6765	C2	96	113.6	65.5556	83.3333	47.7778	127.622	33.4532	142.446	130.576	73	94	5	33	13	82	90	61	73	73
DBVPG6044 x DBVPG6765	D12	71.5686	55.8824	67.9612	79.6117	84.466	102.83	35.9375	235.937	187.5	6	2	9	25	61	47	91	86	90	6
DBVPG6044 x DBVPG6765	D2	82.8571	103.81	78	114	96	91.4286	36.6667	178.333	173.333	21	87	27	90	82	17	92	80	86	21
DBVPG6044 x DBVPG6765	C4	77	66	41.4141	52.5253	65.6566	120.183	38.3721	172.093	170.93	11	8	1	1	29	77	93	74	85	11
DBVPG6044 x DBVPG6765	F7	87.8261	79.1304	86.1111	76.8519	69.4444	78.1955	41.6667	276.111	145	40	26	68	17	35	3	94	93	78	40
DBVPG6044 x DBVPG6765	F1	96.3964	93.6937	82.8829	86.4865	92.7928	94.2857	68.0851	317.021	242.553	77	66	53	46	76	27	95	95	94	77
DBVPG6044 x DBVPG6765	D5	89.2157	82.3529	101.031	93.8144	70.1031	91.453	68.75	368.75	337.5	46	35	95	73	38	18	96	96	96	46
									Ethanol

## Sheet: Temperature
	Haploid segregant	Acetic acid	Formic acid	Furfural	HMF	Vanillin	Sorbitol	Ethanol	T (35'C)	T (40'C)	rankAA	rankF	rankFurf	Rank HMF	Rank vanillin	Rank Sorbitol	Rank Ethanol	Rank T 35	Rank T 40	Total (min 9, max 864)
DBVPG6044 x DBVPG6765	C9	100	94.6429	78.3505	86.5979	75.2577	125.926	8.72483	57.047	65.1007	86	68	29	47	47	80	37	1	22	86
DBVPG6044 x DBVPG6765	C10	83.5821	79.8507	82.5581	88.3721	100	107.879	12.5	57.6389	66.6667	23	29	51	54	85	56	57	2	26	23
DBVPG6044 x DBVPG6765	H4	67.5676	73.8739	80.9524	64.7619	25.7143	92.0732	8.55856	68.4685	57.2072	3	16	40	6	2	22	32	3	7	3
DBVPG6044 x DBVPG6765	F4	82.0755	66.0377	74.5283	82.0755	54.717	95.0355	7.14286	71.0084	53.3613	20	9	17	32	21	30	21	4	4	20
DBVPG6044 x DBVPG6765	H8	85.1852	79.2593	81.7308	79.8077	74.0385	117.241	5.5814	71.1628	48.8372	29	28	43	26	44	71	13	5	3	29
DBVPG6044 x DBVPG6765	H2	72.8	65.6	66.6667	61.7284	64.1975	99.3631	3.47826	76.087	43.4783	7	7	7	4	28	40	4	6	2	7
DBVPG6044 x DBVPG6765	A4	94.8718	83.0769	85	77.25	75	116.535	11.828	76.8817	36.0215	70	38	62	18	46	70	53	7	1	70
DBVPG6044 x DBVPG6765	B9	100.943	101.887	86.0215	104.301	112.903	117.241	12.6667	81.3333	91.3333	90	86	67	83	93	72	58	8	53	90
DBVPG6044 x DBVPG6765	A2	102.029	83.4783	97.093	95.9302	55.814	89.9329	12.3377	83.7662	83.1169	91	39	90	76	23	13	55	9	47	91
DBVPG6044 x DBVPG6765	B11	87.4016	81.8898	82.9268	87.8049	36.5854	152.885	8.57143	84.5714	77.7143	38	33	54	53	7	91	33	10	41	38
DBVPG6044 x DBVPG6765	F10	100.82	95.9016	77.3585	85.8491	66.9811	108.696	7.61905	89.5238	59.0476	87	72	25	41	31	60	25	11	10	87
DBVPG6044 x DBVPG6765	F8	70	88.1818	87.1287	89.1089	81.1881	98.1524	6.6335	89.8839	62.3549	5	55	70	58	56	35	18	12	17	5
DBVPG6044 x DBVPG6765	F11	84.1667	88.3333	79.6296	68.5185	85.1852	104.724	5.84795	90.6433	60.2339	26	56	34	10	65	54	14	13	13	26
DBVPG6044 x DBVPG6765	H11	91.3043	85.5072	63.6364	53.719	28.0992	79.0419	18.4783	90.7609	78.2609	58	46	4	2	3	5	75	14	43	58
DBVPG6044 x DBVPG6765	F2	88.0342	85.4701	76.3158	86.8421	69.7368	88.4354	7.8125	91.6667	58.8542	42	45	21	50	37	11	26	15	8	42
DBVPG6044 x DBVPG6765	G1	97.3451	87.6106	88.3495	125.243	109.709	119.658	7.36842	92.1053	58.9474	80	50	73	94	91	76	23	16	9	80
DBVPG6044 x DBVPG6765	H9	92.9204	91.1504	78.2178	79.2079	83.1683	85.3846	5.33333	92.4444	69.7778	64	61	28	23	58	8	11	17	33	64
DBVPG6044 x DBVPG6765	E12	86.087	75.6522	81.0811	79.2793	84.6847	108.85	26.8519	92.5926	137.963	31	19	41	24	63	61	85	18	76	31
DBVPG6044 x DBVPG6765	F12	94.5736	92.2481	88.3721	79.845	87.5969	108.088	4.44444	93.8889	85	68	65	74	27	72	57	7	19	48	68
DBVPG6044 x DBVPG6765	G3	97.3913	96.5217	79.6748	113.008	84.5528	95.122	12.8713	95.5446	65.3465	81	76	35	89	62	31	61	20	23	81
DBVPG6044 x DBVPG6765	B8	87.8505	96.2617	83	97	66	184.375	6.84932	96.5753	76.0274	41	74	56	80	30	94	20	21	37	41
DBVPG6044 x DBVPG6765	G4	73.1959	63.9175	82.2917	112.5	60.4167	141.379	8.98876	97.191	68.5393	8	6	47	88	25	89	39	22	29	8
DBVPG6044 x DBVPG6765	G5	91.6667	94.7917	99	135	84	100.813	9.09091	97.7273	67.6136	60	71	92	95	60	43	40	23	28	60
DBVPG6044 x DBVPG6765	H7	94.7368	78.9474	90.6977	95.3488	79.0698	104.098	9.71429	99.4286	61.7143	69	25	81	75	52	52	41	24	16	69
DBVPG6044 x DBVPG6765	B2	91.1111	76.6667	72.8814	96.6102	113.559	91.8605	8.62069	100	64.9425	57	22	15	78	94	21	34	25	21	57
DBVPG6044 x DBVPG6765	H5	90.4348	76.5217	92.1053	86.8421	49.1228	73.7931	4.28571	100.476	69.5238	53	21	83	49	16	2	6	26	32	53
DBVPG6044 x DBVPG6765	H3	81.5126	61.3445	76.9231	71.1538	63.4615	99.3243	7.44681	100.532	70.7447	16	3	22	13	27	39	24	27	34	16
DBVPG6044 x DBVPG6765	B4	92.7083	84.375	83.6538	90.3846	96.1538	127.731	9.84848	100.758	61.3636	61	43	59	63	83	84	42	28	15	61
DBVPG6044 x DBVPG6765	B5	106.481	100	82.3529	90.1961	87.2549	94.7059	11.1842	102.632	65.7895	92	83	48	62	70	29	50	29	24	92
DBVPG6044 x DBVPG6765	G12	94.4444	109.028	88.5965	105.263	49.1228	90.1515	4.92611	102.956	68.9655	67	90	75	84	16	15	9	30	30	67
DBVPG6044 x DBVPG6765	G11	81.8182	78.5714	78.8462	116.346	105.769	101.538	5.05618	104.494	62.3596	18	24	31	91	89	45	10	31	18	18
DBVPG6044 x DBVPG6765	F9	81.9672	81.1475	57.6923	53.8462	29.8077	108.596	11.7521	105.556	60.4701	19	30	2	3	5	59	52	32	14	19
DBVPG6044 x DBVPG6765	G2	83.9286	71.4286	72.8571	121.429	75.7143	98.4496	8.23529	108.824	69.4118	25	13	14	92	48	36	31	33	31	25
DBVPG6044 x DBVPG6765	H10	84.7826	71.0145	82.9545	88.6364	93.1818	102.878	12.381	109.048	93.3333	28	11	55	55	77	48	56	34	56	28
DBVPG6044 x DBVPG6765	B3	107.407	109.63	87.4074	80.7407	48.8889	123.009	17.2932	109.774	60.1504	93	92	71	31	14	79	73	35	12	93
DBVPG6044 x DBVPG6765	A5	100	82.5974	94.6237	93.5484	77.4194	127.701	6.28019	110.386	71.256	86	37	87	71	49	83	15	36	35	86
DBVPG6044 x DBVPG6765	G7	98.2301	97.3451	94.4954	124.771	86.2385	122.34	12.8205	110.897	77.5641	82	78	86	93	67	78	60	37	40	82
DBVPG6044 x DBVPG6765	H6	88.8158	86.1842	80.1724	78.4483	87.069	78.5714	7.97546	111.043	93.2515	44	48	36	20	69	4	29	38	55	44
DBVPG6044 x DBVPG6765	A10	92.9134	96.8504	85.0202	88.664	54.6559	172.727	13.986	111.189	79.021	63	77	63	56	20	93	62	39	44	63
DBVPG6044 x DBVPG6765	C1	86.7347	83.6735	89.8148	86.1111	87.963	148.148	10.3896	111.688	54.5455	35	40	77	44	73	90	46	40	5	35
DBVPG6044 x DBVPG6765	G10	81.6176	77.9412	88.6364	106.818	47.7273	87.9433	8.72093	114.535	89.5349	17	23	76	85	12	10	36	41	51	17
DBVPG6044 x DBVPG6765	A12	83.6228	94.5409	74.9164	74.2475	35.1171	117.886	16.129	114.839	85.8065	24	67	18	15	6	74	67	42	49	24
DBVPG6044 x DBVPG6765	A3	98.6877	103.937	99.4709	90.4762	112.698	90.0662	0	115.476	76.1905	84	88	93	64	92	14	2	43	38	84
DBVPG6044 x DBVPG6765	B6	96.4286	99.1071	78.6408	87.3786	74.7573	99.2647	15.873	115.873	77.7778	78	81	30	51	45	38	65	44	42	78
DBVPG6044 x DBVPG6765	B7	89.5652	87.8261	100	89.9083	43.1193	110.87	8.63309	117.986	66.1871	48	52	94	60	10	64	35	45	25	48
DBVPG6044 x DBVPG6765	A9	100.943	76.4151	96.124	90.6977	86.0465	103.077	0.75188	118.045	106.015	90	20	89	65	66	50	3	46	63	90
DBVPG6044 x DBVPG6765	G6	89.7436	97.4359	66.6667	69.7674	46.5116	92.3664	7.92683	121.951	93.9024	49	79	8	11	11	23	28	47	58	49
DBVPG6044 x DBVPG6765	G8	95.2381	82.5397	101.064	139.362	104.255	100	6.79012	123.457	93.8272	71	36	96	96	88	42	19	48	57	71
DBVPG6044 x DBVPG6765	D4	73.5537	61.9835	69.2308	70.0855	78.6325	83.7607	16	125.333	114.667	9	4	11	12	50	7	66	49	68	9
DBVPG6044 x DBVPG6765	C11	76.1538	70.7692	69.3182	64.7727	39.7727	117.901	10.1449	125.362	56.5217	10	10	12	7	8	75	45	50	6	10
DBVPG6044 x DBVPG6765	H1	90.5512	92.126	79.4643	78.5714	70.5357	104.032	12.1429	126.429	90	54	63	32	21	39	51	54	51	52	54
DBVPG6044 x DBVPG6765	A1	80.9061	72.8155	95.1157	89.4602	97.9434	197.814	9.97506	131.671	75.0623	14	14	88	59	84	95	44	52	36	14
DBVPG6044 x DBVPG6765	C8	81	86	80.8989	91.0112	49.4382	113.245	7.83133	134.337	92.1687	15	47	39	67	17	68	27	53	54	15
DBVPG6044 x DBVPG6765	F3	91.6667	101.667	77.7778	88.8889	124.074	91.8367	8.10811	136.486	77.027	60	85	26	57	96	20	30	54	39	60
DBVPG6044 x DBVPG6765	D10	86.1789	83.7398	82.2785	84.8101	50.6329	98.1481	19.7183	136.62	129.577	32	41	46	36	18	34	76	55	71	32
DBVPG6044 x DBVPG6765	G9	100.84	109.244	82.7273	107.273	72.7273	92.9078	16.1765	136.765	79.4118	88	91	52	86	42	25	68	56	45	88
DBVPG6044 x DBVPG6765	B10	83.2	81.6	91.2088	98.9011	80.2198	102.985	6.45161	137.097	104.839	22	32	82	81	55	49	16	57	61	22
DBVPG6044 x DBVPG6765	E10	89.8148	87.963	82.4176	90.1099	80.2198	99.0826	20	138.462	204.615	50	54	50	61	54	37	77	58	93	50
DBVPG6044 x DBVPG6765	C5	117.857	121.429	90.6667	101.333	108	127.778	5.52147	139.877	60.1227	96	96	80	82	90	85	12	59	11	96
DBVPG6044 x DBVPG6765	C12	85.8268	91.3386	80.2469	87.6543	53.0864	91.6418	23.6515	140.664	143.568	30	62	38	52	19	19	83	60	77	30
DBVPG6044 x DBVPG6765	C2	96	113.6	65.5556	83.3333	47.7778	127.622	33.4532	142.446	130.576	73	94	5	33	13	82	90	61	73	73
DBVPG6044 x DBVPG6765	A6	90.9561	90.6977	90.3134	84.6154	81.1966	279.167	10.4	144	63.2	56	59	78	34	57	96	47	62	19	56
DBVPG6044 x DBVPG6765	A11	107.75	97.5	74.3902	91.4634	40.2439	132.479	7.35294	146.324	88.9706	94	80	16	69	9	86	22	63	50	94
DBVPG6044 x DBVPG6765	A8	96.3746	74.3202	92.5595	93.75	87.5	106.667	18.0556	146.528	108.333	76	17	84	72	71	55	74	64	65	76
DBVPG6044 x DBVPG6765	H12	94.0397	88.7417	87.7358	78.3019	70.7547	100	9.85915	147.183	80.2817	66	57	72	19	40	41	43	65	46	66
DBVPG6044 x DBVPG6765	C6	90.4348	94.7826	75.2212	74.3363	54.8673	112.821	6.53595	147.712	67.3203	53	70	19	16	22	66	17	66	27	53
DBVPG6044 x DBVPG6765	B1	86.9565	92.1739	86.3248	91.453	94.8718	113.235	22.807	152.632	106.14	36	64	69	68	78	67	80	67	64	36
DBVPG6044 x DBVPG6765	D1	68.6957	73.0435	68.1818	73.6364	69.0909	108.163	8.82353	152.941	152.941	4	15	10	14	34	58	38	68	81	4
DBVPG6044 x DBVPG6765	A7	98.6595	87.6676	85.6269	96.3303	72.4771	140	10.6061	155.303	105.303	83	51	66	77	41	88	48	69	62	83
DBVPG6044 x DBVPG6765	E4	87.2549	74.5098	81.4815	80.5556	68.5185	162.222	25	156.579	96.0526	37	18	42	29	33	92	84	70	59	37
DBVPG6044 x DBVPG6765	B12	84.4961	84.4961	81.8182	90.9091	78.7879	109.554	14.6552	158.621	98.2759	27	44	44	66	51	62	63	71	60	27
DBVPG6044 x DBVPG6765	C7	86.2069	88.7931	82.4074	80.5556	62.963	125.984	16.8919	158.784	64.8649	33	58	49	30	26	81	71	72	20	33
DBVPG6044 x DBVPG6765	E11	77.3913	94.7826	83.9506	85.1852	91.358	102.778	11.1111	170.833	156.944	12	69	61	39	75	46	49	73	82	12
DBVPG6044 x DBVPG6765	C4	77	66	41.4141	52.5253	65.6566	120.183	38.3721	172.093	170.93	11	8	1	1	29	77	93	74	85	11
DBVPG6044 x DBVPG6765	E5	0	15	97.5904	108.434	114.458	86.5546	16.9231	172.308	175.385	1	1	91	87	95	9	72	75	87	1
DBVPG6044 x DBVPG6765	C3	95.2381	83.8095	83.8095	85.7143	95.2381	104.673	23.0769	173.626	109.89	72	42	60	40	79	53	81	76	67	72
DBVPG6044 x DBVPG6765	E1	88.6598	90.7216	69.3694	84.6847	102.703	110.092	28.7356	174.713	162.069	43	60	13	35	87	63	87	77	83	43
DBVPG6044 x DBVPG6765	E9	96.2963	96.2963	79.5918	86.7347	95.9184	115.385	4.22535	176.056	136.62	75	75	33	48	81	69	5	78	74	75
DBVPG6044 x DBVPG6765	E8	88.8889	87.963	83.1579	91.5789	80	100.87	15.4762	176.19	178.571	45	54	57	70	53	44	64	79	88	45
DBVPG6044 x DBVPG6765	D2	82.8571	103.81	78	114	96	91.4286	36.6667	178.333	173.333	21	87	27	90	82	17	92	80	86	21
DBVPG6044 x DBVPG6765	D6	89.3805	100.885	83.4862	86.2385	69.7248	96.5217	31.5789	184.211	168.421	47	84	58	45	36	32	88	81	84	47
DBVPG6044 x DBVPG6765	F5	93.2039	100	93	97	73	66.6667	21.519	188.608	186.076	65	83	85	80	43	1	78	82	89	65
DBVPG6044 x DBVPG6765	D8	62.6866	62.6866	85.1064	78.7234	58.5106	90.7563	23.5294	197.059	129.412	2	5	65	22	24	16	82	83	70	2
DBVPG6044 x DBVPG6765	E3	90.3226	81.4516	85.0467	85.9813	100.935	111.111	16.6667	210.714	108.333	51	31	64	43	86	65	70	84	66	51
DBVPG6044 x DBVPG6765	D3	92.9134	104.724	77.1654	85.0394	83.4646	89.1892	12.6761	211.268	128.169	62	89	23	38	59	12	59	85	69	62
DBVPG6044 x DBVPG6765	D12	71.5686	55.8824	67.9612	79.6117	84.466	102.83	35.9375	235.937	187.5	6	2	9	25	61	47	91	86	90	6
DBVPG6044 x DBVPG6765	D7	87.5	82.0313	76.0331	80.1653	67.7686	92.3729	4.44444	237.778	335.556	39	34	20	28	32	24	8	87	95	39
DBVPG6044 x DBVPG6765	D9	96.0784	96.0784	77.1739	85.8696	88.0435	137.805	32.0755	245.283	149.057	74	73	24	42	74	87	89	88	79	74
DBVPG6044 x DBVPG6765	D11	86.4	79.2	58.0645	63.4409	22.5806	117.391	11.4754	250.82	137.705	34	27	3	5	1	73	51	89	75	34
DBVPG6044 x DBVPG6765	E2	97.0297	119.802	65.6716	67.1642	85.0746	97.2973	16.4384	252.055	130.137	79	95	6	8	64	33	69	90	72	79
DBVPG6044 x DBVPG6765	E7	78.7037	71.2963	80.198	68.3168	28.7129	93.5185	0	254.688	192.188	13	12	37	9	4	26	2	91	91	13
DBVPG6044 x DBVPG6765	E6	90.6977	86.8217	82	85	87	94.4444	22.2222	265.079	152.381	55	49	45	37	68	28	79	92	80	55
DBVPG6044 x DBVPG6765	F7	87.8261	79.1304	86.1111	76.8519	69.4444	78.1955	41.6667	276.111	145	40	26	68	17	35	3	94	93	78	40
DBVPG6044 x DBVPG6765	F6	116.667	110.784	90.625	94.7917	95.8333	80.8	28.0702	290.643	200	95	93	79	74	80	6	86	94	92	95
DBVPG6044 x DBVPG6765	F1	96.3964	93.6937	82.8829	86.4865	92.7928	94.2857	68.0851	317.021	242.553	77	66	53	46	76	27	95	95	94	77
DBVPG6044 x DBVPG6765	D5	89.2157	82.3529	101.031	93.8144	70.1031	91.453	68.75	368.75	337.5	46	35	95	73	38	18	96	96	96	46
									Ethanol
