# Supplementary material for: The Genetic Basis of Variation in Clean Lineages of Saccharomyces cerevisiae in Response to Stresses Encountered during Bioethanol Fermentations
Source: PLoS One. 2014 Aug 12;9(8):e103233. doi: 10.1371/journal.pone.0103233 (PMC4130530; doi:10.1371/journal.pone.0103233)
Supplement: Data S7 — Loci identified by QTL for relevant stress, source of F1 haploid cell lines, and tabulated gene functions from within the relevant loci. (XLSX) [file pone.0103233.s008.xlsx]

## Sheet: Gene loci
Stress	Cross	condition	chromosome	peak location	50 KB either side of peak
Acetic acid	Y12 x DBVPG6044	Aerobic	4	971	921-1021
			13	401	351-451
Acetic acid	Y12 x DBVPG6044	Anaerobic	4	975	925-1025
			13	355	305-405
Acetic acid	DBVPG6044 x DBVPG6765	Anaerobic	13	851	801-901
Formic acid	Y12 x DBVPG6044	Anaerobic	4	985	935-1035
			13	255	205-305
Formic acid	DBVPG6044 x DBVPG6765	Anaerobic	11	57	7-107
Sorbitol	YPS128xY12	Anaerobic	12	439	389-489
Sorbitol	YPS128xDBVPG6765	Aerobic	12	649	599-699
Sorbitol	104x03	Anaerobic	3	101	51-151

## Sheet: Ch IV 921-1035
SIR4	Silent information regulator that, together with SIR2 and SIR3, is involved in assembly of silent chromatin domains at telomeres and the silent mating-type loci; potentially phosphorylated by Cdc28p; some alleles of SIR4 prolong lifespan (2, 3, 4 and see Summary Paragraph)
PCF11	mRNA 3' end processing factor, essential component of cleavage and polyadenylation factor IA (CF IA), involved in pre-mRNA 3' end processing and in transcription termination; binds C-terminal domain of largest subunit of RNA pol II (Rpo21p); required for gene looping (1, 2, 3, 4, 5, 6)
IVY1	Phospholipid-binding protein that interacts with both Ypt7p and Vps33p, may partially counteract the action of Vps33p and vice versa, localizes to the rim of the vacuole as cells approach
COX20	Mitochondrial inner membrane protein, required for proteolytic processing of Cox2p and its assembly into cytochrome c oxidase
HEM1	5-aminolevulinate synthase, catalyzes the first step in the heme biosynthetic pathway; an N-terminal signal sequence is required for localization to the mitochondrial matrix; expression is regulated by Hap2p-Hap3p
RTN1	ER membrane protein that interacts with Sey1p to maintain ER morphology; interacts with exocyst subunit Sec6p, with Yip3p, and with Sbh1p; null mutant has an altered ER morphology; member of the RTNLA (reticulon-like A) subfamily
LYS4	Homoaconitase, catalyzes the conversion of homocitrate to homoisocitrate, which is a step in the lysine biosynthesis pathway
PRP42	U1 snRNP protein involved in splicing, required for U1 snRNP biogenesis; contains multiple tetriatricopeptide
FMN1	Riboflavin kinase, phosphorylates riboflavin to form riboflavin monophosphate (FMN), which is a necessary cofactor for many enzymes; localizes to microsomes and to the mitochondrial inner membrane
MRPL7	Mitochondrial ribosomal protein of the large subunit; MRPL7 produces both YmL5 and YmL7, which are two different modified forms of the same protein
SEC26	Essential beta-coat protein of the COPI coatomer, involved in ER-to-Golgi protein trafficking and maintenance of normal ER morphology; shares 43% sequence identity with mammalian
YDR239C	Protein of unknown function that may interact with ribosomes, based o
SNU56	Component of U1 snRNP required for mRNA splicing via spliceosome; yeast specific, no metazoan counterpart; interacts with mRNA in commitment
AMD2	Putative amidase
PRP28	RNA helicase in the DEAD-box family, involved in RNA isomerization at
PEX5	Peroxisomal membrane signal receptor for the C-terminal tripeptide signal sequence (PTS1) of peroxisomal matrix proteins, required for peroxisomal matrix protein import; also proposed to have PTS1-receptor independent functions
MNN10	Subunit of a Golgi mannosyltransferase complex also containing Anp1p, Mnn9p, Mnn11p, and Hoc1p that mediates elongation of the polysaccharide mannan backbone; membrane protein of the mannosyltransferase family
TRS23	One of 10 subunits of the transport protein particle (TRAPP) complex of the cis-Golgi which mediates vesicle docking and fusion; involved in endoplasmic reticulum (ER) to Golgi membrane traffic; human homolog is TRAPPC4
VHS1	Cytoplasmic serine/threonine protein kinase; identified as a high-copy suppressor of the synthetic lethality of a sis2 sit4 double mutant, suggesting a role in G1/S phase progression;
PAM1	Essential protein of unknown function; exhibits variable expression during colony morphogenesis; overexpression permits survival without protein phosphatase 2A, inhibits growth, and induces a filamentous phenotype
BTT1	Beta3 subunit of the heterotrimeric nascent polypeptide-associated complex which binds ribosomes via its beta-subunits in close proximity to nascent polypeptides; interacts with Caf130p of the CCR4-NOT complex; similar t
MET32	Zinc-finger DNA-binding protein, involved in transcriptional regulation of the methionine biosynthetic genes, similar
CHL4	Outer kinetochore protein required for chromosome stability; involved in new kinetochore assembly and sister chromatid cohesion; peripheral component of the Ctf19 kinetochore subcomplex that interacts with Ctf19p, Ctf3p, Iml3p and Mif2p
RMD5	Conserved protein that has an E3-like ubiquitin ligase activity necessary for polyubiquitination and degradation of the gluconeogenic enzyme fructose-1,6-bisphosphatase; also required for sporulation; has a degenerate RING finger domain
CTA1	Catalase A, breaks down hydrogen peroxide in the peroxisomal matrix formed by acyl-CoA oxidase (Pox1p) during fatty acid beta-oxidation
RKM4	Ribosomal lysine methyltransferase specific for monomethylation of Rpl42ap and Rpl42bp (lysine 55); nuclear SET-domain containing protein
HSP78	Oligomeric mitochondrial matrix chaperone that cooperates with Ssc1p in mitochondrial thermotolerance after heat shock; able to prevent the aggregation of misfolded proteins as well as resolubilize protein aggregates
YAP6	Basic leucine zipper (bZIP) transcription factor; physically interacts with the Tup1-Cyc8 complex and recruits Tup1p to its targets; overexpression increases sodium and lithium tolerance; computational analysis suggests a role in regulation of expression of genes involved in carbohydrate metabolism
SWM1	Subunit of the anaphase-promoting complex, which is an E3 ubiquitin ligase that regulates the metaphase-anaphase transition and exit from mitosis; required for activation of the daughter-specific gene expression and spore wall maturation
EXG2	Exo-1,3-beta-glucanase, involved in cell wall beta-glucan assembly; may be anchored to the plasma membrane via a glycosylphosphatidylinositol
YDR261W-A	Retrotransposon TYA Gag gene co-transcribed with TYB Pol; translated as TYA or TYA-TYB polyprotein; Gag is a nucleocapsid protein that is the structural constituent of virus-like particles (VLPs); similar to retroviral
YDRWTy2-3	Long Terminal Repeat (LTR) retrotransposon of the Copia (Pseudoviridae) group; contains co-transcribed genes TYA Gag and TYB Pol, encoding proteins involved in structure and function of virus-like particles, flanked by two direct repeats
TDR261W-B
YDRCTy1-3	Long Terminal Repeat (LTR) retrotransposon of the Copia (Pseudoviridae) group; contains genes TYA Gag and TYB Pol, encoding proteins involved in structure and function of virus-like particles, flanked by two direct repeats; mutated in S288C
YDR261C-D	Retrotransposon TYA Gag and TYB Pol genes; in YDRCTY1-3 TYB is mutant and probably non-functional
YDR262W	Putative protein of unknown function; green fluorescent protein (GFP)-fusion protein localizes to the vacuole and is induced in response to the DNA-damaging agent MMS; gene expression increases in response to Zymoliase
DIN7	Mitochondrial nuclease functioning in DNA repair and replication, modulates the stability of the mitochondrial genome, induced by exposure to mutagens, also induced during meiosis at a time nearly coincident with commitment to recombination
AKR1	Palmitoyl transferase involved in protein palmitoylation; acts as a negative regulator of pheromone response pathway; required for endocytosis of pheromone receptors; involved in cell shape control; contains ankyrin repeats
PEX10	Peroxisomal membrane E3 ubiquitin ligase, required for for Ubc4p-dependent Pex5p ubiquitination and peroxisomal matrix protein import; contains zinc-binding RING domain; mutations in human homolog cause various peroxisomal disorders
YDR266C	Protein of unknown function that may interact with ribosomes, based on co-purification experiments;green fluorescent protein (GFP)-fusion protein localizes to the cytoplasm; contains
CIA1	Nucleosome assembly factor, involved in chromatin assembly and disassembly, anti-silencing protein that causes derepression of silent loci when overexpressed; plays a role in regulating Ty1 transposition
MSW1	Mitochondrial tryptophanyl-tRNA synthetase
CCC2	Cu(+2)-transporting P-type ATPase, required for export of copper from the cytosol into an extracytosolic compartment; has similarity to human proteins involved in Menkes and
GLO2	Cytoplasmic glyoxalase II, catalyzes the hydrolysis of S-D-lactoylglutathione into glutathione and D-lactate
DON1	Meiosis-specific component of the spindle pole body, part of the leading edge protein (LEP) coat, forms a ring-like structure at the leading edge of the prospore membrane during meiosis
BSC2	Protein of unknown function, ORF exhibits genomic organization compatible with a translational readthrough
MTH1	Negative regulator of the glucose-sensing signal transduction pathway, required for repression of transcription by Rgt1p; interacts with Rgt1p and the Snf3p and Rgt2p glucose sens
RNH202	Ribonuclease H2 subunit, required for RNase H2 activity; related to human AGS2 that causes Aicardi-Goutieres
RRP45	Exosome non-catalytic core component; involved in 3'-5' RNA processing and degradation in both the nucleus and the cytoplasm; has similarity to E. coli RNase PH and to human hRrp45p
PHM6	Protein of unknown function, expression is regulated by phosphate levels
GCN2	Protein kinase, phosphorylates the alpha-subunit of translation initiation factor eIF2 (Sui2p) in response to starvation; activated by uncharged tRNAs and the Gcn1p-Gcn20p complex; contributes to DNA damage checkpoint control
DPP1	Diacylglycerol pyrophosphate (DGPP) phosphatase, zinc-regulated vacuolar membrane-associated lipid phosphatase, dephosphorylates DGPP to phosphatidate (PA) and Pi, then PA to diacylglycerol; involved in lipid signaling and cell metabolism
ZIP1	Transverse filament protein of the synaptonemal complex; required for normal levels of meiotic recombination and pairing between homologous chromosome during meiosis; potential Cdc28p substrate
INM2	Inositol monophosphatase, involved in biosynthesis of inositol; enzymatic activity requires magnesium ions and is inhibited by lithium and sodium ions; inm1 inm2 double mutant lacks inositol
NSE3	Component of the SMC5-SMC6 complex; this complex plays a key role in the removal of X-shaped DNA structures that arise between sister chromatids during DNA replication and repair

## Sheet: CHXIII 205-451
YMD8	Putative nucleotide sugar transporter, has similarity to Vrg4p
YML037C	Putative protein of unknown function with some characteristics of a transcriptional activator; may be a target of Dbf2p-Mob1p kinase; GFP-fusion protein co-localizes with clathrin-coated vesicles; YML037C is not an essential gene
CGI121	Component of the EKC/KEOPS complex with Bud32p, Kae1p, Pcc1p, and Gon7p; EKC/KEOPS complex is required for t6A tRNA modification and may have roles in telomere maintenance and transcription; Cgi121p is dispensable for tRNA
AMD1	AMP deaminase, tetrameric enzyme that catalyzes the deamination of AMP to form IMP and ammonia; may be involved in regulation of intracellular adenine nucleotide pools
SRC1	Inner nuclear membrane protein; functions in regulation of subtelomeric genes and is linked to TREX (transcription export) factors; SRC1 produces 2 splice variant proteins with different functions; alternative splicing of SRC1 pre-mRNA is promoted by Hub1p; mutant has aneuploidy tolerance
RAD52	Protein that stimulates strand exchange by facilitating Rad51p binding to single-stranded DNA; anneals complementary single-stranded DNA; involved in the repair of double-strand breaks in DNA during vegetative growth and m
NDC1	Nuclear envelope protein with multiple putative transmembrane domains, required for nuclear pore complex assembly and spindle pole body duplication; required for meiosis
AIM31	Putative protein of unknown function; GFP-fusion protein localizes to mitochondria; may interact with respiratory chain complexes III or IV; null mutant is viable and displays reduced frequency of mitochondrial genome
USA1	Scaffold subunit of the Hrd1p ubiquitin ligase that also promotes ligase oligomerization; involved in ER-associated protein degradation (ERAD); interacts with the U1 snRNP-specific
TSA1	Thioredoxin peroxidase, acts as both a ribosome-associated and free cytoplasmic antioxidant; self-associates to form a high-molecular weight chaperone complex under oxidative stress; deletion results in mutator phenotype
YOX1	Homeodomain-containing transcriptional repressor, binds to Mcm1p and to early cell cycle boxes (ECBs) in the promoters of cell cycle-regulated genes expressed in M/G1 phase; expression is cell cycle-regulated; potential Cdc28p subs
RPS18B	Protein component of the small (40S) ribosomal subunit; nearly identical to Rps18Ap and has similarity to E. coli S13 and rat S18 ribosomal proteins
YML6
RPS17A	Ribosomal protein 51 (rp51) of the small (40s) subunit; nearly identical to Rps17Bp and has similarity to rat S17 ribosomal protein
NSE5	Component of the SMC5-SMC6 complex; this complex plays a key role in the removal of X-shaped DNA structures that arise between sister chromatids during DNA replication and repair
APT1	Adenine phosphoribosyltransferase, catalyzes the formation of AMP from adenine and 5-phosphoribosylpyrophosphate; involved in the salvage pathway of purine nucleotide biosynthesis
UNG1	Uracil-DNA glycosylase, required for repair of uracil in DNA formed by spontaneous cytosine deamination, not required for strand-specific mismatch repair, cell-cycle regulated, expressed in late G1, localizes to mitochondria and nucleus
OST6	Subunit of the oligosaccharyltransferase complex of the ER lumen, which catalyzes asparagine-linked glycosylation of newly synthesized proteins; similar to and partially functionally redundant with Ost3p
PSP2	Asn rich cytoplasmic protein that contains RGG motifs; high-copy suppressor of group II intron-splicing defects of a mutation in MRS2 and of a conditional mutation in POL1 (DNA polymerase alpha); possible role in mitochondrial mRNA splicing
PP21
TAF11	TFIID subunit (40 kDa), involved in RNA polymerase II transcription initiation, similar to histone H3 with atypical histone fold motif of Spt3-like transcription factors
TRM9	tRNA methyltransferase, catalyzes esterification of modified uridine nucleotides in tRNA(Arg3) and tRNA(Glu), likely as part of a complex with Trm112p; deletion confers resistance
UBX2	Protein involved in ER-associated protein degradation; proposed to coordinate the assembly of proteins involved in ERAD; contains a UBX (ubiquitin regulatory X) domain and a ubiquitin-associated (UBA) domain
ERV25	Protein that forms a heterotrimeric complex with Erp1, Erp2p, and Emp24, member of the p24 family involved in endoplasmic reticulum to Golgi transport
RAD33	Protein involved in nucleotide excision repair; green fluorescent protein (GFP)-fusion protein localizes to the nucleus
SPT5	Protein involved in regulating Pol I and Pol II transcription and pre-mRNA processing; forms a complex with Spt4p; contains a C-terminal repeat domain that is a target for phosphorylation by
MRPL39	Mitochondrial ribosomal protein of the large subunit
ERG8	Phosphomevalonate kinase, an essential cytosolic enzyme that acts in the biosynthesis of isoprenoids and sterols, including ergosterol, from mevalonate
YAP1	Basic leucine zipper (bZIP) transcription factor required for oxidative stress tolerance; activated by H2O2 through the multistep formation of disulfide bonds and transit from the cytoplasm to the nucleus; mediates resistance to cadmium
GIS4	CAAX box containing protein of unknown function, proposed to be involved in the RAS/cAMP signaling pathway
TRM12	S-adenosylmethionine-dependent methyltransferase of the seven beta-strand family; required for wybutosine formation in phenylalanine-accepting
GLO1	Monomeric glyoxalase I, catalyzes the detoxification of methylglyoxal (a by-product of glycolysis) via condensation with glutathione to produce S-D-lactoylglutathione; expression regulated by methylglyoxal levels and osmotic stress
YPT7	Rab family GTPase; GTP-binding protein of the rab family; required for homotypic fusion event in vacuole inheritance, for endosome-endosome fusion, similar to mammalian Rab7
CDC5	Polo-like kinase with multiple functions in mitosis and cytokinesis through substrate phosphorylation, also functions in adaptation to DNA damage during meiosis; has similarity to Xenopus Plx1 and S. pombe Plo1p; possible Cdc28p substrate
MIC17	Mitochondrial intermembrane space protein, required for normal oxygen consumption; contains twin cysteine-x9-cysteine motifs
AIM34	Protein of unknown function; GFP-fusion protein localizes to the mitochondria; null mutant is viable and displays reduced frequency of mitochondrial genome
MVP1	Protein required for sorting proteins to the vacuole; overproduction of Mvp1p suppresses several dominant VPS1 mutations; Mvp1p and Vps1p act in concert to promote membrane traffic to the vacuole; participates in transcription initiation and/or early elongation of specific genes; interacts with "foot domain" of RNA polymerase II; deletion results in abnormal CTD-Ser5
TAF4	TFIID subunit (48 kDa), involved in RNA polymerase II transcription initiation; potential Cdc28p substrate
PLB2	Phospholipase B (lysophospholipase) involved in phospholipid metabolism; displays transacylase activity in vitro; overproduction confers resistance to lysophosphatidylcholine
PLB1	Phospholipase B (lysophospholipase) involved in lipid metabolism, required for deacylation of phosphatidylcholine and phosphatidylethanolamine but not phosphatidylinositol
ADI7
HXT2	High-affinity glucose transporter of the major facilitator superfamily, expression is induced by low levels of glucose and repressed by high levels of glucose
CLU1	eIF3 component of unknown function; deletion causes defects in mitochondrial organization but not in growth or translation initiation, can rescue cytokinesis and mitochondrial organization defects of the Dictyostelium
SEC59	Dolichol kinase, catalyzes the terminal step in dolichyl monophosphate (Dol-P) biosynthesis; required for viability and for normal rates of lipid intermediate synthesis and protein N-glycosylation
BUD22	Protein required for 18S rRNA maturation and small ribosomal subunit biogenesis; cosediments with pre-ribosomal particles; mutation decreases efficiency of +1 Ty1 frameshifting and transposition, and affects budding
ERG5	C-22 sterol desaturase, a cytochrome P450 enzyme that catalyzes the formation of the C-22(23) double bond in the sterol side chain in ergosterol biosynthesis; may be a target of azole antifungal drugs
SOK2	Nuclear protein that plays a regulatory role in the cyclic AMP (cAMP)-dependent protein kinase (PKA) signal transduction pathway; negatively regulates pseudohyphal differentiation; homologous to several transcription
SPO20	Meiosis-specific subunit of the t-SNARE complex, required for prospore membrane formation during sporulation; similar to but not functionally redundant with Sec9p; SNAP-25 homolog
YMR018W	Putative protein of unknown function with similarity to human PEX5Rp (peroxin protein 5 related protein); transcription increases during colony development similar to genes involved in peroxisome biogenesis; YMR018W is not an
STB4	Protein that binds Sin3p in a two-hybrid assay; contains a Zn(II)2Cys6 zinc finger domain characteristic of DNA-binding proteins; computational analysis suggests a role in regulation of expression of genes encoding transporter
FMS1	Polyamine oxidase, converts spermine to spermidine, which is required for the essential hypusination modification of translation factor eIF-5A; also involved in pantothenic acid biosynthesis
MAC1	Copper-sensing transcription factor involved in regulation of genes required for high affinity copper transport
UBC7	Ubiquitin conjugating enzyme, involved in the ER-associated protein degradation pathway; requires Cue1p for recruitment to the ER membrane; proposed to be involved in chromatin assembly
MSS1	Mitochondrial protein, forms a heterodimer complex with Mto1p that performs the 5-carboxymethylaminomethyl modification of the wobble uridine base in mitochondrial tRNAs; similar to human GTPBP3
MRPL3	Mitochondrial ribosomal protein of the large subunit
CSI1	Subunit of the Cop9 signalosome, which is required for deneddylation, or removal of the ubiquitin-like protein Rub1p from Cdc53p (cullin); involved in adaptation to pheromone signaling
PEX12	C3HC4-type RING-finger peroxin and E3 ubiquitin ligase, required for peroxisome biogenesis and peroxisomal matrix protein import; forms translocation subcomplex with Pex2p and Pex10p; mutations in human homolog cause peroxisomal disorder
TAP42	Essential protein involved in the TOR signaling pathway; physically associates with the protein phosphatase 2A and the SIT4 protein phosphatase catalytic subunits
FAR8	Protein involved in recovery from cell cycle arrest in response to pheromone, in a Far1p-independent pathway; interacts with Far3p, Far7p, Far9p, Far10p, and Far11p
RSF1	Protein required for respiratory growth; localized to both the nucleus and mitochondrion; may interact with transcription factors to mediate the transition to respiratory growth and activate transcription of nuclear and mitochondrial genes
EIS1	Component of the eisosome that is required for proper eisosome assembly; similarity to Ykl050cp and Uso1p; the authentic, non-tagged protein is detected in a phosphorylated state in highly purified mitochondria in high-throughput studies
HOF1	Bud neck-localized, SH3 domain-containing protein required for cytokinesis; regulates actomyosin ring dynamics and septin localization; interacts with the formins, Bni1p and Bnr1p, and with Cyk3p, Vrp1p, and
ARP9	Component of both the SWI/SNF and RSC chromatin remodeling complexes; actin-related protein involved in transcriptional regulation
YMR034C	Putative transporter, member of the SLC10 carrier family; identified in a transposon mutagenesis screen as a gene involved in azole resistance; YMR034C is not an essential gene
IMP2	Catalytic subunit of the mitochondrial inner membrane peptidase complex, required for maturation of mitochondrial proteins of the intermembrane space; complex contains Imp1p and Imp2p (both catalytic subunits), and Som1p
MIH1	Protein tyrosine phosphatase involved in cell cycle control; regulates the phosphorylation state of Cdc28p; homolog of S. pombe cdc25
MSN2	Transcriptional activator related to Msn4p; activated in stress conditions, which results in translocation from the cytoplasm to the nucleus; binds DNA at stress response elements of responsive genes, inducing gene expression
CCS1	Copper chaperone for superoxide dismutase Sod1p, involved in oxidative stress protection; Met-X-Cys-X2-Cys motif within the N-terminal portion is involved in insertion of copper into Sod1p under conditions of copper deprivation
FAR3	Transcriptional coactivator, facilitates elongation through factors that modify RNAP II; role in peroxide resistance involving Rad2p; role in the hyperosmotic stress response through polymerase recruitment at RNAP II
STB2	Protein of unknown function that may interact with ribosomes, based on co-purification experiments; homolog
STV1	NAD-dependent arabinose dehydrogenase, involved in biosynthesis of dehydro-D-arabinono-1,4-lactone; similar to plant L-galactose
BUB2	Transcription factor involved in regulation of arginine-responsive genes; acts with Arg81p and Arg82p
AAC1	Transcription factor involved in cell-type-specific transcription and pheromone response; plays a central role in the formation of both repressor and activator
FET3	Member of a complex (Isw1b) with Isw1p and Ioc2p that exhibits nucleosome-stimulated ATPase activity and acts within coding regions to coordinate transcription elongation with termination and processing, contains a PWWP
SEN15	Subunit of the Nup82 subcomplex of the nuclear pore complex; localized to both sides of the pore; contains a repetitive GLFG motif that interacts with mRNA export factor Mex67p and with karyopherin Kap95p; homologous
SAM37	Long Terminal Repeat (LTR) retrotransposon of the Copia (Pseudoviridae) group; contains co-transcribed genes TYA Gag and TYB Pol, encoding proteins involved in structure and function of virus-like particles, flanked by two direct repeats
RNA14	Retrotransposon TYA Gag and TYB Pol genes; transcribed/translated as one unit; polyprotein is processed to make a nucleocapsid-like protein (Gag), reverse transcriptase (RT), protease (PR), and integrase (IN); similar to retroviral
ARG7	Retrotransposon TYA Gag gene co-transcribed with TYB Pol; translated as TYA or TYA-TYB polyprotein; Gag is a nucleocapsid protein that is the structural constituent of virus-like particles (VLPs); similar to retroviral
RIM9	Histidine tRNA (tRNA-His), predicted by tRNAscan-SE analysis
AEP1	Replication fork associated factor, required for stable replication fork pausing; component of the DNA replication checkpoint pathway; required for accurate chromosome segregation during meiosis
KAR5	Constituent of 66S pre-ribosomal particles, forms a complex with Nop7p and Ytm1p that is required for maturation of the large ribosomal subunit; required for maturation of the 25S and 5.8S ribosomal RNAs; homologous to mammalian Bop1
SOV1	Long Terminal Repeat (LTR) retrotransposon of the Copia (Pseudoviridae) group; contains co-transcribed genes TYA Gag and TYB Pol, encoding proteins involved in structure and function of virus-like particles, flanked by two direct repeats
UBX4
AV02	Protein involved in recovery from cell cycle arrest in response to pheromone, in a Far1p-independent pathway; interacts with Far7p, Far8p, Far9p, Far10p, and Far11p; localizes to the endoplasmic reticulum
NAT4	Protein that interacts with Sin3p in a two-hybrid assay and is part of a large protein complex with Sin3p and S
MOT3	Subunit a of the vacuolar-ATPase V0 domain, one of two isoforms (Stv1p and Vph1p); Stv1p is located in V-ATPase complexes of the Golgi and endosomes while Vph1p is located in V-ATPase complexes of the vacuole
TVP18	Mitotic exit network regulator, forms GTPase-activating Bfa1p-Bub2p complex that binds Tem1p and spindle pole bodies, blocks cell cycle progression before anaphase in response to spindle and kinetochore
ABF2	Mitochondrial inner membrane ADP/ATP translocator, exchanges cytosolic ADP for mitochondrially synthesized ATP; phosphorylated; Aac1p is a minor isoform while Pet9p is the major ADP/ATP translocator
IRC21	Ferro-O2-oxidoreductase required for high-affinity iron uptake and involved in mediating resistance to copper ion toxicity, belongs to class of integral membrane multicopper oxidases
YMR074C	Subunit of the tRNA splicing endonuclease, which is composed of Sen2p, Sen15p, Sen34p, and Sen54p
RC01	Component of the Sorting and Assembly Machinery (SAM or TOB complex) of the mitochondrial outer membrane, which binds precursors of beta-barrel proteins and facilitates their outer membrane insertion; contributes to SAM complex stability
PDS5	Component of the cleavage and polyadenylation factor I (CF I); CF 1, composed of the CF 1A complex (Rna14p, Rna15p, Clp1p, Pcf11p) and Hrp1, is involved in cleavage and polyadenylation of mRNA 3' ends; bridges interaction between Rna15p and Hrp1p in the CF I complex; mutant displays reduced transcription elongation in the G-less-based run-on (GLRO) assay; required for gene
tV(AAC)M2	Mitochondrial ornithine acetyltransferase, catalyzes the fifth step in arginine biosynthesis; also possesses acetylglutamate synthase activity, regenerates acetylglutamate while forming ornithine
VPS20	Protein of unknown function, involved in the proteolytic activation of Rim101p in response to alkaline pH; has similarity to A. nidulans PalI; putative membrane
CTF18	Protein required for expression of the mitochondrial OLI1 gene encoding subunit 9 of F1-F0 ATP synthase
SEC14	Protein required for nuclear membrane fusion during karyogamy, localizes to the membrane with a soluble portion in the endoplasmic reticulum lumen, may form a complex with Jem1p and Kar2p; expression of the gene is regulated by pheromone
NAM7	Mitochondrial protein of unknown function
ISF1	UBX domain-containing protein that interacts with Cdc48p; involved in degradation of polyubiquitinated proteins via the ERAD (ER-associated degradation) pathway; modulates the Cdc48p-Nplp-Ufd1p AAA ATPase complex during its role in delivery of misfolded proteins to the proteasome
ADH3
YMR086W	alpha-acetyl-transferase, involved in acetylation of the N-terminal residues of histones H4 and H2A
YMR087W	Transcriptional repressor and activator with two C2-H2 zinc fingers; involved in repression of a subset of hypoxic genes by Rox1p, repression of several DAN/TIR genes during aerobic growth, and repression of ergosterol biosynthetic genes in response to hyperosmotic stress; contributes to recruitment of the Tup1p-Cyc8p general repressor to promoters; involved in positive transcriptional regulation…
VBA1	Integral membrane protein localized to late Golgi vesicles along with the v-SNARE Tlg2p; may interact with ribosomes, based on co-purification experiments
YTA12	Mitochondrial DNA-binding protein involved in mitochondrial DNA replication and recombination, member of HMG1 DNA-binding protein family; activity may be regulated by protein kinase A
YMR090W	Putative protein of unknown function; may be involved in resistance to carboplatin and cisplatin; null mutant displays increase in spontaneous Rad52p foci; contains a lipid-binding domain and binds cardiolipin in a large-scale study
NPL6	Protein with homology to human PDCD5, which is involved in programmed cell death; N-terminal region forms a conserved triple-helix bundle structure; overexpression promotes H2O2-induced apoptosis; YMR074C is not an essential gene
AIP1
	Protein required for establishment and maintenance of sister chromatid condensation and cohesion, colocalizes with cohesin on chromosomes, may function as a protein-protein interaction scaffold; also required during meiosis
	Myristoylated subunit of ESCRTIII, the endosomal sorting complex required for transport of transmembrane proteins into the multivesicular body pathway to the lysosomal/vacuolar lumen; cytoplasmic protein recruited to endosomal membranes
	Subunit of a complex with Ctf8p that shares some subunits with Replication Factor C and is required for sister chromatid cohesion; may have overlapping functions with Rad24p in the DNA damage replication checkpoint
	Phosphatidylinositol/phosphatidylcholine transfer protein; involved in regulating PtdIns, PtdCho, and ceramide metabolism, products of which regulate intracellular transport and UPR; functionally homologous to mammalian
	ATP-dependent RNA helicase of the SFI superfamily involved in nonsense mediated mRNA decay; required for efficient translation termination at nonsense codons and targeting of NMD substrates to P-bodies; involved
	Serine-rich, hydrophilic protein with similarity to Mbr1p; overexpression suppresses growth defects of hap2, hap3, and hap4 mutants; expression is under glucose control; cotranscribed with NAM7 in a cyp1 mutant (
	Mitochondrial alcohol dehydrogenase isozyme III; involved in the shuttling of mitochondrial NADH to the cytosol under anaerobic conditions and ethanol production
	Component of the eisosome with unknown function; may interact with ribosomes, based on co-purification experiments; GFP-fusion protein localizes to the cell periphery; expression is repressed by cAMP; similar to A. gossypii SEG gene which is important for stabilizing eisosomes (
	Putative ADP-ribose-1''-monophosphatase that converts ADP-ribose-1''-monophosphate to ADP-ribose; may have a role in tRNA splicing; contains an A1pp domain
	Permease of basic amino acids in the vacuolar membrane
	Component, with Afg3p, of the mitochondrial inner membrane m-AAA protease that mediates degradation of misfolded or unassembled proteins and is also required for correct assembly of mitochondrial enzyme complexes
	Putative protein of unknown function with similarity to DTDP-glucose 4,6-dehydratases; GFP-fusion protein localizes to the cytoplasm; up-regulated in response to the fungicide mancozeb; not essential for viability
	Component of the RSC chromatin remodeling complex; interacts with Rsc3p, Rsc30p, Ldb7p, and Htl1p to form a module important for a broad range of RSC functions; involved in nuclear protein import and maintenance of proper telomere length
	Actin cortical patch component, interacts with the actin depolymerizing factor cofilin; required to restrict cofilin localization to cortical patches; contains

## Sheet: CHXIII 801-901
RSN1	Membrane protein of unknown function; overexpression suppresses NaCl sensitivity of sro7 mutant cells by restoring sodium pump (Ena1p) localization to the plasma membrane
PPA2	Mitochondrial inorganic pyrophosphatase, required for mitochondrial function and possibly involved in energy generation from inorganic pyrophosphate
PRP24	Splicing factor that reanneals U4 and U6 snRNPs during spliceosome recycling
TMA23	Nucleolar protein implicated in ribosome biogenesis; deletion extends
RRN9	Protein involved in promoting high level transcription of rDNA, subunit of UAF (upstream activation factor) for RNA polymerase
URA10	Minor orotate phosphoribosyltransferase (OPRTase) isozyme that catalyzes the fifth enzymatic step in the de novo biosynthesis of pyrimidines, converting orotate into orotidine-5'-phosphate; major OPRTase encoded by URA5
SCS7	Sphingolipid alpha-hydroxylase, functions in the alpha-hydroxylation of sphingolipid-associated very long chain fatty acids, has both cytochrome b5-like and hydroxylase/desaturase domains, not essential for growth
ZDS1	Protein with a role in regulating Swe1p-dependent polarized growth; interacts with silencing proteins at the telomere; has a role in Bcy1p localization; implicated in mRNA nuclear export; involved in mitotic exit through Cdc14p regulation
RCE1	Type II CAAX prenyl protease involved in the proteolysis and maturation of Ras and the a-factor mating pheromone
BUL1	Ubiquitin-binding component of the Rsp5p E3-ubiquitin ligase complex, functional homolog of Bul2p, disruption causes temperature-sensitive growth, overexpression causes missorting of amino acid permeases
DSK2	Nuclear-enriched ubiquitin-like polyubiquitin-binding protein, required for spindle pole body (SPB) duplication and for transit through the G2/M phase of the cell cycle, involved in proteolysis, interacts with the proteasome
FCP1	Carboxy-terminal domain (CTD) phosphatase, essential for dephosphorylation of the repeated C-terminal domain of the RNA polymerase II large subunit (Rpo21p)
PGM3	Phosphoglucomutase, catalyzes interconversion of glucose-1-phosphate and glucose-6-phospate; transcription induced in response to stress; green fluorescent protein (GFP)-fusion protein localizes to the cytoplasm and nucleus; non-essential
YMR279C	Putative boron transporter involved in boron efflux and resistance; overexpression mutant but not null mutant displays boron tolerance phenotype; identified as a heat-induced gene in a high-throughout screen; YMR279C is not an essential gene; paralog of the efflux pump ATR1
CAT8	Zinc cluster transcriptional activator necessary for derepression of a variety of genes under non-fermentative growth conditions, active after diauxic shift, binds carbon source responsive elements
GPI12	ER membrane protein involved in the second step of glycosylphosphatidylinositol (GPI) anchor assembly, the de-N-acetylation of the N-acetylglucosaminylphosphatidylinositol intermediate; functional homolog of human PIG-Lp
AEP2	Mitochondrial protein, likely involved in translation of the mitochondrial OLI1 mRNA; exhibits genetic interaction with the OLI1 mRNA 5'-untranslated leader
RIT1	2'-O-ribosyl phosphate transferase, modifies the initiator methionine tRNA at position 64 to distinguish it from elongator methionine tRNA
YKU70	Subunit of the telomeric Ku complex (Yku70p-Yku80p), involved in telomere length maintenance, structure and telomere position effect; relocates to sites of double-strand cleavage to promote nonhomologous end joining during DSB repair
NGL2	Protein involved in 5.8S rRNA processing; Ccr4p-like RNase required for correct 3'-end formation of 5.8S rRNA at site E; similar to Ngl1p and Ngl3p
DSS1	Component of the lid subcomplex of the regulatory subunit of the 26S proteasome; involved in mRNA export mediated by the TREX-2 complex (Sac3p-Thp1p); ortholog of human DSS1
HSH155	U2-snRNP associated splicing factor that forms extensive associations with the branch site-3' splice site-3' exon region upon prespliceosome formation; similarity to the mammalian U2 snRNP-associated splicing factor SAP155
ABZ2	Aminodeoxychorismate lyase (4-amino-4-deoxychorismate lyase), catalyzes the third step in para-aminobenzoic acid biosynthesis; involved in folic acid biosynthesis
HAS1	ATP-dependent RNA helicase; localizes to both the nuclear periphery and nucleolus; highly enriched in nuclear pore complex fractions; constituent of 66S pre-ribosomal particles
TDA1	Putative kinase of unknown function; green fluorescent protein (GFP)-fusion protein localizes to the cytoplasm and nucleus; null mutant is sensitive to expression of the top1-T722A allele; not an essential gene
GOT1	Homodimeric protein that is packaged into COPII vesicles and cycles between the ER and Golgi; involved in secretory transport but not directly required for aspects of transport assayed in vitro; may influence membrane composition
HER2	Subunit of the trimeric GatFAB AmidoTransferase(AdT) complex; involved in the formation of Q-tRNAQ; required for remodeling of ER caused by Hmg2p overexpression; similar to bacterial GatA glutamyl-tRNA amidotransferase
JMN1
YMR295C	Protein of unknown function that associates with ribosomes; green fluorescent protein (GFP)-fusion protein localizes to the cell periphery and bud; YMR295C is not an essential gene
LCB1	Component of serine palmitoyltransferase, responsible along with Lcb2p for the first committed step in sphingolipid synthesis, which is the condensation of serine with palmitoyl-CoA to form 3-ketosphinganine
PRC1	Vacuolar carboxypeptidase Y (proteinase C; CPY), broad-specificity C-terminal exopeptidase involved in non-specific protein degradation in the vacuole; member of the serine carboxypeptidase family
LIP1	Ceramide synthase subunit; single-span ER membrane protein associated with Lag1p and Lac1p and required for ceramide synthase activity, null mutant grows extremely slowly and is defective in ceramide synthesis
DYN3	Dynein light intermediate chain (LIC); localizes with dynein, null mutant is defective in nuclear migration
ADE4	Phosphoribosylpyrophosphate amidotransferase (PRPPAT; amidophosphoribosyltransferase), catalyzes first step of the 'de novo' purine nucleotide biosynthetic pathway
ATM1	Mitochondrial inner membrane ATP-binding cassette (ABC) transporter, exports mitochondrially synthesized precursors of iron-sulfur (Fe/S) clusters to the cytosol
YME2	Integral inner mitochondrial membrane protein with a role in maintaining mitochondrial nucleoid structure and number; mutants exhibit an increased rate of mitochondrial DNA escape; shows some sequence similarity to exonucleases
ADH2	Glucose-repressible alcohol dehydrogenase II, catalyzes the conversion of ethanol to acetaldehyde; involved in the production of certain carboxylate esters; regulated by
UBP15	Ubiquitin-specific protease involved in protein deubiquitination; catalytic activity regulated by an N-terminal TRAF-like domain and and C-terminal sequences; physically interacts with anaphase-promoting complex/cyclosome (APC/C) activator, Cdh1p
SCW10	Cell wall protein with similarity to glucanases; may play a role in conjugation during mating based on mutant phenotype and its regulation by Ste12p
FKS3	Protein involved in spore wall assembly, has similarity to 1,3-beta-D-glucan synthase catalytic subunits Fks1p and Gsc2p; the authentic, non-tagged protein is detected in highly purified
GAS1	Beta-1,3-glucanosyltransferase, required for cell wall assembly and also has a role in transcriptional silencing; localizes to the cell surface via a glycosylphosphatidylinositol (GPI) anchor; also found at the nuclear periphery
PSE1	Karyopherin/importin that interacts with the nuclear pore complex; acts as the nuclear import receptor for specific proteins, including Pdr1p, Yap1p, Ste12p, and Aft1p
NIP1	eIF3c subunit of the eukaryotic translation initiation factor 3 (eIF3), involved in the assembly of preinitiation complex and start codon selection
GLC8	Regulatory subunit of protein phosphatase 1 (Glc7p), involved in glycogen metabolism and chromosome segregation; proposed to regulate Glc7p activity via conformational alteration; ortholog of the mammalian protein phosphatase inhibitor 2
ELP6	Subunit of Elongator complex, which is required for modification of wobble nucleosides in tRNA; required for Elongator structural integrity
TGL3	Bifunctional enzyme with triacylglycerol lipase and lysophosphatidylethanolamine acyltransferase activity; responsible for all the triacylglycerol lipase activity of the lipid particle; required with Tgl4p for timely bud formation
PRE5	Alpha 6 subunit of the 20S proteasome
YMR315W	Protein with NADP(H) oxidoreductase activity; transcription is regulated by Stb5p in response to NADPH depletion induced by diamide; promoter contains a putative Stb5p binding site

## Sheet: CHVII 7-107
YKL222C	Protein of unknown function that may interact with ribosomes, based on co-purification experiments; similar to transcriptional regulators from the zinc cluster (binuclear cluster) family; null mutant is sensitive to caffeine
MCH2	Protein with similarity to mammalian monocarboxylate permeases, which are involved in transport of monocarboxylic acids across the plasma membrane; mutant is not deficient in monocarboxylate transport
FRE2	Ferric reductase and cupric reductase, reduces siderophore-bound iron and oxidized copper prior to uptake by transporters; expression induced by low iron levels but not by low copper levels
COS9	Protein of unknown function, member of the DUP380 subfamily of conserved, often subtelomerically-encoded
SRY1	3-hydroxyaspartate dehydratase, deaminates L-threo-3-hydroxyaspartate to form oxaloacetate and ammonia; required in the presence of hydroxyaspartate; highly similar to mouse serine racemase (Srr) but has no serine racemase activity
JEN1	Monocarboxylate/proton symporter of the plasma membrane; transport activity is dependent on the pH gradient across the membrane; mediates high-affinity uptake of carbon sources lactate, pyuvate, and acetate, and also of the micronutrient selenite, whose structure mimics that of monocarboxylates; expression and localization are tightly regulated, with transcription repression, mRNA degradation, an…
URA1	Dihydroorotate dehydrogenase, catalyzes the fourth enzymatic step in the de novo biosynthesis of pyrimidines, converting dihydroorotic acid into orotic acid
OXP1	5-oxoprolinase; enzyme is ATP-dependent and functions as a dimer; similar to mouse Oplah gene; green fluorescent protein (GFP)-fusion protein localizes to the cytoplasm
YRA2	Member of the REF (RNA and export factor binding proteins) family; when overexpressed, can substitute for the function of Yra1p in export of poly(A)+ mRNA from the nucleus
DOA1	WD repeat protein required for ubiquitin-mediated protein degradation, forms complex with Cdc48p, plays a role in controlling cellular ubiquitin concentration; also promotes
SAC1	Phosphatidylinositol phosphate (PtdInsP) phosphatase involved in hydrolysis of PtdIns[4]P; transmembrane protein localizes to ER and Golgi; involved in protein trafficking and processing, secretion, and cell wall maintenance
TRP3	Bifunctional enzyme exhibiting both indole-3-glycerol-phosphate synthase and anthranilate synthase activities, forms multifunctional hetero-oligomeric anthranilate synthase:indole-3-glycerol phosphate synthase enzyme complex with Trp2p
UBA1	Ubiquitin activating enzyme (E1), involved in ubiquitin-mediated protein degradation and essential for v
STE6	Plasma membrane ATP-binding cassette (ABC) transporter required for the export of a-factor, catalyzes ATP hydrolysis coupled to a-factor transport; contains 12 transmembrane domains and two ATP binding domains; expressed only in MATa cells
CBT1	Protein involved in 5' end processing of mitochondrial COB, 15S_rRNA, and RPM1 transcripts; may also have a role in 3' end processing of the COB pre-mRNA; displays genetic interaction with cell cycle-regulated kinase Dbf2p
AIM27	Member of a transmembrane complex required for efficient folding of proteins in the ER; required for respiratory growth; null mutant displays induction of the unfolded protein response
ADD66	Protein involved in 20S proteasome assembly; forms a heterodimer with Pba1p that binds to proteasome precursors; similar to human PAC2 constituent of the PAC1-PAC2 complex involved in proteasome assembly
LOS1	Nuclear pore protein involved in nuclear export of pre-tRNA and in re-export of mature tRNAs after their retrograde import from the cytoplasm
EAP1	eIF4E-associated protein, competes with eIF4G for binding to eIF4E; inhibits cap-dependent translation; functions independently of eIF4E to maintain genetic stability; plays a role in cell growth, implicated in the TOR signaling cascade
TOR2	PIK-related protein kinase and rapamycin target; subunit of TORC1, a complex that regulates growth in response to nutrients and TORC2, a complex that regulates cell-cycle dependent polarization of the actin cytoskeleton; involved in meiosis
MNN4	Putative positive regulator of mannosylphosphate transferase (Mnn6p), involved in mannosylphosphorylation of N-linked oligosaccharides; expression increases in late-logarithmic and stationary
PTK1	Putative serine/threonine protein kinase that regulates spermine uptake; involved in polyamine transport; possible mitochondrial protein
PEX1	AAA-peroxin that heterodimerizes with AAA-peroxin Pex6p and participates in the recycling of peroxisomal signal receptor Pex5p from the peroxisomal membrane to the cystosol; induced by oleic acid and upregulated during anaerobiosis
YKT6	Vesicle membrane protein (v-SNARE) with acyltransferase activity; involved in trafficking to and within the Golgi, endocytic trafficking to the vacuole, and vacuolar fusion; membrane localization due to prenylation at the carboxy-terminus
MIA40	Essential protein of the mitochondrial intermembrane space (IMS); promotes retention of newly imported proteins; may do so by stabilizing client protein folding as part of a disulfide relay system or transferring metal to client proteins
MST1	Mitochondrial threonyl-tRNA synthetase
SDS22	Conserved nuclear regulatory subunit of Glc7p type 1 protein serine-threonine phosphatase (PP1), functions positively with Glc7p to promote dephosphorylation of nuclear substrates required for chromosome transmission during
ACP1	Mitochondrial matrix acyl carrier protein, involved in biosynthesis of octanoate, which is a precursor to lipoic acid; activated by phosphopantetheinylation catalyzed by Ppt2p
DPH1	Protein required, along with Dph2p, Kti11p, Jjj3p, and Dph5p, for synthesis of diphthamide, which is a modified histidine residue of translation elongation factor 2 (Eft1p or Eft2p); may act in a complex with Dph2p and
CNB1	Calcineurin B; the regulatory subunit of calcineurin, a Ca++/calmodulin-regulated type 2B protein phosphatase which regulates Crz1p (a stress-response transcription factor), the other calcineurin subunit is encoded by CNA1 and/or CMP1
HYM1	Component of the RAM signaling network that is involved in regulation of Ace2p activity and cellular morphogenesis, interacts with Kic1p and Sog2p, localizes to sites of polarized growth during budding and during the mating response
PXA2	Subunit of a heterodimeric peroxisomal ATP-binding cassette transporter complex (Pxa1p-Pxa2p), required for import of long-chain fatty acids into peroxisomes; similarity to human adrenoleukodystrophy transporter and ALD-related proteins
YKL187C	Putative protein of unknown function; the authentic, non-tagged protein is detected in a phosphorylated state in highly purified mitochondria in high-throughput studies
MTR2	mRNA transport regulator, essential nuclear protein; Mex67p and Mtr2p form a mRNA export complex which binds to RNA
ASH1	Zinc-finger inhibitor of HO transcription; mRNA is localized and translated in the distal tip of anaphase cells, resulting in accumulation of Ash1p in daughter cell nuclei and inhibition of HO expression; potential Cdc28p substrate
SPE1	Ornithine decarboxylase, catalyzes the first step in polyamine biosynthesis; degraded in a proteasome-dependent manner in the presence of excess polyamines; deletion decreases lifespan, and increases necrotic cell death and ROS generation
LOT5	Protein of unknown function; gene expression increases in cultures shifted to a lower temperature
FAS1	Beta subunit of fatty acid synthetase, which catalyzes the synthesis of long-chain saturated fatty acids; contains acetyltransacylase, dehydratase, enoyl reductase, malonyl transacylase, and palmitoyl transacylase activities
PRS1	5-phospho-ribosyl-1(alpha)-pyrophosphate synthetase, synthesizes PRPP, which is required for nucleotide, histidine, and tryptophan biosynthesis; one of five related enzymes, which are active as heteromultimeric complexes
RPL17A	Protein component of the large (60S) ribosomal subunit, nearly identical to Rpl17Bp and has similarity to E. coli L22 and rat L17 ribosomal proteins; copurifies with the Dam1 complex (aka DASH complex)

## Sheet: CHXII 389-489
Gene name	ORF name	Description
YPS1	YLR120C	Aspartic protease, member of the yapsin family of proteases involved in cell wall growth and maintenance attatched to the plasma membrane via a glycosylphosphatidylinositol (GPI) anchor
YPS3	YLR121C	Aspartic proease, member of the yapsin family of proteases involved in cell wall growth and maintenance; attched to the plasma membrane via a glycosylphatidylinositol (GPI) anchor
	YLR125W	Putative protein of unknown function; mutant has decrased Ty3 transposition; YLR125W is not an essential gene
	YLR126C	Putative protein of unknown function with similarity to glutamine amidotransferase proteins; has Aft1p-binding motif in the promoter; may be involved in copper and iron homeostasis; YLR126C is not as essential protein
APC2	YLR127C	Subunit of the Anaphase-Promoting Complex/Cyclosome (APC/C), which is a ubiquitin-protein ligase, including mitotic cyclins, during the metaphase/anaphase transition; component of the catalytic core of the APC/C; has similarity to cullin Cdc53p
DCN1	YLR128W	Scaffold-type E3 ligase for cullin neddylation and ubiquitin ligase activation; contains a ubiquitin-binding domain (UBA) for ubiquitin and Nedd8 (Rub1p) interaction and a PONY domain involved in cullin binding and neddylation
DIP2	YLR129W	Nucleolar protein, specifically associated with the U3 and snoRNA, part of the large ribonucleoprotein complex known as the small subunit (SSU) processome, required for 18S rRNA biogenesis, part of the active pre-rRNA processing complex
ZRT2	YLR130C	Low-affinity zinc transporter of the plasma membrane; transcription is included under low-zinc conditions by the Zap1p transcription factor
ACE2	YLR131C	Transcription factor required for septum destruction after cytokinesis; phosphorylation by Cbk1p blocks nuclear exit of Ace2p during the M-toG1 transition, causing its specific localisation to daughter cell nuclei and also increases Ace2p activity; phosphorylation by Cdc28p and Pho85p prevents nuclear import during cell cycle phases other than cytokinesis; part of the RAM network that regulates c…
	YLR132C	Essential protein of unknown function; fluorescent protein (GFP or YFP)-tagged protein localises to mitochondria, cytoplasm and nucleus
CKI1	YLR133W	Choline kinase, catalysing the first strp in phosphatidylcholine synthesis via the CDP-choline (Kennedy pathway); exhibits some ethanolamine kinase activity contributing to phosphatidylethanoamine synthesis via the CDP-ethanolamine pathway
PDC5	YLR134W	Minor isoform of pyruvate decarboxylase, key enzyme in alcoholic fermentatio, decarboxylates pyruvate to acetaldehyde, regulation is glucose- and ethanol-dependent, repressed by thiamine, involved in amino acid catabolism
SLX4	YLR135W	Endonuclease involved in processing DNA during recombination and repair; cleaves branched structures in a complex with SIx1p; involved in Rad1p/Rad10p-dependent removal of 30nonhomologous tails during DSBR via single-stranded annealing
TIS11	YLR136C	mRNA-binding protein expressed during iron starvation; binds to a sequence element in the 3-untranslanslated regions of specific mRNAs to mediate their degradation; involved in iron homeostasis
RKM5	YLR137W	Protein lysine methyltransferase' monomethylates Lys-46 of the ribosomeal lareg subunit RpI1a/RpI1b; member of the seven beta-strand methyltransferase superfamily; orthologs only found among fungal species
NHA1	YLR138W	Na+/H+ antiporter involved in sodium and potassium efflux through the plasma membrane; required for alkali cation tolerance at acidic pH
SLS1	YLR139C	Mitochondrial membrane protein that coordinates expression of mitochondrially-encoded genes; may facilitate delivery of mRNA to membrane-bound translation machinery
RRN5	YLR141W	Protein involved in transcription of rDNA by RNA polymerase I; transcription factor, member of UAF (upstream activation factor) family along with Rrn9p and Rrn10p
PUT1	YLR142W	Proline oxidase, nuclear-encoded mitochondrial protein involved in utilisation of proline as sole nitrogen source, PUT1 transcription is induced by Put3p in the presence of proline and the absence of a preferred nitrogen source
	YLR143W	Putative protein of unknown function; green fluorescent protein (GFP)-tagged protein localises to the cytoplasm; YLR143W is not an essential gene
ACF2	YLR144C	Intracellular beta-1,3-endoglucanase, expression is induced during sporulation; may have a role in cortical actin cytoskeleton assembly
RMP7	YLR145W	Subunit of Rnase MRP, which processes pre-rRNA and has a role in cell cycle-regulated degradation of daughter cell-specific mRNAs; unlike most subunits, not shared between RNase MRP and nuclear RNase P
SPE4	YLR146C	Spermine synthase, required for the biosynthesis of spermine and also involved in biosynthesis of pantothenic acid
SMD3	YLR147C	Core Sm protein Sm D3; part of heteroheptameric complex (with Smb1p, Smd1p, Smd2p, Sme1p, Smx3p and Smx2p) that is part of the spliceosomal U1, U2, U4 and U5 snRNPs; homolog of human Sm D3
PEP3	YLR148W	Component of CORVET tethering complex; vacuolar peripheral membrane protein that promotes versicular docking/fusion reactions in conjunction with SNARE protiens, required for vacuolar biogenesis
YLR149C	YLR148C	Putative protein of unknwon function: overexpression causes a cell cycle delay or arrest; null mutation results in a decrease in plasma membrane electron transport; YLR149C is not an essential gene
STM1	YLR150W	Protein required for optimal translation under nutrient stress; perturbs association of Yef3p with ribosomes; involved in TOR signalling; binds G4 quadruplex and purine motif triplex nucleic acid; helps maintain telomere structure
PCD1	YLR151C	Peroxisomal nudix pyrophosphatase with specificity for coenzyme A and CoA derivatives, may function to remove potentially toxic oxidised CoA disulphide from peroxisomes to maintain the capacity for beta-oxidation of fatty acids
	YLR152C	Putative protein of unknown function; YLR152C is not an essential gene
ACS2	YLR153C	Acetyl-coA synthetase isoform which, along with Acs1p, is the nuclear source of acetyl-coA for histone acetylation; mutants affect global transcription; required for growth on glucose; expressed under anaerobic conditions
RNH203	YlR154C	Ribonuclease H2 subunit, required for Rnase H2 activity; related to human AGS2 that causes Aicardi-Goutieres syndrome
RDN371	RDN37-1	35S ribosomal RNA (35S rRNA) transcript; encoded by the RDN1 locus; processed into the 25S, 18S and 5.8S rRNAs (represented by the RDN25, RDN18 and RDN58 loci)
RDN18-1	RDN18-1	18S ribosomal RNA (18S rRNA); component of the small (40S) ribosomal subunit; involved in codon recognition by tRNAs or the release factor eRF1 (Sup45p); encoded in the rDNA repeat (RDN1) as part of the 35S primary transcript
ETS1-1	ETS1-1	Non-coding region located immediately upstream of RDN18, that is transcribed as part of the 35S rRNA precursor transcript; contains an essential U3 snoRNA binding site required for maturation of 18S rRNA
NTS1-2	NTS1-2	Non-transcribed region of the rDNA repeat located between the 3 ETS and RDN5, required for rDNA repeat expansion
TAR-1	YLR15W-C	Mitochondrial protein potentially involved in regulation of respiritary metabolism; interacts genetically with RPO41 and physically with Coq5p; encoded within the 25S rRNA gene on the opposite strand
ITS2-1	ITS2-1	Non-coding region between RDN58 and RDN25, that is transcribed as part of the 35S rRNA precursor transcript; forms a stem-loop structure that is required for processing of the precursor transcript
ITS1-1	ITS1-1	Non-coding region between RDN58 and RDN18, that is transcribed as part of the 35S rRNA precursor transcript; excision during transcript maturation is coupled with processing of the 3 external transcribed spacer (3ETS)
RDN37-2	RDN37-2	35S ribosomal RNA (35S rRNA) transcript; encoded by the RDN1 locus; processed into the 25S, 18S and 5.8S rRNAs (represented by the RDN25, RDN18 and RDN58 loci)
RDN25-2	RDN25-2	25S ribosomal RNA (35S rRNA), component of the large (60S) ribosomal subunit; encoded in the rDNA repeat (RDN1) s part of the 35S primary transcript
RDN58-2	RDN58-2	5.8Sribosomal RNA (5.8S rRNA); component of the large (60S) ribosomal subunit; encoded in the rDNA repeat (RDN1)
ITS1-2	ITS1-2	Non-coding region between RDN58 and RDN18, transcribed as part of the 35S rRNA precursor transcript; excision during transcript maturation is coupled with processing of the 3 external transcribed spacer (3ETS)
RDN18-2	RDN18-2	18S ribosomal RNA (18S rRNA); component of the small (40S) ribosomal subunit; involved in codon recognition by tRNAs or the release factor eRF1 (Sup45p); encoded in the rDNA repeat (RDN1) as part of the 35S primary transcript
ETS1-2	ETS1-2	Non-coding region located immediately upstream of RDN18, transcribed as part of the 35S rRNA precursor transcript; contains an essential U3 snoRNA binding site required for maturation of 18S rRNA
NTS2-2	NTS2-2	Non-transcribed region of the rDNA repeat, located between RDN5 and the 5 ETS
ASP3-1	YLR155C	Cell-wall L-asparginase II involved in aspargine catabolism; expression induced during nitrogen starvation; ORF contains a short non-coding RNA that enhances expression of full-length gene; reference strain S288C has four copies of ASP3
	YLR156W	Putative protein of unknown function; exhibits a two-hybrid interaction with Jsn1p in a large-scale analysis
ASP3-2	YLR157C	Cell-wall L-asparaginase II involved in aspargine catabolism; expression induced during nitrogen starvation; ORF contains a short non-coding RNA that enhances expression of full-length gene; reference strain S288C has four copies of ASP3
	YLR157W-D	Putative protein of known function; identified by gene-trapping, microarry-based expression analysis and genome-wide homology searching
	YLRCdelta7	Ty1 LTR
	TLRCTy1-1	Long Terminal Repeat (LTR) retrotransposon of the Copia )Pseudoviridae) group; contains co-transcribed genes TYA Gag and TYB Pol, encoding proteins involved in structure and function of virus-like particles, flanked by two direct repeates
	YLR757C-B	Retrotransposon TYA Gag and TYB Pol genes; transcribed/translated as one unit; polyprotein is processed to make a nucleocapsid-like protein (Gag), reverse trabscriptase (RT(, protease (PR) and integrase (IN); similar to retroviral genes
	YLR157C-A	Retrotransposon TYA Gag gene co-transcribed with TYP Pol; Translated as TYA or TYA-TYB polyprotein; Gag is a nucleocapsid protein that is the structural constituent of virus-like particles (VLPs) similar to retroviral Gag
	YLRCdelta8	Ty1 LTR
ASP3-3	YLR158C	Cell-wall L-asparaginase II involved in aspargine catabolism; expression induceduced during nitrogen starvation; ORF contains a short non-coding RNA that enhances expression of full-length gene; reference strain S288C has four copies of ASP3
	YLR159W	Putative protein of unknown function: YLR156W, YLR159W and YLR161 are three identical open reading frames encoded near the ribosome DNA region of chromosome 12
ASP3-4	YLR160C	Cell-wall L-asparaginase II involved in aspargine catabolism; expression induceduced during nitrogen starvation; ORF contains a short non-coding RNA that enhances expression of full-length gene; reference strain S288C has four copies of ASP3
	YLR157C-C	Putative protein of unknown function identified by fungal homology comparisions and RT-PCR; this ORF partially overlaps RND5-4
RDN58-1	RDN58-1	5.8S ribosomal RNA (5.8S rRNA); component of the large (60S) ribosomal subunit; encoded in the rDNA repeat (RDN1) as part of the 35S primary transcript; 3 end formation involved processing by the exosome complex while 5 end is generated by Kem1p and Rat1p
	YLR154W-E	Dubious open reading frame unlikely to encode a protein; encoded with the 35S rRNA gene on the opposite strand
RDN25-1	RDN25-1	25S ribosomal RNA (25S rRNA), component of the large (60S) ribosomal subunit; encoded in the rDNA repeat (RDN1) as part of the 25S primary transcript
RDN37-1	RDN37-1	35S ribosomal RNA (35S rRNA) transcript; encoded by the RDN1 locus; processed into the 25S, 18S and 5.* rRNA (represented by the RDN25, RDN18 and RDN58 loci
RMP1	YLR145W	Subunit of RNase MRP, which processes pre-rRNA and has a role in cell cycle-regulated degredation of daughter cell-specific mRNAs; unlike most subunits, not shared between RNase MRP and nuclear RNase P
EST1-2	EST1-2	Non-coding region located immediately upstream of RDN18, transcribed as part of the 35S rRNA precursor transcript; contains an essential U3 snoRNA binding site required for maturation of 18S rRNA

## Sheet: CHXII 599-699
Gene name	ORF name
	YLRWTy1-2	Long Terminal Repeat (LTR) retrotransposon
	YLR227W-B	Long Terminal Repeat (LTR) retrotransposon
	YLRWdelta11	Long Terminal Repeat (LTR) retrotransposon
	YLRWdelta12	Long Terminal Repeat (LTR) retrotransposon
YLRCtau1		Long Terminal Repeat (LTR) retrotransposon
ECM22	YLR228C	Sterol regulatory element binding protein, regulates transcription of sterol biosynthetic genes; contains Zn[2]-Cys[6] binuclear cluster
ARS1218		Autonomously Replicating Sequence
CDC48	YDL126C	ATPase involved in ubiquitin-mediated protein degradation; Cdc48p-Npl4p-Ufd1p complex participates in ER-associated degradation (ERAD)
	YLR230W	Dubious
BNA5	YLR231C	Kynureninase, required for the de novo biosynthesis of NAD from tryptophan via kynurenine; expression regulated by Hst1p
EST1	YLR233C	TLC1 RNA-associated factor involved in telomere length regulation as recruitment subunit of telomerase; has G-quadruplex promoting activity that is required for telomere elongation; possible role in activating telomere-bound Est2p-TLC1-RNA
	YLR232W	Dubious
TOP3		DNA Topoisomerase III, conserved protein that functions in a complex with Sgs1p and Rmi1p to relax single-stranded negatively-supercoiled DNA preferentially, involved in telomere stability and regulation of mitotic recombination
	YLR235C	Dubious
	YLR236CL	Dubious
THI7	YLR237W	Plasma membrane transporter responsible for the uptake of thiamine, member of the major facilitator superfamily of transporters; mutation of human ortholog causes thiamine-responsive megaloblastic anemia
FAR10	YLR238W	Protein involved in recovery from cell cycle arrest in response to pheromone, in a Far1p-independent pathway; interacts with Far3p, Far7p, Far8p, Far9p, and Far11p; potential Cdc28p substrate
LIP2	YLR239C	Lipoyl ligase, involved in the modification of mitochondrial enzymes by the attachment of lipoic acid groups
VPS34	YLR240W	Phosphatidylinositol 3-kinase responsible for the synthesis of phosphatidylinositol 3-phosphate; forms membrane-associated signal transduction complex with Vps15p to regulate protein sorting; activated by the GTP-bound form of Gpa1p
	YLR241W	Dubious
ARS1219		Putative replication origin, identified in multiple array studies, not yet confirmed by plasmid-based assay
ARV1	YLR242C	Protein functioning in transport of glycosylphosphatidylinositol intermediates into ER lumen; required for normal intracellular sterol distribution; human ARV1 required for normal cholesterol and bile acid homeostasis;
	YLR243W	Dubious
CDD1	YLR245C	Cytidine deaminase; catalyzes the modification of cytidine to uridine in vitro but native RNA substrates have not been identified, localizes to both the nucleus and cytoplasm
MAP1	YLR244C	Methionine aminopeptidase, catalyzes the cotranslational removal of N-terminal methionine from nascent polypeptides; function is partially redundant with that of Map2p
ERF2	YLR246W	Subunit of a palmitoyltransferase, composed of Erf2p and Shr5p, that adds a palmitoyl lipid moiety to heterolipidated substrates such as Ras1p and Ras2p through a thioester linkage; mutants partially mislocalize Ras2p to the vacuole
RCK2	YLR248W	Protein kinase involved in the response to oxidative and osmotic stress; identified as suppressor of S. pombe cell cycle checkpoint mutations; similar to CaM (calmodulin) kinases
YEF3	YLR249W	Gamma subunit of translational elongation factor eEF1B, stimulates the binding of aminoacyl-tRNA (AA-tRNA) to ribosomes by releasing eEF1A (Tef1p/Tef2p) from the ribosomal complex; contains two ABC cassettes; binds and hydrolyzes ATP
SSP120	YLR250W	Protein of unknown function; green fluorescent protein (GFP)-fusion protein localizes to the cytoplasm in a punctate pattern
MCP2	YLR253W	Mitochondrial protein of unknown function involved in lipid homeostasis;
SYM1	YLR251W	Protein required for ethanol metabolism; induced by heat shock and localized to the inner mitochondrial membrane; homologous to mammalian peroxisomal membrane protein Mpv17
	YLR252W	Dubious
NDL1	YLR254C	Homolog of nuclear distribution factor NudE, NUDEL; interacts with Pac1p and regulates dynein targeting to microtubule plus ends
HAP1	YLR256W	Zinc finger transcription factor involved in the complex regulation of gene expression in response to levels of heme and oxygen; the S288C sequence differs from other strain backgrounds due to a Ty1 insertion in the carboxy terminus
	YLRWdelta13	long_terminal_repeat
	YLRWTy1-3	long_terminal_repeat
	YLR256W-A	long_terminal_repeat
	YLRWdelta14	long_terminal_repeat
	tA(AGC)L	long_terminal_repeat
	YLRWdelta15	long_terminal_repeat
	YLRWsigma3	long_terminal_repeat
	YLR257W	long_terminal_repeat
ARS1220		Autonomously Replicating Sequence
GSY2	YLR258W	Glycogen synthase, similar to Gsy1p; expression induced by glucose limitation, nitrogen starvation, heat shock, and stationary phase; activity regulated by cAMP-dependent, Snf1p and Pho85p kinases as well as by the Gac1p-Glc7p phosphatase
HSP60	YLR259C	Tetradecameric mitochondrial chaperonin required for ATP-dependent folding of precursor polypeptides and complex assembly; prevents aggregation and mediates protein refolding after heat shock; role in mtDNA transmission; phosphorylated
LCB5	YLR260W	Minor sphingoid long-chain base kinase, paralog of Lcb4p responsible for few percent of the total activity, possibly involved in synthesis of long-chain base phosphates, which function as signaling molecules
VPS63	YLR261C	Dubious open reading frame, unlikely to encode a protein; not conserved in closely related Saccharomyces species; 98% of ORF overlaps the verified gene YPT6; deletion causes a vacuolar protein sorting defect
VPT6	YHR012W	Endosomal protein that is a subunit of the membrane-associated retromer complex essential for endosome-to-Golgi retrograde transport; forms a subcomplex with Vps35p and Vps26p that selects cargo proteins for endosome-to-Golgi retrieval
TMA7	YLR262C-A	Protein of unknown that associates with ribosomes; null mutant exhibits translation defects, altered polyribosome profiles, and resistance to the translation inhibitor anisomcyin
RED1	YLR263W	Protein component of the synaptonemal complex axial elements, involved in chromosome segregation during the first meiotic division; critical for coupling checkpoint signaling to SC formation; interacts with Hop1p, Mec3p and Ddc1p
RPS28B	YLR264W	Protein component of the small (40S) ribosomal subunit; nearly identical to Rps28Ap and has similarity to rat S28 ribosomal protein
	YLR264C-A	ORF, Uncharacterized
NEJ1	YLR265C	Protein involved in regulation of nonhomologous end joining; interacts with DNA ligase IV components Dnl4p and Lif1p; repressed by MAT heterozygosity; regulates cellular distribution of Lif1p
PDR8	YLR266C	Transcription factor; targets include ATP-binding cassette (ABC) transporters, major facilitator superfamily transporters, and other genes involved in the pleiotropic drug resistance
BOP2	YLR267W	ORF, Uncharacterized
SEC22	YLR268W	R-SNARE protein; assembles into SNARE complex with Bet1p, Bos1p and Sed5p; cycles between the ER and Golgi complex; involved in anterograde and retrograde transport between the ER and Golgi
DCS1	YLR270W	Non-essential hydrolase involved in mRNA decapping, may function in a feedback mechanism to regulate deadenylation, contains pyrophosphatase activity and a HIT (histidine triad) motif; interacts with neutral trehalase Nth1p
	YLR269C	Dubious
	YLR271W	Dubious
YCS4	YLR272C	Subunit of the condensin complex; required for establishment and maintenance of chromosome condensation, chromosome segregation, chromatin binding of condensin, tRNA gene clustering at the nucleolus, and silencing at the mating type locus
PIG1	YLR273C	Putative targeting subunit for the type-1 protein phosphatase Glc7p that tethers it to the Gsy2p glycogen synthase
MCM5	YLR274W	Component of the hexameric MCM complex, which is important for priming origins of DNA replication in G1 and becomes an active ATP-dependent helicase that promotes DNA melting and elongation when activated by Cdc7p-Dbf4p in S-phase
SMD2	YLR275W	Core Sm protein Sm D2; part of heteroheptameric complex (with Smb1p, Smd1p, Smd3p, Sme1p, Smx3p, and Smx2p) that is part of the spliceosomal U1, U2, U4, and U5 snRNPs; homolog of human Sm D2
DBP9	YLR276C	ATP-dependent RNA helicase of the DEAD-box family involved in biogenesis of the 60S ribosomal subunit
YSH1	YLR277C	Putative endoribonuclease, subunit of the mRNA cleavage and polyadenylation specificity complex; required for 3' processing, splicing, and transcriptional termination of mRNAs and snoRNAs

## Sheet: CHIII 51-151
Gene name	ORF name	Description
PDI1	YCL043C	Protein disulfide isomerase; multifunctional protein resident in the endoplasmic reticulum lumen, essential for the formation of disulfide bonds in secretory and cell-surface proteins
YCL042W		Putative protein of unknown function
GLK1	YCL040W	Glucokinase, catalyzes the phosphorylation of glucose at C6 in the first irreversible step of glucose metabolism; one of three glucose phosphorylating enzymes
GID7	YCL039W	Protein of unknown function, involved in proteasome-dependent catabolite inactivation of fructose-1,6-bisphosphatase; contains six WD40 repeats; computational analysis suggests that Gid7p and Moh1p have similar functions
ATG22	YCL038C	Vacuolar integral membrane protein required for efflux of amino acids during autophagic body breakdown in the vacuole; null mutation causes a gradual loss of viability during starvation
SRO9	YCL037C	Cytoplasmic RNA-binding protein that associates with translating ribosomes; involved in heme regulation of Hap1p as a component of the HMC complex, also involved in the organization of actin filaments; contains a La motif
GFD2	YCL036W	Protein of unknown function, identified as a high-copy suppressor of a dbp5 mutation
GRX1	YCL035C	Hydroperoxide and superoxide-radical responsive heat-stable glutathione-dependent disulfide oxidoreductase with active site cysteine pair; protects cells from oxidative damage
LSB5	YCL034W	Protein of unknown function; binds Las17p, which is a homolog of human Wiskott-Aldrich Syndrome protein involved in actin patch assembly and actin polymerization; may mediate disassembly of the Pan1 complex from the endocytic coat
MXR2	YCL033C	Methionine-R-sulfoxide reductase, involved in the response to oxidative stress; protects iron-sulfur clusters from oxidative inactivation along with MXR1; involved in the regulation of lifespan
STE50	YCL032W	Protein involved in mating response, invasive/filamentous growth, and osmotolerance, acts as an adaptor that links G protein-associated Cdc42p-Ste20p complex to the effector Ste11p to modulate signal transduction
RRP7	YCL031C	Essential protein involved in rRNA processing and ribosome biogenesis
HIS4	YCL030C	Multifunctional enzyme containing phosphoribosyl-ATP pyrophosphatase, phosphoribosyl-AMP cyclohydrolase, and histidinol dehydrogenase activities; catalyzes the second, third, ninth and tenth steps in histidine biosynthesis
BIK1	YCL029C	Microtubule-associated protein, component of the interface between microtubules and kinetochore, involved in sister chromatid separation; essential in polyploid cells but not in haploid or diploid cells; ortholog of mammalian CLIP-170
RNQ1	YCL028W	[PIN(+)] prion, an infectious protein conformation that is generally an ordered protein aggregate
FUS1	YCL027W	Membrane protein localized to the shmoo tip, required for cell fusion; expression regulated by mating pheromone;
HBN1	YCL026C-B	Putative protein of unknown function; similar to bacterial nitroreductases; green fluorescent protein (GFP)-fusion protein localizes to the cytoplasm and nucleus; protein becomes insoluble upon intracellular iron depletion
ARS306		Early-firing autonomously replicating sequence on Chromosome
FRM2	YCL026C-A	Protein of unknown function, involved in the integration of lipid signaling pathways with cellular homeostasis; expression induced in cells treated with the mycotoxin patulin
AGP1	YCL025C	Low-affinity amino acid permease with broad substrate range, involved in uptake of asparagine, glutamine, and other amino acids; expression is regulated by the SPS plasma membrane amino acid sensor system
YCL023C		Dubious open reading frame unlikely to encode a protein, based on available experimental and comparative sequence data; partially overlaps verified
KCC4	YCL024W	Protein kinase of the bud neck involved in the septin checkpoint, associates with septin proteins, negatively regulates Swe1p by phosphorylation,
YCL022C		Dubious open reading frame unlikely to encode a protein, based on available experimental and comparative sequence data; completely overlaps verified gene
SUP53		Leucine tRNA (tRNA-Leu), predicted by tRNAscan-SE analysis; can mutate to suppress amber nonsense mutations (
LEU2	YCL018W	Beta-isopropylmalate dehydrogenase (IMDH); catalyzes the third step in the leucine biosynthesis pathway; can additionally catalyze the conversion of β-ethylmalate into α-ketovalerate
NFS1	YCL017C	Cysteine desulfurase involved in iron-sulfur cluster (Fe/S) biogenesis and in thio-modification of mitochondrial and cytoplasmic tRNAs; essential protein located predominantly in mitochondria
DCC1	YCL016C	Subunit of a complex with Ctf8p and Ctf18p that shares some components with Replication Factor C, required for sister chromatid cohesion and telomere length maintenance
BUD3	YCL014W	Protein involved in bud-site selection and required for axial budding pattern; localizes with septins to bud neck in mitosis and may constitute an axial landmark for next round of budding
GBP2	YCL011C	Poly(A+) RNA-binding protein, involved in the export of mRNAs from the nucleus to the cytoplasm; similar to Hrb1p and Npl3p; also binds single-stranded telomeric repeat sequence in vitro
SGF29	YCL010C	Component of the HAT/Core module of the SAGA, SLIK, and ADA complexes; HAT/Core module also contains Gcn5p, Ngg1p, and Ada2p; binds methylated histone H3K4; involved in transcriptional regulation through SAGA recruitment to target promoters and H3 acetylation
ILV6	YCL009C	Regulatory subunit of acetolactate synthase, which catalyzes the first step of branched-chain amino acid biosynthesis; enhances activity of the Ilv2p catalytic subunit, localizes to mitochondria
STP22	YCL008C	Component of the ESCRT-I complex, which is involved in ubiquitin-dependent sorting of proteins into the endosome;
YCL007C	YCL007C	Dubious ORF unlikely to encode a protein; overlaps verified ORF YCL005W-A; mutations in YCL007C were thought to confer sensitivity to calcofluor white, but this phenotype was later shown to be due to the defect in YCL005W-A
VMA9	YCL005W-A	Vacuolar H+ ATPase subunit e of the V-ATPase V0 subcomplex; essential for vacuolar acidification; interacts with the V-ATPase assembly factor Vma21p in the ER; involved in V0 biogenesis
SNR43	snR43	H/ACA box small nucleolar RNA (snoRNA); guides pseudouridylation of large subunit (LSU) rRNA at position U966 and of 5.8S rRNA at position
ARS307	ARS	Autonomously Replicating Sequence on Chromosome III
PGS1	YCL004W	Phosphatidylglycerolphosphate synthase, catalyzes the synthesis of phosphatidylglycerolphosphate from CDP-diacylglycerol and sn-glycerol 3-phosphate in the first committed and rate-limiting step of cardiolipin biosynthesis
YCL002C		Putative protein of unknown function; YCL002C is not an essential gene
RER1	YCL001W	Protein involved in retention of membrane proteins, including Sec12p, in the ER; localized to Golgi; functions as a retrieval receptor in returning membrane proteins to the ER
ARS308		Autonomously Replicating Sequence on Chromosome
CEN3		Chromosome III centromere
CDC10	YCR002C	Component of the septin ring that is required for cytokinesis
MRPL32	YCR003W	Mitochondrial ribosomal protein of the large subunit
YCP4	YCR004C	Protein of unknown function, has sequence and structural similarity to flavodoxins;
CIT2	YCR005C	Citrate synthase, catalyzes the condensation of acetyl coenzyme A and oxaloacetate to form citrate
SUF2	tP(AGG)C	Proline tRNA (tRNA-Pro), predicted by tRNAscan-SE analysis; can mutate to suppress +1 frameshift mutations in proline codons
SAT4	YCR008W	Ser/Thr protein kinase involved in salt tolerance; funtions in regulation of Trk1p-Trk2p potassium transporter; partially redundant with Hal5p; has similarity to Npr1p
RVS161	YCR009C	Amphiphysin-like lipid raft protein; interacts with Rvs167p and regulates polarization of the actin cytoskeleton, endocytosis, cell polarity, cell fusion and viability following starvation or osmotic stress
ARS309	ARS309	Autonomously Replicating Sequence on Chromosome
ADY2	YCR010C	Acetate transporter required for normal sporulation; phosphorylated in mitochondria
ADP1	YCR011C	Putative ATP-dependent permease of the ABC transporter family of proteins
PGK1	YCR012W	3-phosphoglycerate kinase, catalyzes transfer of high-energy phosphoryl groups from the acyl phosphate of 1,3-bisphosphoglycerate to ADP to produce ATP; key enzyme in glycolysis and gluconeogenesis
POL4	YCR014C	DNA polymerase IV, undergoes pair-wise interactions with Dnl4p-Lif1p and Rad27p to mediate repair of DNA double-strand breaks by non-homologous end joining (NHEJ);
SNR33	snR33	H/ACA box small nucleolar RNA (snoRNA); guides pseudouridylation of large subunit (LSU) rRNA at position U1042
SUF16	tG(GCC)C	Glycine tRNA (tRNA-Gly), predicted by tRNAscan-SE analysis;can mutate to suppress +1 frameshift mutations in glycine codons
CWH43	YCR017C	Putative sensor/transporter protein involved in cell wall biogenesis; contains 14-16 transmembrane segments and several putative glycosylation and phosphorylation sites
SRD1	YCR018C	Protein involved in the processing of pre-rRNA to mature rRNA; contains a C2/C2 zinc finger motif; srd1 mutation suppresses defects caused by the rrp1-1 mutation
MAK32	YCR019W	Protein necessary for structural stability of L-A double-stranded RNA-containing particles
GBP2	YCL011C	Poly(A+) RNA-binding protein, involved in the export of mRNAs from the nucleus to the cytoplasm; similar to Hrb1p and Npl3p; also binds single-stranded telomeric repeat sequence in vitro
