# Supplementary material for: The Genetic Basis of Variation in Clean Lineages of Saccharomyces cerevisiae in Response to Stresses Encountered during Bioethanol Fermentations
Source: PLoS One. 2014 Aug 12;9(8):e103233. doi: 10.1371/journal.pone.0103233 (PMC4130530; doi:10.1371/journal.pone.0103233)
Supplement: Data S8 — Peptide alignment for RCK2 ( tab 1 ) using peptide sequences form S. cerevisiae and S. paradoxus strains, peptide alignment for COX20 ( tab 2 ) using peptide sequences form S. cerevisiae and S. paradoxus strains. (XLSX) [file pone.0103233.s009.xlsx]

## Sheet: RCK2
									RCK2
		Plate Position	Source	Population	GL Strain	Species	Name		Histidine	Glutamine	Serine	Alanine
1	1	2	A04	¯Laboratory	Mostly European Mosaic	281	S. cerevisiae	W303
2	2	8	B04	rClinical	Mostly European Mosaic	284	S. cerevisiae	322134S
3	3	9	F01	¨Wild	Mostly European Mosaic	92	S. cerevisiae	DBVPG1853
4	4	10	G05	¨Wild	Mostly North American/Malasian Mosaic	270	S. cerevisiae	UWOPS83-787.3
5	5	11	D02	¨Wild	North American	104	S. cerevisiae	YPS128
6	6	16	C05	rClinical	Mostly European Mosaic	248	S. cerevisiae	322134S
7	7	27	A01	¯Laboratory	Mostly European Mosaic	96	S. cerevisiae	S288C
8	8	29	D01	¨Wild	North American	182	S. cerevisiae	YPS606
9	9	43	E04	£Fermentation	Sake	251	S. cerevisiae	K11
10	10	44	F06	£Fermentation	Mostly European Mosaic	382	S. cerevisiae	NCYC361
11	11	51	F04	£Fermentation	African	60	S. cerevisiae	DBVPG6044
12	12	54	E05	£Fermentation	Sake	252	S. cerevisiae	Y9
13	13	55	E01	¨Wild	Malasian	278	S. cerevisiae	UWOPS03-461.4
14	14	71	E02	¨Wild	Malasian	279	S. cerevisiae	UWOPS05-217.3
15	15	72	F03	£Fermentation	African	247	S. cerevisiae	NCYC110
16	16	78	C04	£Fermentation	Mostly European Mosaic	155	S. cerevisiae	DBVPG6040
17	17	80	H01	rClinical	Mostly European Mosaic	238	S. cerevisiae	YJM789
18	18	81	A03	¯Laboratory	Mostly African Mosaic	17	S. cerevisiae	SK1
19	19	85	F02	£Fermentation	Sake	253	S. cerevisiae	Y12
20	20	46	A02	¯Laboratory	Mostly African Mosaic	97	S. cerevisiae	Y55
21	21	57	D03	¡Baking	Malasian	258	S. cerevisiae	YS2
22	22	62	E03	¨Wild	Malasian	280	S. cerevisiae	UWOPS05-227.2
23	23	41	G03	¨Wild	Mostly North American/Malasian Mosaic	271	S. cerevisiae	UWOPS87-2421
24	24	70	D04	¡Baking	Mostly European Mosaic	259	S. cerevisiae	YS4
25	25	4	C01	¨Wild	European	84	S. cerevisiae	DBVPG1788
26	26	12	G02	£Fermentation	Mostly European Mosaic	221	S. cerevisiae	L-1528
27	27	18	E07	£Fermentation	European	345	S. cerevisiae	RM11_1A
28	28	22	B01	rClinical	European	303	S. cerevisiae	YJM978
29	29	45	D06	£Fermentation	European	181	S. cerevisiae	BC187
30	30	47	G01	£Fermentation	Mostly European Mosaic	220	S. cerevisiae	L-1374
31	31	49	C02	¨Wild	European	91	S. cerevisiae	DBVPG1373
32	32	56	C03	£Fermentation	Mostly European Mosaic	174	S. cerevisiae	YIIc17_E5
33	33	58	F05	¨Wild	European	3	S. cerevisiae	DBVPG6765
34	34	59	G04	£Fermentation	European	150	S. cerevisiae	DBVPG1106
35	35	60	B06	rClinical	Mostly European Mosaic	288	S. cerevisiae	273614N
36	36	64	B02	rClinical	European	304	S. cerevisiae	YJM981
37	37	66	B03	rClinical	European	308	S. cerevisiae	YJM975
38	38	73	D05	¡Baking	Mostly European Mosaic	262	S. cerevisiae	YS9
39	39	83	B05	rClinical	Mostly European Mosaic	287	S. cerevisiae	378604X
40	1	37	E12	¨Wild	Siberia	255	S. paradoxus	KPN3829
41	2	79	E11	¨Wild	Siberia	254	S. paradoxus	KPN3828
42	3	1	A09	¨Wild		26	S. paradoxus	N-17
43	4	5	B10	¨Wild		167	S. paradoxus	Q32.3
44	5	6	D10	¨Wild	England	297	S. paradoxus	LD7
45	6	13	B12	¨Wild		169	S. paradoxus	Q62.5
46	7	14	B09	¨Wild		165	S. paradoxus	Y6.5
47	8	15	D12	¨Wild	England	299	S. paradoxus	Y8.5
48	9	17	B11	¨Wild		168	S. paradoxus	Q59.1
49	10	20	G08	¨Wild	Russia	77	S. paradoxus	N-44
50	11	21	D11	¨Wild	England	298	S. paradoxus	Q31.4
51	12	24	E09	¨Wild	England	302	S. paradoxus	Y8.1
52	13	25	G12	¨Wild	Hawaii	273	S. paradoxus	UWOPS91-917.1
53	14	28	C10	¨Wild		172	S. paradoxus	S36.7
54	15	33	F10	¨Wild	Montreal	187	S. paradoxus	A12
55	16	34	F07	¨Wild	Pennsylvania	115	S. paradoxus	YPS138
56	17	36	B08	¨Wild		164	S. paradoxus	Y7
57	18	38	F12	¨Wild	Brazil	21	S. paradoxus	UFRJ50816
58	19	39	F09	¨Wild	Montreal	186	S. paradoxus	A4
59	20	40	G09	¨Wild	Russia	78	S. paradoxus	N-45
60	21	42	G07	¨Wild	Russia	76	S. paradoxus	N-43
61	22	48	A10	¨Wild		98	S. paradoxus	CBS5829
62	23	50	D07	¨Wild	North America	379	S. paradoxus	GL379
63	24	53	A12	¨Wild	England	40	S. paradoxus	T21.4
64	25	61	E08	¨Wild	England	301	S. paradoxus	Z1
65	26	63	A08	¨Wild	Russia	142	S. paradoxus	CBS432
66	27	65	A11	¨Wild	Italy	28	S. paradoxus	DBVPG4650
67	28	68	C09	¨Wild		171	S. paradoxus	Q95.3
68	29	69	C12	¨Wild	England	293	S. paradoxus	Y9.6
69	30	74	C08	¨Wild		170	S. paradoxus	Q89.8
70	31	75	G10	¨Wild	Japan	137	S. paradoxus	IFO1804
71	32	76	F11	¨Wild	Brazil	20	S. paradoxus	UFRJ50791
72	33	77	C11	¨Wild		173	S. paradoxus	Z1.1
73	34	84	F08	¨Wild	California	32	S. paradoxus	DBVPG6304
74	35	86	D09	¨Wild	England	296	S. paradoxus	Q69.8
75	36	89	D08	¨Wild	England	294	S. paradoxus	Q74.4

## Sheet: COX20
									COX20
		Plate Position	Source	Population	GL Strain	Species	Name		Glutamine	Arginine
1	1	2	A04	¯Laboratory	Mostly European Mosaic	281	S. cerevisiae	W303
2	2	8	B04	rClinical	Mostly European Mosaic	284	S. cerevisiae	322134S
3	3	9	F01	¨Wild	Mostly European Mosaic	92	S. cerevisiae	DBVPG1853
4	4	10	G05	¨Wild	Mostly North American/Malasian Mosaic	270	S. cerevisiae	UWOPS83-787.3
5	5	11	D02	¨Wild	North American	104	S. cerevisiae	YPS128
6	6	16	C05	rClinical	Mostly European Mosaic	248	S. cerevisiae	322134S
7	7	27	A01	¯Laboratory	Mostly European Mosaic	96	S. cerevisiae	S288C
8	8	29	D01	¨Wild	North American	182	S. cerevisiae	YPS606
9	9	43	E04	£Fermentation	Sake	251	S. cerevisiae	K11
10	10	44	F06	£Fermentation	Mostly European Mosaic	382	S. cerevisiae	NCYC361
11	11	51	F04	£Fermentation	African	60	S. cerevisiae	DBVPG6044
12	12	54	E05	£Fermentation	Sake	252	S. cerevisiae	Y9
13	13	55	E01	¨Wild	Malasian	278	S. cerevisiae	UWOPS03-461.4
14	14	71	E02	¨Wild	Malasian	279	S. cerevisiae	UWOPS05-217.3
15	15	72	F03	£Fermentation	African	247	S. cerevisiae	NCYC110
16	16	78	C04	£Fermentation	Mostly European Mosaic	155	S. cerevisiae	DBVPG6040
17	17	80	H01	rClinical	Mostly European Mosaic	238	S. cerevisiae	YJM789
18	18	81	A03	¯Laboratory	Mostly African Mosaic	17	S. cerevisiae	SK1
19	19	85	F02	£Fermentation	Sake	253	S. cerevisiae	Y12
20	20	46	A02	¯Laboratory	Mostly African Mosaic	97	S. cerevisiae	Y55
21	21	57	D03	¡Baking	Malasian	258	S. cerevisiae	YS2
22	22	62	E03	¨Wild	Malasian	280	S. cerevisiae	UWOPS05-227.2
23	23	41	G03	¨Wild	Mostly North American/Malasian Mosaic	271	S. cerevisiae	UWOPS87-2421
24	24	70	D04	¡Baking	Mostly European Mosaic	259	S. cerevisiae	YS4
25	25	4	C01	¨Wild	European	84	S. cerevisiae	DBVPG1788
26	26	12	G02	£Fermentation	Mostly European Mosaic	221	S. cerevisiae	L-1528
27	27	18	E07	£Fermentation	European	345	S. cerevisiae	RM11_1A
28	28	22	B01	rClinical	European	303	S. cerevisiae	YJM978
29	29	45	D06	£Fermentation	European	181	S. cerevisiae	BC187
30	30	47	G01	£Fermentation	Mostly European Mosaic	220	S. cerevisiae	L-1374
31	31	49	C02	¨Wild	European	91	S. cerevisiae	DBVPG1373
32	32	56	C03	£Fermentation	Mostly European Mosaic	174	S. cerevisiae	YIIc17_E5
33	33	58	F05	¨Wild	European	3	S. cerevisiae	DBVPG6765
34	34	59	G04	£Fermentation	European	150	S. cerevisiae	DBVPG1106
35	35	60	B06	rClinical	Mostly European Mosaic	288	S. cerevisiae	273614N
36	36	64	B02	rClinical	European	304	S. cerevisiae	YJM981
37	37	66	B03	rClinical	European	308	S. cerevisiae	YJM975
38	38	73	D05	¡Baking	Mostly European Mosaic	262	S. cerevisiae	YS9
39	39	83	B05	rClinical	Mostly European Mosaic	287	S. cerevisiae	378604X
40	1	37	E12	¨Wild	Siberia	255	S. paradoxus	KPN3829
41	2	79	E11	¨Wild	Siberia	254	S. paradoxus	KPN3828
42	3	1	A09	¨Wild		26	S. paradoxus	N-17
43	4	5	B10	¨Wild		167	S. paradoxus	Q32.3
44	5	6	D10	¨Wild	England	297	S. paradoxus	LD7
45	6	13	B12	¨Wild		169	S. paradoxus	Q62.5
46	7	14	B09	¨Wild		165	S. paradoxus	Y6.5
47	8	15	D12	¨Wild	England	299	S. paradoxus	Y8.5
48	9	17	B11	¨Wild		168	S. paradoxus	Q59.1
49	10	20	G08	¨Wild	Russia	77	S. paradoxus	N-44
50	11	21	D11	¨Wild	England	298	S. paradoxus	Q31.4
51	12	24	E09	¨Wild	England	302	S. paradoxus	Y8.1
52	13	25	G12	¨Wild	Hawaii	273	S. paradoxus	UWOPS91-917.1
53	14	28	C10	¨Wild		172	S. paradoxus	S36.7
54	15	33	F10	¨Wild	Montreal	187	S. paradoxus	A12
55	16	34	F07	¨Wild	Pennsylvania	115	S. paradoxus	YPS138
56	17	36	B08	¨Wild		164	S. paradoxus	Y7
57	18	38	F12	¨Wild	Brazil	21	S. paradoxus	UFRJ50816
58	19	39	F09	¨Wild	Montreal	186	S. paradoxus	A4
59	20	40	G09	¨Wild	Russia	78	S. paradoxus	N-45
60	21	42	G07	¨Wild	Russia	76	S. paradoxus	N-43
61	22	48	A10	¨Wild		98	S. paradoxus	CBS5829
62	23	50	D07	¨Wild	North America	379	S. paradoxus	GL379
63	24	53	A12	¨Wild	England	40	S. paradoxus	T21.4
64	25	61	E08	¨Wild	England	301	S. paradoxus	Z1
65	26	63	A08	¨Wild	Russia	142	S. paradoxus	CBS432
66	27	65	A11	¨Wild	Italy	28	S. paradoxus	DBVPG4650
67	28	68	C09	¨Wild		171	S. paradoxus	Q95.3
68	29	69	C12	¨Wild	England	293	S. paradoxus	Y9.6
69	30	74	C08	¨Wild		170	S. paradoxus	Q89.8
70	31	75	G10	¨Wild	Japan	137	S. paradoxus	IFO1804
71	32	76	F11	¨Wild	Brazil	20	S. paradoxus	UFRJ50791
72	33	77	C11	¨Wild		173	S. paradoxus	Z1.1
73	34	84	F08	¨Wild	California	32	S. paradoxus	DBVPG6304
74	35	86	D09	¨Wild	England	296	S. paradoxus	Q69.8
75	36	89	D08	¨Wild	England	294	S. paradoxus	Q74.4
